# Supplementary material for: Acetaldehyde and methylglyoxal: comparative analysis of toxic electronic cigarette degradation products in 3D and 2D exposure systems using human bronchial epithelial models
Source: Front Toxicol. 2025 Sep 30;7:1624794. doi: 10.3389/ftox.2025.1624794 (PMC12518343; doi:10.3389/ftox.2025.1624794)
Supplement: Supplementary file 1 [file Table2.xlsx]

## Sheet: Sheet1
CAS #	CAS Name	Concen. Reported	Concen. (μg/ml )			Sample Type	EC Brand/Model	Wick Material	Coil Material	EC Gen	Volt. (V)			Watt. (W)			Resist. Ω			Misc. Settings	E-liquid used	Citation	Detection Method	Collection Method	Calculation notes
78-98-8	Methylglyoxal	48±36 (gas) 630±50 (particle) µg/15 puffs			0.821818	Aerosol	Unspecified brand with 4ml tank and stainless steel coil	unspecified	stainless steel	Third	3.7			50			0.1			>0.1Ω	Commercial e-liquid consisting of PG (∼30%), GLY (∼70%), nicotine (∼0.3%), menthol, and apple flavor	Uchiyama, S., Noguchi, M., Sato, A., Ishitsuka, M., Inaba, Y., & Kunugita, N. (2020). Determination of Thermal Decomposition Products Generated from E-Cigarettes. Chemical Research in Toxicology, 33(2), 576–583. https://doi.org/10.1021/acs.chemrestox.9b00410	Gas chromatography/Mass spectrometry and High performance liquid chromatography	Carboxen-572 Rezorian Cartridge & Cambridge filter pads	55ml puff volume
78-98-8	Methylglyoxal	29±9.8 (gas), 170±32 (particle) µg/15 puffs			0.241212	Aerosol	Unspecified brand with 2ml tank and stainless steel coil	unspecified	stainless steel	Third	3.7			50			0.1	-	3.5		Commercial e-liquid consisting of PG (∼30%), GLY (∼70%), nicotine (∼0.3%), menthol, and apple flavor	Uchiyama, S., Noguchi, M., Sato, A., Ishitsuka, M., Inaba, Y., & Kunugita, N. (2020). Determination of Thermal Decomposition Products Generated from E-Cigarettes. Chemical Research in Toxicology, 33(2), 576–583. https://doi.org/10.1021/acs.chemrestox.9b00410	Gas chromatography/Mass spectrometry and High performance liquid chromatography	Carboxen-572 Rezorian Cartridge & Cambridge filter pads	55ml puff volume
78-98-8	Methylglyoxal	3.5±1.1 (gas) 140±24 (particle) µg/15 puffs			0.173939	Aerosol	Unspecified brand with 2ml tank and zinc alloy/stainless steel coil	unspecified	zinc alloy & atainless Steel	Third	3.7			50			0.3	-	3		Commercial e-liquid consisting of PG (∼30%), GLY (∼70%), nicotine (∼0.3%), menthol, and apple flavor	Uchiyama, S., Noguchi, M., Sato, A., Ishitsuka, M., Inaba, Y., & Kunugita, N. (2020). Determination of Thermal Decomposition Products Generated from E-Cigarettes. Chemical Research in Toxicology, 33(2), 576–583. https://doi.org/10.1021/acs.chemrestox.9b00410	Gas chromatography/Mass spectrometry and High performance liquid chromatography	Carboxen-572 Rezorian Cartridge & Cambridge filter pads	55ml puff volume
78-98-8	Methylglyoxal	58 µg/10 puffs			0.105455	Aerosol	Brand "D" Japanese Second Generation E-Cigs	unspecified	Nichrome	Second	3.66	-	5.12	/			/				Apple flavor (Liqua brand) or e-liquid provided with e-cig	Uchiyama, S., Senoo, Y., Hayashida, H., Inaba, Y., Nakagome, H., & Kunugita, N. (2016). Determination of Chemical Compounds Generated from Second-generation E-cigarettes Using a Sorbent Cartridge Followed by a Two-step Elution Method. Analytical Sciences, 32(5), 549–555. https://doi.org/10.2116/analsci.32.549	HPLC and GC/MS	Carboxen-572 sorbent Cartridge & Cambridge filter pads	55mL Puff Volume
78-98-8	Methylglyoxal	57 µg/10 puffs			0.103636	Aerosol	Brand "C" Japanese Second Generation E-Cigs	unspecified	Nichrome	Second	3.66	-	5.12	/			/				Apple flavor (Liqua brand) or e-liquid provided with e-cig	Uchiyama, S., Senoo, Y., Hayashida, H., Inaba, Y., Nakagome, H., & Kunugita, N. (2016). Determination of Chemical Compounds Generated from Second-generation E-cigarettes Using a Sorbent Cartridge Followed by a Two-step Elution Method. Analytical Sciences, 32(5), 549–555. https://doi.org/10.2116/analsci.32.549	HPLC and GC/MS	Carboxen-572 sorbent Cartridge & Cambridge filter pads	55mL Puff Volume
78-98-8	Methylglyoxal	36 µg/10 puffs			0.0654545	Aerosol	Brand "E" Japanese Second Generation E-Cigs	unspecified	Nichrome	Second	3.66	-	5.12	/			/				Apple flavor (Liqua brand) or e-liquid provided with e-cig	Uchiyama, S., Senoo, Y., Hayashida, H., Inaba, Y., Nakagome, H., & Kunugita, N. (2016). Determination of Chemical Compounds Generated from Second-generation E-cigarettes Using a Sorbent Cartridge Followed by a Two-step Elution Method. Analytical Sciences, 32(5), 549–555. https://doi.org/10.2116/analsci.32.549	HPLC and GC/MS	Carboxen-572 sorbent Cartridge & Cambridge filter pads	55mL Puff Volume
78-98-8	Methylglyoxal	37 mg/m3			0.037	Aerosol	1 electronic cigarettes from brand "G"	unspecified	Nichrome	unspecified	/			/			/				not specified	Uchiyama, S., Ohta, K., Inaba, Y., & Kunugita, N. (2013). Determination of Carbonyl Compounds Generated from the E-cigarette Using Coupled Silica Cartridges Impregnated with Hydroquinone and 2,4-Dinitrophenylhydrazine, Followed by High-Performance Liquid Chromatography. Analytical Sciences, 29(12), 1219–1222. https://doi.org/10.2116/analsci.29.1219	HPLC UV	DNPH Cartridge & HQ (Hydroquinone) cartridge	1mg/cm3 = 0.000001mg/mL
78-98-8	Methylglyoxal	181 ng/mg			0.028598	Aerosol	eGO CE4 (ver.2) & Vision Spinner II battery	silica	unspecified	Second	4.8			/			2.6			single coil	Drip mojito mix	Sleiman, M., Logue, J. M., Montesinos, V. N., Russell, M. L., Litter, M. I., Gundel, L. A., & Destaillats, H. (2016). Emissions from Electronic Cigarettes: Key Parameters Affecting the Release of Harmful Chemicals. Environmental Science & Technology, 50(17), 9644–9651. https://doi.org/10.1021/acs.est.6b01741	headspace gas chromatography with mass-selective detection or Thermal-desorption gas chromatography with mass-selective detection	DNPH cartridge	7.9mg e-liq/puff, 50ml puff volume
78-98-8	Methylglyoxal	14 µg/10 puffs			0.0254545	Aerosol	Brand "G" Japanese Second Generation E-Cigs	unspecified	Nichrome	Second	3.66	-	5.12	/			/				Apple flavor (Liqua brand) or e-liquid provided with e-cig	Uchiyama, S., Senoo, Y., Hayashida, H., Inaba, Y., Nakagome, H., & Kunugita, N. (2016). Determination of Chemical Compounds Generated from Second-generation E-cigarettes Using a Sorbent Cartridge Followed by a Two-step Elution Method. Analytical Sciences, 32(5), 549–555. https://doi.org/10.2116/analsci.32.549	HPLC and GC/MS	Carboxen-572 sorbent Cartridge & Cambridge filter pads	55mL Puff Volume
78-98-8	Methylglyoxal	13 µg/10 puffs			0.0236364	Aerosol	Brand "B" Japanese Second Generation E-Cigs	unspecified	Nichrome	Second	3.66	-	5.12	/			/				Apple flavor (Liqua brand) or e-liquid provided with e-cig	Uchiyama, S., Senoo, Y., Hayashida, H., Inaba, Y., Nakagome, H., & Kunugita, N. (2016). Determination of Chemical Compounds Generated from Second-generation E-cigarettes Using a Sorbent Cartridge Followed by a Two-step Elution Method. Analytical Sciences, 32(5), 549–555. https://doi.org/10.2116/analsci.32.549	HPLC and GC/MS	Carboxen-572 sorbent Cartridge & Cambridge filter pads	55mL Puff Volume
78-98-8	Methylglyoxal	22 +/- 10 mg/m3			0.022	Aerosol	8 electronic cigarettes from brand "C"	unspecified	Nichrome	unspecified	/			/			/				not specified	Uchiyama, S., Ohta, K., Inaba, Y., & Kunugita, N. (2013). Determination of Carbonyl Compounds Generated from the E-cigarette Using Coupled Silica Cartridges Impregnated with Hydroquinone and 2,4-Dinitrophenylhydrazine, Followed by High-Performance Liquid Chromatography. Analytical Sciences, 29(12), 1219–1222. https://doi.org/10.2116/analsci.29.1219	HPLC UV	DNPH Cartridge & HQ (Hydroquinone) cartridge	1mg/cm3 = 0.000001mg/mL
78-98-8	Methylglyoxal	126 ng/mg			0.020916	Aerosol	eGO CE4 (ver.2) & Vision Spinner II battery	silica	unspecified	Second	4.8			/			2.6			single coil	Drip bubblicious	Sleiman, M., Logue, J. M., Montesinos, V. N., Russell, M. L., Litter, M. I., Gundel, L. A., & Destaillats, H. (2016). Emissions from Electronic Cigarettes: Key Parameters Affecting the Release of Harmful Chemicals. Environmental Science & Technology, 50(17), 9644–9651. https://doi.org/10.1021/acs.est.6b01741	headspace gas chromatography with mass-selective detection or Thermal-desorption gas chromatography with mass-selective detection	DNPH cartridge	8.3mg e-liq/puff, 50ml puff volume
78-98-8	Methylglyoxal	20 +/- 7.8 mg/m3			0.02	Aerosol	6 electronic cigarettes from brand "B"	unspecified	Nichrome	unspecified	/			/			/				not specified	Uchiyama, S., Ohta, K., Inaba, Y., & Kunugita, N. (2013). Determination of Carbonyl Compounds Generated from the E-cigarette Using Coupled Silica Cartridges Impregnated with Hydroquinone and 2,4-Dinitrophenylhydrazine, Followed by High-Performance Liquid Chromatography. Analytical Sciences, 29(12), 1219–1222. https://doi.org/10.2116/analsci.29.1219	HPLC UV	DNPH Cartridge & HQ (Hydroquinone) cartridge	1mg/cm3 = 0.000001mg/mL
78-98-8	Methylglyoxal	131 ng/mg			0.018602	Aerosol	eGO CE4 (ver.2) & Vision Spinner II battery	silica	unspecified	Second	4.8			/			2.6			single coil	Apollo classic tobacco	Sleiman, M., Logue, J. M., Montesinos, V. N., Russell, M. L., Litter, M. I., Gundel, L. A., & Destaillats, H. (2016). Emissions from Electronic Cigarettes: Key Parameters Affecting the Release of Harmful Chemicals. Environmental Science & Technology, 50(17), 9644–9651. https://doi.org/10.1021/acs.est.6b01741	headspace gas chromatography with mass-selective detection or Thermal-desorption gas chromatography with mass-selective detection	DNPH cartridge	7.1mg e-liq/puff, 50ml puff volume
78-98-8	Methylglyoxal	15300 µg/m3 in EC puff			0.0153	Aerosol	JUUL	unspecified	unspecified	fourth	/			/			/			Automatic Settings	Fruit 5 % Nicotine	Azimi, P., Keshavarz, Z., Lahaie Luna, M., Cedeno Laurent, J. G., Vallarino, J., Christiani, D. C., & Allen, J. G. (2021). An Unrecognized Hazard in E-Cigarette Vapor: Preliminary Quantification of Methylglyoxal Formation from Propylene Glycol in E-Cigarettes. International Journal of Environmental Research and Public Health, 18(2), 385. https://doi.org/10.3390/ijerph18020385	GC/MS	25mL Zefon glass impinger filled with 20mL of Water	*Estimated from graph
78-98-8	Methylglyoxal	14000 µg/m3 in EC puff			0.014	Aerosol	JUUL	unspecified	unspecified	fourth	/			/			/			Automatic Settings	Cucumber 3 % Nicotine	Azimi, P., Keshavarz, Z., Lahaie Luna, M., Cedeno Laurent, J. G., Vallarino, J., Christiani, D. C., & Allen, J. G. (2021). An Unrecognized Hazard in E-Cigarette Vapor: Preliminary Quantification of Methylglyoxal Formation from Propylene Glycol in E-Cigarettes. International Journal of Environmental Research and Public Health, 18(2), 385. https://doi.org/10.3390/ijerph18020385	GC/MS	25mL Zefon glass impinger filled with 20mL of Water	*Estimated from graph
78-98-8	Methylglyoxal	16.64 µg/15puffs			0.0138667	Aerosol	Ezzy Oval	cotton	unspecified	Fourth	3.92			8.94			1.72				Berry Cool	Talih, S., Salman, R., Soule, E., El-Hage, R., Karam, E., Karaoghlanian, N., El-Hellani, A., Saliba, N., & Shihadeh, A. (2022). Electrical features, liquid composition and toxicant emissions from ‘pod-mod’-like disposable electronic cigarettes. Tobacco Control, 31(5), 667–670.	HPLC-UV (high-performance liquid chromatography ultraviolet)	DNPH Cartridge	Ezzy Oval, 4 sec puff at1.2L/min flow rate,(80.0ml puff volume)
78-98-8	Methylglyoxal	13.37 µg/15puffs			0.0133633	Aerosol	Hyde	Silica	unspecified	Fourth	3.81			8.28			1.75				Cherry Lemonade	Talih, S., Salman, R., Soule, E., El-Hage, R., Karam, E., Karaoghlanian, N., El-Hellani, A., Saliba, N., & Shihadeh, A. (2022). Electrical features, liquid composition and toxicant emissions from ‘pod-mod’-like disposable electronic cigarettes. Tobacco Control, 31(5), 667–670.	HPLC-UV (high-performance liquid chromatography ultraviolet)	DNPH Cartridge	4 sec puff at 1L/min (66.7mL puff volume)
78-98-8	Methylglyoxal	12000 µg/m3 in EC puff			0.012	Aerosol	JUUL	unspecified	unspecified	fourth	/			/			/			Automatic Settings	Cucumber 5 % Nicotine	Azimi, P., Keshavarz, Z., Lahaie Luna, M., Cedeno Laurent, J. G., Vallarino, J., Christiani, D. C., & Allen, J. G. (2021). An Unrecognized Hazard in E-Cigarette Vapor: Preliminary Quantification of Methylglyoxal Formation from Propylene Glycol in E-Cigarettes. International Journal of Environmental Research and Public Health, 18(2), 385. https://doi.org/10.3390/ijerph18020385	GC/MS	25mL Zefon glass impinger filled with 20mL of Water	*Estimated from graph
78-98-8	Methylglyoxal	6.2 µg/10 puffs			0.0112727	Aerosol	Brand "I" Japanese Second Generation E-Cigs	unspecified	Nichrome	Second	3.66	-	5.12	/			/				Apple flavor (Liqua brand) or e-liquid provided with e-cig	Uchiyama, S., Senoo, Y., Hayashida, H., Inaba, Y., Nakagome, H., & Kunugita, N. (2016). Determination of Chemical Compounds Generated from Second-generation E-cigarettes Using a Sorbent Cartridge Followed by a Two-step Elution Method. Analytical Sciences, 32(5), 549–555. https://doi.org/10.2116/analsci.32.549	HPLC and GC/MS	Carboxen-572 sorbent Cartridge & Cambridge filter pads	55mL Puff Volume
78-98-8	Methylglyoxal	11 +/- 7.5 mg/m3			0.011	Aerosol	12 electronic cigarettes from brand "D"	unspecified	Nichrome	unspecified	/			/			/				not specified	Uchiyama, S., Ohta, K., Inaba, Y., & Kunugita, N. (2013). Determination of Carbonyl Compounds Generated from the E-cigarette Using Coupled Silica Cartridges Impregnated with Hydroquinone and 2,4-Dinitrophenylhydrazine, Followed by High-Performance Liquid Chromatography. Analytical Sciences, 29(12), 1219–1222. https://doi.org/10.2116/analsci.29.1219	HPLC UV	DNPH Cartridge & HQ (Hydroquinone) cartridge	1mg/cm3 = 0.000001mg/mL
78-98-8	Methylglyoxal	9900 µg/m3 in EC puff			0.0099	Aerosol	JUUL	unspecified	unspecified	fourth	/			/			/			Automatic Settings	Fruit 3 % Nicotine	Azimi, P., Keshavarz, Z., Lahaie Luna, M., Cedeno Laurent, J. G., Vallarino, J., Christiani, D. C., & Allen, J. G. (2021). An Unrecognized Hazard in E-Cigarette Vapor: Preliminary Quantification of Methylglyoxal Formation from Propylene Glycol in E-Cigarettes. International Journal of Environmental Research and Public Health, 18(2), 385. https://doi.org/10.3390/ijerph18020385	GC/MS	25mL Zefon glass impinger filled with 20mL of Water	*Estimated from graph
78-98-8	Methylglyoxal	5.1 µg/10 puffs			0.00927273	Aerosol	Brand "H" Japanese Second Generation E-Cigs	unspecified	Nichrome	Second	3.66	-	5.12	/			/				Apple flavor (Liqua brand) or e-liquid provided with e-cig	Uchiyama, S., Senoo, Y., Hayashida, H., Inaba, Y., Nakagome, H., & Kunugita, N. (2016). Determination of Chemical Compounds Generated from Second-generation E-cigarettes Using a Sorbent Cartridge Followed by a Two-step Elution Method. Analytical Sciences, 32(5), 549–555. https://doi.org/10.2116/analsci.32.549	HPLC and GC/MS	Carboxen-572 sorbent Cartridge & Cambridge filter pads	55mL Puff Volume
78-98-8	Methylglyoxal	8750 µg/m3 in EC puff			0.00875	Aerosol	JUUL	unspecified	unspecified	fourth	/			/			/			Automatic Settings	Crème 3 % Nicotine	Azimi, P., Keshavarz, Z., Lahaie Luna, M., Cedeno Laurent, J. G., Vallarino, J., Christiani, D. C., & Allen, J. G. (2021). An Unrecognized Hazard in E-Cigarette Vapor: Preliminary Quantification of Methylglyoxal Formation from Propylene Glycol in E-Cigarettes. International Journal of Environmental Research and Public Health, 18(2), 385. https://doi.org/10.3390/ijerph18020385	GC/MS	25mL Zefon glass impinger filled with 20mL of Water	*Estimated from graph
78-98-8	Methylglyoxal	8.6 +/- 7.9 mg/m3			0.0086	Aerosol	14 electronic cigarettes from brand "E"	unspecified	Nichrome	unspecified	/			/			/				not specified	Uchiyama, S., Ohta, K., Inaba, Y., & Kunugita, N. (2013). Determination of Carbonyl Compounds Generated from the E-cigarette Using Coupled Silica Cartridges Impregnated with Hydroquinone and 2,4-Dinitrophenylhydrazine, Followed by High-Performance Liquid Chromatography. Analytical Sciences, 29(12), 1219–1222. https://doi.org/10.2116/analsci.29.1219	HPLC UV	DNPH Cartridge & HQ (Hydroquinone) cartridge	1mg/cm3 = 0.000001mg/mL
78-98-8	Methylglyoxal	8.4 +/- 5.7 mg/m3			0.0084	Aerosol	5 electronic cigarettes from brand "H"	unspecified	Nichrome	unspecified	/			/			/				not specified	Uchiyama, S., Ohta, K., Inaba, Y., & Kunugita, N. (2013). Determination of Carbonyl Compounds Generated from the E-cigarette Using Coupled Silica Cartridges Impregnated with Hydroquinone and 2,4-Dinitrophenylhydrazine, Followed by High-Performance Liquid Chromatography. Analytical Sciences, 29(12), 1219–1222. https://doi.org/10.2116/analsci.29.1219	HPLC UV	DNPH Cartridge & HQ (Hydroquinone) cartridge	1mg/cm3 = 0.000001mg/mL
78-98-8	Methylglyoxal	8.16 µg/15puffs			0.00815592	Aerosol	SEA	Silica	unspecified	Fourth	3.74			5.03			2.78				Mint	Talih, S., Salman, R., Soule, E., El-Hage, R., Karam, E., Karaoghlanian, N., El-Hellani, A., Saliba, N., & Shihadeh, A. (2022). Electrical features, liquid composition and toxicant emissions from ‘pod-mod’-like disposable electronic cigarettes. Tobacco Control, 31(5), 667–670.	HPLC-UV (high-performance liquid chromatography ultraviolet)	DNPH Cartridge	4 sec puff at 1L/min (66.7mL puff volume)
78-98-8	Methylglyoxal	7000 µg/m3 in EC puff			0.007	Aerosol	JUUL	unspecified	unspecified	fourth	/			/			/			Automatic Settings	Mint 3 % Nicotine	Azimi, P., Keshavarz, Z., Lahaie Luna, M., Cedeno Laurent, J. G., Vallarino, J., Christiani, D. C., & Allen, J. G. (2021). An Unrecognized Hazard in E-Cigarette Vapor: Preliminary Quantification of Methylglyoxal Formation from Propylene Glycol in E-Cigarettes. International Journal of Environmental Research and Public Health, 18(2), 385. https://doi.org/10.3390/ijerph18020385	GC/MS	25mL Zefon glass impinger filled with 20mL of Water	*Estimated from graph
78-98-8	Methylglyoxal	3.8 µg/10 puffs			0.00690909	Aerosol	Brand "J"Japanese Second Generation E-Cigs	unspecified	Nichrome	Second	3.66	-	5.12	/			/				Apple flavor (Liqua brand) or e-liquid provided with e-cig	Uchiyama, S., Senoo, Y., Hayashida, H., Inaba, Y., Nakagome, H., & Kunugita, N. (2016). Determination of Chemical Compounds Generated from Second-generation E-cigarettes Using a Sorbent Cartridge Followed by a Two-step Elution Method. Analytical Sciences, 32(5), 549–555. https://doi.org/10.2116/analsci.32.549	HPLC and GC/MS	Carboxen-572 sorbent Cartridge & Cambridge filter pads	55mL Puff Volume
78-98-8	Methylglyoxal	5.8 +/- 0.9 mg/m3			0.0058	Aerosol	2 electronic cigarettes from brand "F"	unspecified	Nichrome	unspecified	/			/			/				not specified	Uchiyama, S., Ohta, K., Inaba, Y., & Kunugita, N. (2013). Determination of Carbonyl Compounds Generated from the E-cigarette Using Coupled Silica Cartridges Impregnated with Hydroquinone and 2,4-Dinitrophenylhydrazine, Followed by High-Performance Liquid Chromatography. Analytical Sciences, 29(12), 1219–1222. https://doi.org/10.2116/analsci.29.1219	HPLC UV	DNPH Cartridge & HQ (Hydroquinone) cartridge	1mg/cm3 = 0.000001mg/mL
78-98-8	Methylglyoxal	5.3 +/- 5.7 mg/m3			0.0053	Aerosol	16 electronic cigarettes from brand "A"	unspecified	Nichrome	unspecified	/			/			/				not specified	Uchiyama, S., Ohta, K., Inaba, Y., & Kunugita, N. (2013). Determination of Carbonyl Compounds Generated from the E-cigarette Using Coupled Silica Cartridges Impregnated with Hydroquinone and 2,4-Dinitrophenylhydrazine, Followed by High-Performance Liquid Chromatography. Analytical Sciences, 29(12), 1219–1222. https://doi.org/10.2116/analsci.29.1219	HPLC UV	DNPH Cartridge & HQ (Hydroquinone) cartridge	1mg/cm3 = 0.000001mg/mL
78-98-8	Methylglyoxal	50 µg/L of vapor*			0.005	Aerosol	Pyrolysis Reactor	n/a	n/a	n/a	n/a			n/a			n/a			565°C	pure PG gas	Saliba, N. A., El Hellani, A., Honein, E., Salman, R., Talih, S., Zeaiter, J., & Shihadeh, A. (2018). Surface chemistry of electronic cigarette electrical heating coils: Effects of metal type on propylene glycol thermal decomposition. Journal of Analytical and Applied Pyrolysis, 134, 520–525. https://doi.org/10.1016/j.jaap.2018.07.019	High-performace liquid chromatography & Photodiode array detector	DNPH H10 Cartridges	*Concentrations estimated from graphs
78-98-8	Methylglyoxal	50 µg/L of vapor*			0.005	Aerosol	Pyrolysis Reactor + Aged Nichrome wires	n/a	n/a	n/a	n/a			n/a			n/a			256°C	pure PG gas	Saliba, N. A., El Hellani, A., Honein, E., Salman, R., Talih, S., Zeaiter, J., & Shihadeh, A. (2018). Surface chemistry of electronic cigarette electrical heating coils: Effects of metal type on propylene glycol thermal decomposition. Journal of Analytical and Applied Pyrolysis, 134, 520–525. https://doi.org/10.1016/j.jaap.2018.07.019	High-performace liquid chromatography & Photodiode array detector	DNPH H10 Cartridges	*Concentrations estimated from graphs
78-98-8	Methylglyoxal	50 µg/L of vapor*			0.005	Aerosol	Pyrolysis Reactor + Stainless Steel wires	n/a	n/a	n/a	n/a			n/a			n/a			256°C	pure PG gas	Saliba, N. A., El Hellani, A., Honein, E., Salman, R., Talih, S., Zeaiter, J., & Shihadeh, A. (2018). Surface chemistry of electronic cigarette electrical heating coils: Effects of metal type on propylene glycol thermal decomposition. Journal of Analytical and Applied Pyrolysis, 134, 520–525. https://doi.org/10.1016/j.jaap.2018.07.019	High-performace liquid chromatography & Photodiode array detector	DNPH H10 Cartridges	*Concentrations estimated from graphs
78-98-8	Methylglyoxal	4500 µg/m3 in EC puff			0.0045	Aerosol	JUUL	unspecified	unspecified	fourth	/			/			/			Automatic Settings	Virginia Tobacco 3 % Nicotine	Azimi, P., Keshavarz, Z., Lahaie Luna, M., Cedeno Laurent, J. G., Vallarino, J., Christiani, D. C., & Allen, J. G. (2021). An Unrecognized Hazard in E-Cigarette Vapor: Preliminary Quantification of Methylglyoxal Formation from Propylene Glycol in E-Cigarettes. International Journal of Environmental Research and Public Health, 18(2), 385. https://doi.org/10.3390/ijerph18020385	GC/MS	25mL Zefon glass impinger filled with 20mL of Water	*Estimated from graph
78-98-8	Methylglyoxal	4000 µg/m3 in EC puff			0.004	Aerosol	JUUL	unspecified	unspecified	fourth	/			/			/			Automatic Settings	Mint 5 % Nicotine	Azimi, P., Keshavarz, Z., Lahaie Luna, M., Cedeno Laurent, J. G., Vallarino, J., Christiani, D. C., & Allen, J. G. (2021). An Unrecognized Hazard in E-Cigarette Vapor: Preliminary Quantification of Methylglyoxal Formation from Propylene Glycol in E-Cigarettes. International Journal of Environmental Research and Public Health, 18(2), 385. https://doi.org/10.3390/ijerph18020385	GC/MS	25mL Zefon glass impinger filled with 20mL of Water	*Estimated from graph
78-98-8	Methylglyoxal	4.64 µg/15puffs			0.00386667	Aerosol	Ezzy Oval	cotton	unspecified	Fourth	3.81			7.6			1.91				Mango Lychee	Talih, S., Salman, R., Soule, E., El-Hage, R., Karam, E., Karaoghlanian, N., El-Hellani, A., Saliba, N., & Shihadeh, A. (2022). Electrical features, liquid composition and toxicant emissions from ‘pod-mod’-like disposable electronic cigarettes. Tobacco Control, 31(5), 667–670.	HPLC-UV (high-performance liquid chromatography ultraviolet)	DNPH Cartridge	4 sec puff at 1L/min (66.7mL puff volume)
78-98-8	Methylglyoxal	3.79 µg/15puffs			0.00378811	Aerosol	Puff Bar	Cotton	unspecified	Fourth	3.78			8.67			1.64				Banana Ice	Talih, S., Salman, R., Soule, E., El-Hage, R., Karam, E., Karaoghlanian, N., El-Hellani, A., Saliba, N., & Shihadeh, A. (2022). Electrical features, liquid composition and toxicant emissions from ‘pod-mod’-like disposable electronic cigarettes. Tobacco Control, 31(5), 667–670.	HPLC-UV (high-performance liquid chromatography ultraviolet)	DNPH Cartridge	4 sec puff at 1L/min (66.7mL puff volume)
78-98-8	Methylglyoxal	3.7 +/- 2.2 mg/m3			0.0037	Aerosol	24 electronic cigarettes from brand "B"	unspecified	Nichrome	unspecified	/			/			/				not specified	Uchiyama, S., Ohta, K., Inaba, Y., & Kunugita, N. (2013). Determination of Carbonyl Compounds Generated from the E-cigarette Using Coupled Silica Cartridges Impregnated with Hydroquinone and 2,4-Dinitrophenylhydrazine, Followed by High-Performance Liquid Chromatography. Analytical Sciences, 29(12), 1219–1222. https://doi.org/10.2116/analsci.29.1219	HPLC UV	DNPH Cartridge & HQ (Hydroquinone) cartridge	1mg/cm3 = 0.000001mg/mL
78-98-8	Methylglyoxal	30 µg/L of vapor*			0.003	Aerosol	Pyrolysis Reactor + Kanthal wires	n/a	n/a	n/a	n/a			n/a			n/a			256°C	pure PG gas	Saliba, N. A., El Hellani, A., Honein, E., Salman, R., Talih, S., Zeaiter, J., & Shihadeh, A. (2018). Surface chemistry of electronic cigarette electrical heating coils: Effects of metal type on propylene glycol thermal decomposition. Journal of Analytical and Applied Pyrolysis, 134, 520–525. https://doi.org/10.1016/j.jaap.2018.07.019	High-performace liquid chromatography & Photodiode array detector	DNPH H10 Cartridges	*Concentrations estimated from graphs
78-98-8	Methylglyoxal	145.9 ng/puff			0.00265273	Aerosol	Vype ePen3	Cotton	NiFe Alloy Coil	Second	/			5.9			1.95	-	2.36		Master Blend 30 mg/mL Nicotine, high Benzoic acid	Cunningham, A., McAdam, K., Thissen, J., & Digard, H. (2020). The Evolving E-cigarette: Comparative Chemical Analyses of E-cigarette Vapor and Cigarette Smoke. Frontiers in Toxicology, 2, 586674. https://doi.org/10.3389/ftox.2020.586674	GCMS	44mm glass fiber filter disc and impinger cryogenic trap	55mL Puff volume
78-98-8	Methylglyoxal	2500 µg/m3 in EC puff			0.0025	Aerosol	JUUL	unspecified	unspecified	fourth	/			/			/			Automatic Settings	Mango 5 % Nicotine	Azimi, P., Keshavarz, Z., Lahaie Luna, M., Cedeno Laurent, J. G., Vallarino, J., Christiani, D. C., & Allen, J. G. (2021). An Unrecognized Hazard in E-Cigarette Vapor: Preliminary Quantification of Methylglyoxal Formation from Propylene Glycol in E-Cigarettes. International Journal of Environmental Research and Public Health, 18(2), 385. https://doi.org/10.3390/ijerph18020385	GC/MS	25mL Zefon glass impinger filled with 20mL of Water	*Estimated from graph
78-98-8	Methylglyoxal	135.0 ng/puff			0.00245455	Aerosol	Vype ePen3	Cotton	NiFe Alloy Coil	Second	/			5.9			1.95	-	2.36		Master Blend 12 mg/mL Nicotine, low Benzoic acid	Cunningham, A., McAdam, K., Thissen, J., & Digard, H. (2020). The Evolving E-cigarette: Comparative Chemical Analyses of E-cigarette Vapor and Cigarette Smoke. Frontiers in Toxicology, 2, 586674. https://doi.org/10.3389/ftox.2020.586674	GCMS	44mm glass fiber filter disc and impinger cryogenic trap	55mL Puff volume
78-98-8	Methylglyoxal	2250 µg/m3 in EC puff			0.00225	Aerosol	JUUL	unspecified	unspecified	fourth	/			/			/			Automatic Settings	Crème 5 % Nicotine	Azimi, P., Keshavarz, Z., Lahaie Luna, M., Cedeno Laurent, J. G., Vallarino, J., Christiani, D. C., & Allen, J. G. (2021). An Unrecognized Hazard in E-Cigarette Vapor: Preliminary Quantification of Methylglyoxal Formation from Propylene Glycol in E-Cigarettes. International Journal of Environmental Research and Public Health, 18(2), 385. https://doi.org/10.3390/ijerph18020385	GC/MS	25mL Zefon glass impinger filled with 20mL of Water	*Estimated from graph
78-98-8	Methylglyoxal	2.1 +/- 1.9 mg/m3			0.0021	Aerosol	22 electronic cigarettes from brand "C"	unspecified	Nichrome	unspecified	/			/			/				not specified	Uchiyama, S., Ohta, K., Inaba, Y., & Kunugita, N. (2013). Determination of Carbonyl Compounds Generated from the E-cigarette Using Coupled Silica Cartridges Impregnated with Hydroquinone and 2,4-Dinitrophenylhydrazine, Followed by High-Performance Liquid Chromatography. Analytical Sciences, 29(12), 1219–1222. https://doi.org/10.2116/analsci.29.1219	HPLC UV	DNPH Cartridge & HQ (Hydroquinone) cartridge	1mg/cm3 = 0.000001mg/mL
78-98-8	Methylglyoxal	2.08 μg/15puffs			0.0020799	Aerosol	JUUL (USA purchase)	unspecified	unspecified	Fourth	1.06	-	2.73	0.62	-	4.08	1.83				Tobacco Flavored JUUL PODS	Talih, S., Salman, R., El-Hage, R., Karam, E., Salam, S., Karaoghlanian, N., El-Hellani, A., Saliba, N., & Shihadeh, A. (2020). A comparison of the electrical characteristics, liquid composition, and toxicant emissions of JUUL USA and JUUL UK e-cigarettes. Scientific Reports, 10(1), 7322. https://doi.org/10.1038/s41598-020-64414-5	HPLC-UV	Quartz filter followed by DNPH cartridge	66.67 mL Puff Vol (calculated from 4sec puff duration, 1 L/min flow rate)
78-98-8	Methylglyoxal	2000 µg/m3 in EC puff			0.002	Aerosol	JUUL	unspecified	unspecified	fourth	/			/			/			Automatic Settings	Menthol 5% Nicotine	Azimi, P., Keshavarz, Z., Lahaie Luna, M., Cedeno Laurent, J. G., Vallarino, J., Christiani, D. C., & Allen, J. G. (2021). An Unrecognized Hazard in E-Cigarette Vapor: Preliminary Quantification of Methylglyoxal Formation from Propylene Glycol in E-Cigarettes. International Journal of Environmental Research and Public Health, 18(2), 385. https://doi.org/10.3390/ijerph18020385	GC/MS	25mL Zefon glass impinger filled with 20mL of Water	*Estimated from graph
78-98-8	Methylglyoxal	17 µg/L of vapor*			0.0017	Aerosol	Pyrolysis Reactor	n/a	n/a	n/a	n/a			n/a			n/a			460°C	pure PG gas	Saliba, N. A., El Hellani, A., Honein, E., Salman, R., Talih, S., Zeaiter, J., & Shihadeh, A. (2018). Surface chemistry of electronic cigarette electrical heating coils: Effects of metal type on propylene glycol thermal decomposition. Journal of Analytical and Applied Pyrolysis, 134, 520–525. https://doi.org/10.1016/j.jaap.2018.07.019	High-performace liquid chromatography & Photodiode array detector	DNPH H10 Cartridges	*Concentrations estimated from graphs
78-98-8	Methylglyoxal	1.6 +/- 1.5 mg/m3			0.0016	Aerosol	3 electronic cigarettes from brand "F"	unspecified	Nichrome	unspecified	/			/			/				not specified	Uchiyama, S., Ohta, K., Inaba, Y., & Kunugita, N. (2013). Determination of Carbonyl Compounds Generated from the E-cigarette Using Coupled Silica Cartridges Impregnated with Hydroquinone and 2,4-Dinitrophenylhydrazine, Followed by High-Performance Liquid Chromatography. Analytical Sciences, 29(12), 1219–1222. https://doi.org/10.2116/analsci.29.1219	HPLC UV	DNPH Cartridge & HQ (Hydroquinone) cartridge	1mg/cm3 = 0.000001mg/mL
78-98-8	Methylglyoxal	83.40 ng/puff			0.00151636	Aerosol	Vype ePen3	Cotton	NiFe Alloy Coil	Second	/			5.9			1.95	-	2.36		Master Blend 18 mg/mL Nicotine, medium Benzoic acid	Cunningham, A., McAdam, K., Thissen, J., & Digard, H. (2020). The Evolving E-cigarette: Comparative Chemical Analyses of E-cigarette Vapor and Cigarette Smoke. Frontiers in Toxicology, 2, 586674. https://doi.org/10.3389/ftox.2020.586674	GCMS	44mm glass fiber filter disc and impinger cryogenic trap	55mL Puff volume
78-98-8	Methylglyoxal	73.20 ng/puff			0.00133091	Aerosol	Vype ePen2	Silica	NiCr Coil	First	/			4.4			/				Blended Tobacco 18mg/mL Nicotine	Cunningham, A., McAdam, K., Thissen, J., & Digard, H. (2020). The Evolving E-cigarette: Comparative Chemical Analyses of E-cigarette Vapor and Cigarette Smoke. Frontiers in Toxicology, 2, 586674. https://doi.org/10.3389/ftox.2020.586674	GCMS	44mm glass fiber filter disc and impinger cryogenic trap	55mL Puff volume
78-98-8	Methylglyoxal	1.2 µg/15puffs			0.0011994	Aerosol	JUUL	unspecified	unspecified	Fourth	3.79			0.6	-	4	1.6				Classic Tobacco	Talih, S., Salman, R., Soule, E., El-Hage, R., Karam, E., Karaoghlanian, N., El-Hellani, A., Saliba, N., & Shihadeh, A. (2022). Electrical features, liquid composition and toxicant emissions from ‘pod-mod’-like disposable electronic cigarettes. Tobacco Control, 31(5), 667–670.	HPLC-UV (high-performance liquid chromatography ultraviolet)	DNPH Cartridge	4 sec puff at 1L/min (66.7mL puff volume)
78-98-8	Methylglyoxal	0.0646 µg/puff			0.00117455	Aerosol	Vype ePen2	Silica	nichrome (80%Ni/20%Cr)	Second	/			/			2.85				Crisp Mint	Margham, J., McAdam, K., Cunningham, A., Porter, A., Fiebelkorn, S., Mariner, D., Digard, H., & Proctor, C. (2021). The Chemical Complexity of e-Cigarette Aerosols Compared With the Smoke From a Tobacco Burning Cigarette. Frontiers in Chemistry, 9, 743060. https://doi.org/10.3389/fchem.2021.743060	GCMS	Cambridge filter pads	55mL puff volume
78-98-8	Methylglyoxal	1.16 μg/15puffs			0.00115994	Aerosol	JUUL (UK Purchase)	unspecified	unspecified	Fourth	1.13	-	2.72	0.75	-	4.36	1.7				Tobacco Flavored JUUL PODS	Talih, S., Salman, R., El-Hage, R., Karam, E., Salam, S., Karaoghlanian, N., El-Hellani, A., Saliba, N., & Shihadeh, A. (2020). A comparison of the electrical characteristics, liquid composition, and toxicant emissions of JUUL USA and JUUL UK e-cigarettes. Scientific Reports, 10(1), 7322. https://doi.org/10.1038/s41598-020-64414-5	HPLC-UV	Quartz filter followed by DNPH cartridge	66.67 mL Puff Vol (calculated from 4sec puff duration, 1 L/min flow rate)
78-98-8	Methylglyoxal	0.0626 μg/puff			0.00113818	Aerosol	Vype ePen2	Silica	nichrome (80%Ni/20%Cr)	Second	/			/			2.85				Dark Cherry	Margham, J., McAdam, K., Cunningham, A., Porter, A., Fiebelkorn, S., Mariner, D., Digard, H., & Proctor, C. (2021). The Chemical Complexity of e-Cigarette Aerosols Compared With the Smoke From a Tobacco Burning Cigarette. Frontiers in Chemistry, 9, 743060. https://doi.org/10.3389/fchem.2021.743060	GCMS	Cambridge filter pads	55mL puff volume
78-98-8	Methylglyoxal	1000 µg/m3 in EC puff			0.001	Aerosol	JUUL	unspecified	unspecified	fourth	/			/			/			Automatic Settings	Classic Tobacco 5% Nicotine	Azimi, P., Keshavarz, Z., Lahaie Luna, M., Cedeno Laurent, J. G., Vallarino, J., Christiani, D. C., & Allen, J. G. (2021). An Unrecognized Hazard in E-Cigarette Vapor: Preliminary Quantification of Methylglyoxal Formation from Propylene Glycol in E-Cigarettes. International Journal of Environmental Research and Public Health, 18(2), 385. https://doi.org/10.3390/ijerph18020385	GC/MS	25mL Zefon glass impinger filled with 20mL of Water	*Estimated from graph
78-98-8	Methylglyoxal	1000 µg/m3 in EC puff			0.001	Aerosol	JUUL	unspecified	unspecified	fourth	/			/			/			Automatic Settings	Virginia Tobacco 5 % Nicotine	Azimi, P., Keshavarz, Z., Lahaie Luna, M., Cedeno Laurent, J. G., Vallarino, J., Christiani, D. C., & Allen, J. G. (2021). An Unrecognized Hazard in E-Cigarette Vapor: Preliminary Quantification of Methylglyoxal Formation from Propylene Glycol in E-Cigarettes. International Journal of Environmental Research and Public Health, 18(2), 385. https://doi.org/10.3390/ijerph18020385	GC/MS	25mL Zefon glass impinger filled with 20mL of Water	*Estimated from graph
78-98-8	Methylglyoxal	0.0524 μg/puff			0.000952727	Aerosol	Vype ePen2	Silica	nichrome (80%Ni/20%Cr)	Second	/			/			2.85				Golden Tobacco	Margham, J., McAdam, K., Cunningham, A., Porter, A., Fiebelkorn, S., Mariner, D., Digard, H., & Proctor, C. (2021). The Chemical Complexity of e-Cigarette Aerosols Compared With the Smoke From a Tobacco Burning Cigarette. Frontiers in Chemistry, 9, 743060. https://doi.org/10.3389/fchem.2021.743060	GCMS	Cambridge filter pads	55mL puff volume
78-98-8	Methylglyoxal	0.95 µg/15puffs			0.000945274	Aerosol	JUUL (UK)	Cotton	Nichrome (0.13x26mm)	Fourth	2.5	-	2.8	3.6	-	4.5	1.7			new tech JUUL UK	JUUL Golden Toacco 18mg/mL Pod	Karam, E., Talih, S., Salman, R., El-Hage, R., Karaoghlanian, N., El-Hellani, A., Saliba, N., & Shihadeh, A. (2022). JUUL ‘new technology’ pods exhibit greater electrical power and nicotine output than previous devices. Tobacco Control, 31(5), 630–634. https://doi.org/10.1136/tobaccocontrol-2020-056427	HPLC-UV	Fibreglass filter	67mL/puff volume calculated from "Emissions were measured by drawing 15 4 s puffs at 1 L/min flow rate"
78-98-8	Methylglyoxal	0.86 µg/15puffs			0.000855721	Aerosol	JUUL (UK)	Silica	Nichrome (0.13x26.8 mm)	Fourth	1	-	2.5	0.6	-	3.7	1.7			old tech JUUL UK	JUUL Golden Toacco 20mg/mL Pod	Karam, E., Talih, S., Salman, R., El-Hage, R., Karaoghlanian, N., El-Hellani, A., Saliba, N., & Shihadeh, A. (2022). JUUL ‘new technology’ pods exhibit greater electrical power and nicotine output than previous devices. Tobacco Control, 31(5), 630–634. https://doi.org/10.1136/tobaccocontrol-2020-056427	HPLC-UV	Fibreglass filter	67mL/puff volume calculated from "Emissions were measured by drawing 15 4 s puffs at 1 L/min flow rate"
78-98-8	Methylglyoxal	0.046 µg/puff			0.000836364	Aerosol	Vype ePen	Silica	nichrome (80%Ni/20%Cr)	First	3.6			/			2.85			650mAh battery	Vype Blended Tobacco (25% PG, <1% blended tobacco flavor, 48.14% VG, 25% water, 1.86% nicotine)	Margham, J., McAdam, K., Forster, M., Liu, C., Wright, C., Mariner, D., & Proctor, C. (2016). Chemical Composition of Aerosol from an E-Cigarette: A Quantitative Comparison with Cigarette Smoke. Chemical Research in Toxicology, 29(10), 1662–1678. https://doi.org/10.1021/acs.chemrestox.6b00188	HPLC UV and GC MS SIM	Pad & Impingers with DNPH	55cm3 puff volume
78-98-8	Methylglyoxal	4.45 μg/100 puffs			0.000809091	Aerosol	Vype ePen	Silica	Nichrome	First	3.6			4.6			/				Blended Tobacco (18mg/mL nicotine)	Nicol, J., Fraser, R., Walker, L., Liu, C., Murphy, J., & Proctor, C. J. (2020). Comprehensive Chemical Characterization of the Aerosol Emissions of a Vaping Product Based on a New Technology. Chemical Research in Toxicology, 33(3), 789–799. https://doi.org/10.1021/acs.chemrestox.9b00442	HPLC UV	Pad & Impingers	55mL puff Vol., 3s puff duration
78-98-8	Methylglyoxal	44.1 ±10.9 ng/puff			0.000801818	Aerosol	NHOSS ModBox	unspecified	kanthal	Third	/			30			0.5				NHOSS Blond Tobacco	Dusautoir, R., Zarcone, G., Verriele, M., Garçon, G., Fronval, I., Beauval, N., Allorge, D., Riffault, V., Locoge, N., Lo-Guidice, J.-M., & Anthérieu, S. (2021). Comparison of the chemical composition of aerosols from heated tobacco products, electronic cigarettes and tobacco cigarettes and their toxic impacts on the human bronchial epithelial BEAS-2B cells. Journal of Hazardous Materials, 401, 1…	UHPLC System with UV/VIS Detector	Two silica cartridges coated with DNPH	55 mL puff volume, 2 s puff duration, 30 s puff period
78-98-8	Methylglyoxal	4.30 μg/100 puffs			0.000781818	Aerosol	Vype ePen	Silica	Nichrome	First	3.6			4.6			/				Blended Tobacco (18mg/mL nicotine)	Nicol, J., Fraser, R., Walker, L., Liu, C., Murphy, J., & Proctor, C. J. (2020). Comprehensive Chemical Characterization of the Aerosol Emissions of a Vaping Product Based on a New Technology. Chemical Research in Toxicology, 33(3), 789–799. https://doi.org/10.1021/acs.chemrestox.9b00442	HPLC UV	Pad & Impingers	55mL puff Vol., 3s puff duration
78-98-8	Methylglyoxal	700 µg/m3 in EC puff			0.0007	Aerosol	JUUL	unspecified	unspecified	fourth	/			/			/			Automatic Settings	Virginia Tobacco 5 % Nicotine	Azimi, P., Keshavarz, Z., Lahaie Luna, M., Cedeno Laurent, J. G., Vallarino, J., Christiani, D. C., & Allen, J. G. (2021). An Unrecognized Hazard in E-Cigarette Vapor: Preliminary Quantification of Methylglyoxal Formation from Propylene Glycol in E-Cigarettes. International Journal of Environmental Research and Public Health, 18(2), 385. https://doi.org/10.3390/ijerph18020385	GC/MS	25mL Zefon glass impinger filled with 20mL of Water	*Estimated from graph
78-98-8	Methylglyoxal	0.04 ±0.01 µg/puff			0.000674764	Aerosol	Evolv DNA 75	unspecified	Stainless steel mesh	Third	/			/			0.12			475°F	30:70 PG:VG, 3mg/mL Nicotine	Li, Y., Burns, A. E., Tran, L. N., Abellar, K. A., Poindexter, M., Li, X., Madl, A. K., Pinkerton, K. E., & Nguyen, T. B. (2021). Impact of e-Liquid Composition, Coil Temperature, and Puff Topography on the Aerosol Chemistry of Electronic Cigarettes. Chemical Research in Toxicology, 34(6), 1640–1654. https://doi.org/10.1021/acs.chemrestox.1c00070	HPLC-HRMS (High Performance Liquid Chromatogrpahy High Resolution Mass Spectrometry)	PTFE membrane filters (Polytetrafluoroethylene)	59.28mL puff volume, 1.186L/min puff flow rate, 3 sec puff
78-98-8	Methylglyoxal	0.04 ±0.01 µg/puff			0.000674764	Aerosol	Evolv DNA 75	unspecified	Stainless steel mesh	Third	/			/			0.12			510°F	30:70 PG:VG, 3mg/mL Nicotine	Li, Y., Burns, A. E., Tran, L. N., Abellar, K. A., Poindexter, M., Li, X., Madl, A. K., Pinkerton, K. E., & Nguyen, T. B. (2021). Impact of e-Liquid Composition, Coil Temperature, and Puff Topography on the Aerosol Chemistry of Electronic Cigarettes. Chemical Research in Toxicology, 34(6), 1640–1654. https://doi.org/10.1021/acs.chemrestox.1c00070	HPLC-HRMS (High Performance Liquid Chromatogrpahy High Resolution Mass Spectrometry)	PTFE membrane filters (Polytetrafluoroethylene)	59.28mL puff volume, 1.186L/min puff flow rate, 3 sec puff
78-98-8	Methylglyoxal	36.40 ng/puff			0.000661818	Aerosol	Vype ePen3	Cotton	NiFe Alloy Coil	Second	/			5.9			1.95	-	2.36		Blended Tobacco 18mg/mL Nicotine	Cunningham, A., McAdam, K., Thissen, J., & Digard, H. (2020). The Evolving E-cigarette: Comparative Chemical Analyses of E-cigarette Vapor and Cigarette Smoke. Frontiers in Toxicology, 2, 586674. https://doi.org/10.3389/ftox.2020.586674	GCMS	44mm glass fiber filter disc and impinger cryogenic trap	55mL Puff volume
78-98-8	Methylglyoxal	0.03 ±0.01 µg/puff			0.000506073	Aerosol	Evolv DNA 75	unspecified	Stainless steel mesh	Third	/			/			0.12			420°F	30:70 PG:VG, 3mg/mL Nicotine	Li, Y., Burns, A. E., Tran, L. N., Abellar, K. A., Poindexter, M., Li, X., Madl, A. K., Pinkerton, K. E., & Nguyen, T. B. (2021). Impact of e-Liquid Composition, Coil Temperature, and Puff Topography on the Aerosol Chemistry of Electronic Cigarettes. Chemical Research in Toxicology, 34(6), 1640–1654. https://doi.org/10.1021/acs.chemrestox.1c00070	HPLC-HRMS (High Performance Liquid Chromatogrpahy High Resolution Mass Spectrometry)	PTFE membrane filters (Polytetrafluoroethylene)	59.28mL puff volume, 1.186L/min puff flow rate, 3 sec puff
78-98-8	Methylglyoxal	5 µg/L of vapor*			0.0005	Aerosol	Pyrolysis Reactor	n/a	n/a	n/a	n/a			n/a			n/a			670°C	pure PG gas	Saliba, N. A., El Hellani, A., Honein, E., Salman, R., Talih, S., Zeaiter, J., & Shihadeh, A. (2018). Surface chemistry of electronic cigarette electrical heating coils: Effects of metal type on propylene glycol thermal decomposition. Journal of Analytical and Applied Pyrolysis, 134, 520–525. https://doi.org/10.1016/j.jaap.2018.07.019	High-performace liquid chromatography & Photodiode array detector	DNPH H10 Cartridges	*Concentrations estimated from graphs
78-98-8	Methylglyoxal	25.2 ±3.1 ng/puff			0.000458182	Aerosol	NHOSS Lounge	unspecified	nichrome	Second	/			4.6			2.8				NHOSS Blond Tobacco	Dusautoir, R., Zarcone, G., Verriele, M., Garçon, G., Fronval, I., Beauval, N., Allorge, D., Riffault, V., Locoge, N., Lo-Guidice, J.-M., & Anthérieu, S. (2021). Comparison of the chemical composition of aerosols from heated tobacco products, electronic cigarettes and tobacco cigarettes and their toxic impacts on the human bronchial epithelial BEAS-2B cells. Journal of Hazardous Materials, 401, 1…	UHPLC System with UV/VIS Detector	Two silica cartridges coated with DNPH	55 mL puff volume, 2 s puff duration, 30 s puff period
78-98-8	Methylglyoxal	1.09 μg/50 puffs			0.000396364	Aerosol	IS1.0(TT) New Vapor product	Stainless steel mesh	Stainless steel mesh	First	/			10			/				Twilight Tobacco (5mg/mL nicotine)	Nicol, J., Fraser, R., Walker, L., Liu, C., Murphy, J., & Proctor, C. J. (2020). Comprehensive Chemical Characterization of the Aerosol Emissions of a Vaping Product Based on a New Technology. Chemical Research in Toxicology, 33(3), 789–799. https://doi.org/10.1021/acs.chemrestox.9b00442	HPLC UV	Pad & Impingers	55mL puff Vol., 3s puff duration (Stainless steel mesh for wicking & heating)
78-98-8	Methylglyoxal	0.02 ±0.004 µg/puff			0.000337382	Aerosol	Evolv DNA 75	unspecified	Stainless steel mesh	Third	/			/			0.12			315°F	30:70 PG:VG, 3mg/mL Nicotine	Li, Y., Burns, A. E., Tran, L. N., Abellar, K. A., Poindexter, M., Li, X., Madl, A. K., Pinkerton, K. E., & Nguyen, T. B. (2021). Impact of e-Liquid Composition, Coil Temperature, and Puff Topography on the Aerosol Chemistry of Electronic Cigarettes. Chemical Research in Toxicology, 34(6), 1640–1654. https://doi.org/10.1021/acs.chemrestox.1c00070	HPLC-HRMS (High Performance Liquid Chromatogrpahy High Resolution Mass Spectrometry)	PTFE membrane filters (Polytetrafluoroethylene)	59.28mL puff volume, 1.186L/min puff flow rate, 3 sec puff
78-98-8	Methylglyoxal	0.02 ±0.005 µg/puff			0.000337382	Aerosol	Evolv DNA 75	unspecified	Stainless steel mesh	Third	/			/			0.12			375°F	30:70 PG:VG, 3mg/mL Nicotine	Li, Y., Burns, A. E., Tran, L. N., Abellar, K. A., Poindexter, M., Li, X., Madl, A. K., Pinkerton, K. E., & Nguyen, T. B. (2021). Impact of e-Liquid Composition, Coil Temperature, and Puff Topography on the Aerosol Chemistry of Electronic Cigarettes. Chemical Research in Toxicology, 34(6), 1640–1654. https://doi.org/10.1021/acs.chemrestox.1c00070	HPLC-HRMS (High Performance Liquid Chromatogrpahy High Resolution Mass Spectrometry)	PTFE membrane filters (Polytetrafluoroethylene)	59.28mL puff volume, 1.186L/min puff flow rate, 3 sec puff
78-98-8	Methylglyoxal	3 µg/L of vapor*			0.0003	Aerosol	Pyrolysis Reactor	n/a	n/a	n/a	n/a			n/a			n/a			360°C	pure PG gas	Saliba, N. A., El Hellani, A., Honein, E., Salman, R., Talih, S., Zeaiter, J., & Shihadeh, A. (2018). Surface chemistry of electronic cigarette electrical heating coils: Effects of metal type on propylene glycol thermal decomposition. Journal of Analytical and Applied Pyrolysis, 134, 520–525. https://doi.org/10.1016/j.jaap.2018.07.019	High-performace liquid chromatography & Photodiode array detector	DNPH H10 Cartridges	*Concentrations estimated from graphs
78-98-8	Methylglyoxal	3 µg/L of vapor*			0.0003	Aerosol	Pyrolysis Reactor + Nichrome wires	n/a	n/a	n/a	n/a			n/a			n/a			256°C	pure PG gas	Saliba, N. A., El Hellani, A., Honein, E., Salman, R., Talih, S., Zeaiter, J., & Shihadeh, A. (2018). Surface chemistry of electronic cigarette electrical heating coils: Effects of metal type on propylene glycol thermal decomposition. Journal of Analytical and Applied Pyrolysis, 134, 520–525. https://doi.org/10.1016/j.jaap.2018.07.019	High-performace liquid chromatography & Photodiode array detector	DNPH H10 Cartridges	*Concentrations estimated from graphs
78-98-8	Methylglyoxal	12.2 ±1.1 ng/puff			0.000221818	Aerosol	NHOSS ModBox	unspecified	kanthal	Third	/			18			0.5				NHOSS Blond Tobacco	Dusautoir, R., Zarcone, G., Verriele, M., Garçon, G., Fronval, I., Beauval, N., Allorge, D., Riffault, V., Locoge, N., Lo-Guidice, J.-M., & Anthérieu, S. (2021). Comparison of the chemical composition of aerosols from heated tobacco products, electronic cigarettes and tobacco cigarettes and their toxic impacts on the human bronchial epithelial BEAS-2B cells. Journal of Hazardous Materials, 401, 1…	UHPLC System with UV/VIS Detector	Two silica cartridges coated with DNPH	55 mL puff volume, 2 s puff duration, 30 s puff period
78-98-8	Methylglyoxal	0.13 ± 0.04 µg/10 puff			0.000168831	Aerosol	Blu	unspecified	unspecified	First	/			/			3.5				Classic Tobacco	Li, Y., Burns, A. E., Burke, G. J. P., Poindexter, M. E., Madl, A. K., Pinkerton, K. E., & Nguyen, T. B. (2020). Application of High-Resolution Mass Spectrometry and a Theoretical Model to the Quantification of Multifunctional Carbonyls and Organic Acids in e-Cigarette Aerosol. Environmental Science & Technology, 54(9), 5640–5650. https://doi.org/10.1021/acs.est.9b07387	HPLC-HRMS- high-performance liquid chromatography−high resolution mass spectrometry	2,4 DNPH Cartidges	77mL puff volume
