# Supplementary material for: Acetaldehyde and methylglyoxal: comparative analysis of toxic electronic cigarette degradation products in 3D and 2D exposure systems using human bronchial epithelial models
Source: Front Toxicol. 2025 Sep 30;7:1624794. doi: 10.3389/ftox.2025.1624794 (PMC12518343; doi:10.3389/ftox.2025.1624794)
Supplement: Supplementary file 2 [file Table3.xlsx]

## Sheet: Sheet1
Checked	Protein FDR Confidence: Combined	Master	Accession	Description	Gene	log2 ACE	Abundance Ratio: (ACE) / (PBS)	log2 MGO	Abundance Ratio: (MGO) / (PBS)	log2 MGO/ACE	Abundance Ratio: (MGO) / (ACE)	P-Value: (ACE) / (PBS)	P-Value: (MGO) / (PBS)	P-Value: (MGO) / (ACE)	Adj. P-Value: (ACE) / (PBS)	Adj. P-Value: (MGO) / (PBS)	Adj. P-Value: (MGO) / (ACE)
FALSE	High	Master Protein	O76013	Keratin, type I cuticular Ha6 OS=Homo sapiens OX=9606 GN=KRT36 PE=2 SV=1	KRT36	6.64386	100	6.64386	100	-3.92139	0.066	0	0	0	0	0	0
FALSE	High	Master Protein	P62979	Ubiquitin-40S ribosomal protein S27a OS=Homo sapiens OX=9606 GN=RPS27A PE=1 SV=2	RPS27A	0.379621	1.301	0.226509	1.17	-0.153607	0.899	0.000978941	0.00441749	0.255858	0.0340671	0.0692978	1
FALSE	High	Master Protein	P07339	Cathepsin D OS=Homo sapiens OX=9606 GN=CTSD PE=1 SV=1	CTSD	0.0976108	1.07	0.0593553	1.042	-0.0380063	0.974	0.593686	0.779121	0.942287	0.913371	1	1
FALSE	High	Master Protein	P15559	NAD(P)H dehydrogenase [quinone] 1 OS=Homo sapiens OX=9606 GN=NQO1 PE=1 SV=1	NQO1	0.0524159	1.037	-0.199255	0.871	-0.251539	0.84	0.458153	0.661125	0.155167	0.801736	1	1
FALSE	High	Master Protein	P02768	Serum albumin OS=Homo sapiens OX=9606 GN=ALB PE=1 SV=2	ALB	-0.0588937	0.96	0.494672	1.409	0.554834	1.469	0.422236	0.66521	0.892899	0.770635	1	1
FALSE	High	Master Protein	P06396	Gelsolin OS=Homo sapiens OX=9606 GN=GSN PE=1 SV=1	GSN	-0.187707	0.878	-0.100051	0.933	0.0867838	1.062	0.000567354	0.00453283	0.0963295	0.0234143	0.0700628	1
FALSE	High	Master Protein	P55957	BH3-interacting domain death agonist OS=Homo sapiens OX=9606 GN=BID PE=1 SV=1	BID	-0.212568	0.863	-0.177882	0.884	0.0342157	1.024	0.846017	0.862068	0.999393	0.999999	1	1
FALSE	High	Master Protein	Q06830	Peroxiredoxin-1 OS=Homo sapiens OX=9606 GN=PRDX1 PE=1 SV=1	PRDX1	-0.380822	0.768	-0.284546	0.821	0.0962619	1.069	0.99532	0.995293	0.981402	0.999999	1	1
FALSE	High	Master Protein	P10145	Interleukin-8 OS=Homo sapiens OX=9606 GN=CXCL8 PE=1 SV=1	CXCL8	-0.706041	0.613	0.0565835	1.04	0.764686	1.699	0.0203631	0.54075	0.0780265	0.142071	0.944257	1
FALSE	High	Master Protein	P61769	Beta-2-microglobulin OS=Homo sapiens OX=9606 GN=B2M PE=1 SV=1	B2M	-1.20091	0.435	-0.365871	0.776	0.834307	1.783	0.846233	0.919426	0.630804	0.999999	1	1
FALSE	High	Master Protein	Q15323	Keratin, type I cuticular Ha1 OS=Homo sapiens OX=9606 GN=KRT31 PE=1 SV=3	KRT31	6.64386	100	0.596458	1.512	-6.64386	0.01	0.183834	0.999701	0.133574	0.488846	1	1
FALSE	Medium	Master Protein	Q9Y2I6	Ninein-like protein OS=Homo sapiens OX=9606 GN=NINL PE=1 SV=2	NINL	5.21583	37.164	1.82782	3.55	-3.38082	0.096	0.143755	0	0	0.418398	0	0
FALSE	High	Master Protein	P00533	Epidermal growth factor receptor OS=Homo sapiens OX=9606 GN=EGFR PE=1 SV=2	EGFR	3.18967	9.124	1.80529	3.495	-1.38458	0.383	0.0226192	0.0741352	0.466438	0.150536	0.310282	1
FALSE	High	Master Protein	Q9UK76	Jupiter microtubule associated homolog 1 OS=Homo sapiens OX=9606 GN=JPT1 PE=1 SV=3	JPT1	2.39479	5.259	0.783247	1.721	-1.61264	0.327	0.00406396	0.125364	0.0513834	0.0627429	0.412478	1
FALSE	High	Master Protein	A0A2R8YG42	Rho guanine nucleotide exchange factor 7 OS=Homo sapiens OX=9606 GN=ARHGEF7 PE=1 SV=1	ARHGEF7	1.77821	3.43	-0.522841	0.696	-2.30045	0.203	0.295874	0.819217	0.106026	0.629713	1	1
FALSE	Medium	Master Protein	P29353	SHC-transforming protein 1 OS=Homo sapiens OX=9606 GN=SHC1 PE=1 SV=4	SHC1	1.75232	3.369	1.23879	2.36	-0.514573	0.7	0.0576033	0.119099	0.761614	0.244624	0.399901	1
FALSE	High	Master Protein	P02671	Fibrinogen alpha chain OS=Homo sapiens OX=9606 GN=FGA PE=1 SV=2	FGA	1.37685	2.597	-1.42275	0.373	-2.80591	0.143	0.973532	0.115032	0.152532	0.999999	0.394207	1
FALSE	High	Master Protein	Q9HD33	39S ribosomal protein L47, mitochondrial OS=Homo sapiens OX=9606 GN=MRPL47 PE=1 SV=2	MRPL47	1.34142	2.534	0.973795	1.964	-0.367732	0.775	0.000131811	0.000395954	0.247609	0.0081596	0.0196431	1
FALSE	High	Master Protein	B7ZKJ8	ITIH4 protein OS=Homo sapiens OX=9606 GN=ITIH4 PE=1 SV=1	ITIH4	1.26003	2.395	0.372952	1.295	-0.8863	0.541	0.227679	0.66061	0.620776	0.546531	1	1
FALSE	High	Master Protein	P10319	HLA class I histocompatibility antigen, B-58 alpha chain OS=Homo sapiens OX=9606 GN=HLA-B PE=1 SV=1	HLA-B	1.15963	2.234	3.94101	15.359	2.78157	6.876	0.403024	0.0372419	0.134398	0.748916	0.212963	1
FALSE	High	Master Protein	P04080	Cystatin-B OS=Homo sapiens OX=9606 GN=CSTB PE=1 SV=2	CSTB	1.13291	2.193	0.558757	1.473	-0.573467	0.672	0.0495575	0.340815	0.33939	0.226277	0.748698	1
FALSE	High	Master Protein	P13640	Metallothionein-1G OS=Homo sapiens OX=9606 GN=MT1G PE=1 SV=2	MT1G	1.08814	2.126	0.682573	1.605	-0.405451	0.755	0.132024	0.384387	0.679091	0.395223	0.799356	1
FALSE	High	Master Protein	P20933	N(4)-(beta-N-acetylglucosaminyl)-L-asparaginase OS=Homo sapiens OX=9606 GN=AGA PE=1 SV=2	AGA	1.06143	2.087	0.554834	1.469	-0.506353	0.704	0.0526581	0.281055	0.431386	0.233641	0.670071	1
FALSE	High	Master Protein	P61026	Ras-related protein Rab-10 OS=Homo sapiens OX=9606 GN=RAB10 PE=1 SV=1	RAB10	1.0314	2.044	0.418999	1.337	-0.612637	0.654	0.0332357	0.278265	0.280146	0.185633	0.664405	1
FALSE	High	Master Protein	A0A096LPE2	SAA2-SAA4 readthrough OS=Homo sapiens OX=9606 GN=SAA2-SAA4 PE=4 SV=1	SAA2-SAA4	0.983313	1.977	0.418999	1.337	-0.564905	0.676	0.941075	0.868955	0.982876	0.999999	1	1
FALSE	High	Master Protein	Q9Y277	Voltage-dependent anion-selective channel protein 3 OS=Homo sapiens OX=9606 GN=VDAC3 PE=1 SV=1	VDAC3	0.981853	1.975	1.2394	2.361	0.257011	1.195	0.0133903	0.00534247	0.662899	0.114879	0.0768953	1
FALSE	High	Master Protein	Q9H5N1	Rab GTPase-binding effector protein 2 OS=Homo sapiens OX=9606 GN=RABEP2 PE=1 SV=2	RABEP2	0.967169	1.955	0.796598	1.737	-0.171368	0.888	0.0654492	0.0880657	0.970074	0.263135	0.341328	1
FALSE	High	Master Protein	O14672	Disintegrin and metalloproteinase domain-containing protein 10 OS=Homo sapiens OX=9606 GN=ADAM10 PE=1 SV=1	ADAM10	0.964214	1.951	0.753605	1.686	-0.210897	0.864	0.039392	0.0745048	0.866882	0.201641	0.311082	1
FALSE	Medium	Master Protein	P08118	Beta-microseminoprotein OS=Homo sapiens OX=9606 GN=MSMB PE=1 SV=1	MSMB	0.935083	1.912	0.413594	1.332	-0.522841	0.696	0.91086	0.999763	0.919068	0.999999	1	1
FALSE	High	Master Protein	Q6P587	Acylpyruvase FAHD1, mitochondrial OS=Homo sapiens OX=9606 GN=FAHD1 PE=1 SV=2	FAHD1	0.933573	1.91	0.556797	1.471	-0.37707	0.77	0.430446	0.778479	0.803247	0.780404	1	1
FALSE	High	Master Protein	A0A087WY85	Ubiquitin-conjugating enzyme E2 D3 OS=Homo sapiens OX=9606 GN=UBE2D3 PE=1 SV=1	UBE2D3	0.932817	1.909	0.738119	1.668	-0.194295	0.874	0.094688	0.179013	0.874119	0.32254	0.506625	1
FALSE	High	Master Protein	Q13177	Serine/threonine-protein kinase PAK 2 OS=Homo sapiens OX=9606 GN=PAK2 PE=1 SV=3	PAK2	0.914565	1.885	0.443607	1.36	-0.469929	0.722	0.979467	0.949396	0.8728	0.999999	1	1
FALSE	High	Master Protein	P18827	Syndecan-1 OS=Homo sapiens OX=9606 GN=SDC1 PE=1 SV=3	SDC1	0.90766	1.876	1.09626	2.138	0.189034	1.14	0.0222181	0.0111535	0.813138	0.149468	0.10704	1
FALSE	High	Master Protein	Q9ULQ0	Striatin-interacting protein 2 OS=Homo sapiens OX=9606 GN=STRIP2 PE=1 SV=2	STRIP2	0.903038	1.87	0.832688	1.781	-0.0709665	0.952	0.014929	0.0191985	0.950817	0.121721	0.139487	1
FALSE	High	Master Protein	P51148	Ras-related protein Rab-5C OS=Homo sapiens OX=9606 GN=RAB5C PE=1 SV=2	RAB5C	0.899176	1.865	0.388465	1.309	-0.510457	0.702	0.0460135	0.144478	0.655337	0.219561	0.44944	1
FALSE	High	Master Protein	Q9BUJ2	Heterogeneous nuclear ribonucleoprotein U-like protein 1 OS=Homo sapiens OX=9606 GN=HNRNPUL1 PE=1 SV=2	HNRNPUL1	0.895303	1.86	0.182692	1.135	-0.713119	0.61	0.479833	0.993807	0.427816	0.818941	1	1
FALSE	High	Master Protein	Q8NFH5	Nucleoporin NUP35 OS=Homo sapiens OX=9606 GN=NUP35 PE=1 SV=1	NUP35	0.893751	1.858	0.22404	1.168	-0.668868	0.629	0.203956	0.917514	0.332129	0.514447	1	1
FALSE	High	Master Protein	B5MCA4	Epithelial cell adhesion molecule OS=Homo sapiens OX=9606 GN=EPCAM PE=1 SV=1	EPCAM	0.891419	1.855	0.668119	1.589	-0.222633	0.857	0.119492	0.169773	0.959316	0.375997	0.492173	1
FALSE	Medium	Master Protein	Q9ULS5	Transmembrane and coiled-coil domain protein 3 OS=Homo sapiens OX=9606 GN=TMCC3 PE=1 SV=3	TMCC3	0.879706	1.84	0.449957	1.366	-0.428566	0.743	0.00131846	0.0112891	0.127275	0.0392975	0.107699	1
FALSE	High	Master Protein	Q9Y6G9	Cytoplasmic dynein 1 light intermediate chain 1 OS=Homo sapiens OX=9606 GN=DYNC1LI1 PE=1 SV=3	DYNC1LI1	0.862352	1.818	0.0229004	1.016	-0.83908	0.559	0.0761562	0.775445	0.18421	0.284971	1	1
FALSE	High	Master Protein	P42167	Lamina-associated polypeptide 2, isoforms beta/gamma OS=Homo sapiens OX=9606 GN=TMPO PE=1 SV=2	TMPO	0.859174	1.814	0.682573	1.605	-0.176251	0.885	0.0179612	0.0307628	0.889034	0.130896	0.191672	1
FALSE	High	Master Protein	O75841	Uroplakin-1b OS=Homo sapiens OX=9606 GN=UPK1B PE=1 SV=5	UPK1B	0.852798	1.806	0.570463	1.485	-0.28279	0.822	0.357671	0.556647	0.912828	0.70354	0.954974	1
FALSE	High	Master Protein	Q8IV08	Phospholipase D3 OS=Homo sapiens OX=9606 GN=PLD3 PE=1 SV=1	PLD3	0.844787	1.796	0.0299829	1.021	-0.816037	0.568	0.268075	0.976178	0.344668	0.603804	1	1
FALSE	High	Master Protein	P06899	Histone H2B type 1-J OS=Homo sapiens OX=9606 GN=HIST1H2BJ PE=1 SV=3	HIST1H2BJ	0.832688	1.781	0.327687	1.255	-0.504305	0.705	0.210824	0.685203	0.562486	0.522233	1	1
FALSE	High	Master Protein	P55735	Protein SEC13 homolog OS=Homo sapiens OX=9606 GN=SEC13 PE=1 SV=3	SEC13	0.831067	1.779	0.92448	1.898	0.0935602	1.067	0.000226239	0.000153995	0.799746	0.0122397	0.0101007	1
FALSE	High	Master Protein	A0A024R6I7	Alpha-1-antitrypsin OS=Homo sapiens OX=9606 GN=SERPINA1 PE=1 SV=1	SERPINA1	0.827819	1.775	0.0398403	1.028	-0.788365	0.579	0.88228	0.675458	0.920277	0.999999	1	1
FALSE	Medium	Master Protein	Q96MT8	Centrosomal protein of 63 kDa OS=Homo sapiens OX=9606 GN=CEP63 PE=1 SV=1	CEP63	0.827819	1.775	0.97159	1.961	0.144046	1.105	0.0318538	0.0226183	0.954137	0.183759	0.157058	1
FALSE	High	Master Protein	Q14508	WAP four-disulfide core domain protein 2 OS=Homo sapiens OX=9606 GN=WFDC2 PE=1 SV=2	WFDC2	0.822118	1.768	0.328836	1.256	-0.492079	0.711	0.844821	0.985532	0.759185	0.999999	1	1
FALSE	High	Master Protein	H3BNX8	Cytochrome c oxidase subunit 5A, mitochondrial OS=Homo sapiens OX=9606 GN=COX5A PE=1 SV=1	COX5A	0.818851	1.764	0.132248	1.096	-0.685014	0.622	0.237213	0.956139	0.335707	0.559325	1	1
FALSE	High	Master Protein	P62263	40S ribosomal protein S14 OS=Homo sapiens OX=9606 GN=RPS14 PE=1 SV=3	RPS14	0.800745	1.742	0.726831	1.655	-0.0740006	0.95	0.0187205	0.0248364	0.967062	0.134512	0.164637	1
FALSE	High	Master Protein	Q14353	Guanidinoacetate N-methyltransferase OS=Homo sapiens OX=9606 GN=GAMT PE=1 SV=1	GAMT	0.797428	1.738	0.470927	1.386	-0.327348	0.797	0.000418217	0.00366975	0.0731078	0.0193704	0.0653643	1
FALSE	High	Master Protein	P80723	Brain acid soluble protein 1 OS=Homo sapiens OX=9606 GN=BASP1 PE=1 SV=2	BASP1	0.794936	1.735	-0.274041	0.827	-1.06794	0.477	0.940819	0.645408	0.464963	0.999999	1	1
FALSE	High	Master Protein	Q9Y3F4	Serine-threonine kinase receptor-associated protein OS=Homo sapiens OX=9606 GN=STRAP PE=1 SV=1	STRAP	0.794104	1.734	0.504875	1.419	-0.289827	0.818	0.0266962	0.140169	0.426555	0.163518	0.440728	1
FALSE	High	Master Protein	A0A087WT59	Transthyretin OS=Homo sapiens OX=9606 GN=TTR PE=1 SV=1	TTR	0.793272	1.733	0.0962619	1.069	-0.696658	0.617	0.943277	0.762117	0.920065	0.999999	1	1
FALSE	High	Master Protein	P55789	FAD-linked sulfhydryl oxidase ALR OS=Homo sapiens OX=9606 GN=GFER PE=1 SV=2	GFER	0.791606	1.731	0.594549	1.51	-0.1976	0.872	0.0291498	0.0700908	0.76189	0.172013	0.298664	1
FALSE	High	Master Protein	O96013	Serine/threonine-protein kinase PAK 4 OS=Homo sapiens OX=9606 GN=PAK4 PE=1 SV=1	PAK4	0.790772	1.73	-0.0424568	0.971	-0.833927	0.561	0.129558	0.978639	0.166812	0.394623	1	1
FALSE	High	Master Protein	A6NFX8	ADP-sugar pyrophosphatase OS=Homo sapiens OX=9606 GN=NUDT5 PE=1 SV=1	NUDT5	0.789938	1.729	0.507921	1.422	-0.28279	0.822	0.109235	0.296471	0.720207	0.354284	0.692196	1
FALSE	High	Master Protein	P08779	Keratin, type I cytoskeletal 16 OS=Homo sapiens OX=9606 GN=KRT16 PE=1 SV=4	KRT16	0.786596	1.725	0.125651	1.091	-0.662004	0.632	0.0948133	0.928148	0.152019	0.322606	1	1
FALSE	High	Master Protein	Q99828	Calcium and integrin-binding protein 1 OS=Homo sapiens OX=9606 GN=CIB1 PE=1 SV=4	CIB1	0.775683	1.712	0.613532	1.53	-0.161653	0.894	0.646094	0.756449	0.979209	0.94967	1	1
FALSE	High	Master Protein	Q9NX14	NADH dehydrogenase [ubiquinone] 1 beta subcomplex subunit 11, mitochondrial OS=Homo sapiens OX=9606 GN=NDUFB11 PE=1 SV=1	NDUFB11	0.77484	1.711	0.41792	1.336	-0.356606	0.781	0.464897	0.813753	0.805674	0.808702	1	1
FALSE	High	Master Protein	Q9H910	Jupiter microtubule associated homolog 2 OS=Homo sapiens OX=9606 GN=JPT2 PE=1 SV=1	JPT2	0.773152	1.709	0.178874	1.132	-0.595097	0.662	0.14917	0.999273	0.156235	0.426258	1	1
FALSE	High	Master Protein	E9PR30	40S ribosomal protein S30 OS=Homo sapiens OX=9606 GN=FAU PE=1 SV=1	FAU	0.766383	1.701	0.254594	1.193	-0.510457	0.702	0.0246475	0.19299	0.294139	0.157122	0.536417	1
FALSE	High	Master Protein	Q9BW30	Tubulin polymerization-promoting protein family member 3 OS=Homo sapiens OX=9606 GN=TPPP3 PE=1 SV=1	TPPP3	0.764686	1.699	0.077243	1.055	-0.687335	0.621	0.0973768	0.942769	0.14809	0.329088	1	1
FALSE	High	Master Protein	E9PFW3	AP-2 complex subunit mu OS=Homo sapiens OX=9606 GN=AP2M1 PE=1 SV=1	AP2M1	0.752749	1.685	0.572405	1.487	-0.179515	0.883	0.0538126	0.114736	0.825091	0.236159	0.393922	1
FALSE	Medium	Master Protein	Q9H553	Alpha-1,3/1,6-mannosyltransferase ALG2 OS=Homo sapiens OX=9606 GN=ALG2 PE=1 SV=1	ALG2	0.748461	1.68	0.746743	1.678	-0.00288828	0.998	0.00611908	0.00728819	0.983263	0.0751806	0.0899484	1
FALSE	High	Master Protein	P28072	Proteasome subunit beta type-6 OS=Homo sapiens OX=9606 GN=PSMB6 PE=1 SV=4	PSMB6	0.747602	1.679	0.438293	1.355	-0.309359	0.807	0.000771403	0.00626956	0.108305	0.029005	0.0852289	1
FALSE	High	Master Protein	P13929	Beta-enolase OS=Homo sapiens OX=9606 GN=ENO3 PE=1 SV=5	ENO3	0.745883	1.677	0.440421	1.357	-0.305788	0.809	0.00482054	0.019307	0.430118	0.0691194	0.139802	1
FALSE	High	Master Protein	Q6ZN66	Guanylate-binding protein 6 OS=Homo sapiens OX=9606 GN=GBP6 PE=2 SV=1	GBP6	0.745883	1.677	0.930548	1.906	0.185232	1.137	0.0804955	0.0344083	0.778261	0.291251	0.206578	1
FALSE	High	Master Protein	Q9H0U4	Ras-related protein Rab-1B OS=Homo sapiens OX=9606 GN=RAB1B PE=1 SV=1	RAB1B	0.725087	1.653	0.331132	1.258	-0.394032	0.761	0.0010993	0.0245533	0.0397137	0.0363649	0.163839	1
FALSE	High	Master Protein	O75083	WD repeat-containing protein 1 OS=Homo sapiens OX=9606 GN=WDR1 PE=1 SV=4	WDR1	0.72334	1.651	0.701327	1.626	-0.0218044	0.985	6.33841e-06	7.08262e-06	0.952931	0.00136022	0.00207006	1
FALSE	High	Master Protein	Q5T4U5	Acyl-Coenzyme A dehydrogenase, C-4 to C-12 straight chain, isoform CRA_a OS=Homo sapiens OX=9606 GN=ACADM PE=1 SV=1	ACADM	0.720716	1.648	0.399445	1.319	-0.321928	0.8	0.0176917	0.0846166	0.444031	0.130703	0.332367	1
FALSE	High	Master Protein	P35527	Keratin, type I cytoskeletal 9 OS=Homo sapiens OX=9606 GN=KRT9 PE=1 SV=3	KRT9	0.705757	1.631	-0.803393	0.573	-1.51046	0.351	0.740578	0.30522	0.118003	0.999999	0.705958	1
FALSE	High	Master Protein	A0A3B3IUA2	Ribonucloprotein OS=Homo sapiens OX=9606 GN=SNU13 PE=1 SV=1	SNU13	0.692427	1.616	0	1	-0.694321	0.618	0.377905	0.909628	0.22862	0.728866	1	1
FALSE	High	Master Protein	Q9HC84	Mucin-5B OS=Homo sapiens OX=9606 GN=MUC5B PE=1 SV=3	MUC5B	0.687061	1.61	-0.0573917	0.961	-0.744197	0.597	0.502787	0.987728	0.428338	0.838804	1	1
FALSE	High	Master Protein	Q15417	Calponin-3 OS=Homo sapiens OX=9606 GN=CNN3 PE=1 SV=1	CNN3	0.678973	1.601	0.313826	1.243	-0.365871	0.776	0.0836543	0.337731	0.541326	0.298375	0.744212	1
FALSE	High	Master Protein	P13646	Keratin, type I cytoskeletal 13 OS=Homo sapiens OX=9606 GN=KRT13 PE=1 SV=4	KRT13	0.67717	1.599	0.582074	1.497	-0.0954196	0.936	0.00403407	0.00684905	0.851556	0.0627328	0.0870344	1
FALSE	High	Master Protein	A0A499FIY3	Axonemal dynein light intermediate polypeptide 1 OS=Homo sapiens OX=9606 GN=DNALI1 PE=1 SV=1	DNALI1	0.675364	1.597	-0.0709665	0.952	-0.746616	0.596	0.273308	0.979947	0.215496	0.609053	1	1
FALSE	High	Master Protein	P04264	Keratin, type II cytoskeletal 1 OS=Homo sapiens OX=9606 GN=KRT1 PE=1 SV=6	KRT1	0.672652	1.594	-0.456009	0.729	-1.12973	0.457	0.339009	0.3152	0.0456487	0.68461	0.716921	1
FALSE	High	Master Protein	P04217	Alpha-1B-glycoprotein OS=Homo sapiens OX=9606 GN=A1BG PE=1 SV=4	A1BG	0.666302	1.587	-0.382702	0.767	-1.0499	0.483	0.991256	0.453056	0.517381	0.999999	0.865241	1
FALSE	High	Master Protein	Q6YN16	Hydroxysteroid dehydrogenase-like protein 2 OS=Homo sapiens OX=9606 GN=HSDL2 PE=1 SV=1	HSDL2	0.662661	1.583	-0.0543923	0.963	-0.717857	0.608	0.84365	0.613913	0.337243	0.999999	0.991481	1
FALSE	High	Master Protein	E7ENX8	Uncharacterized protein (Fragment) OS=Homo sapiens OX=9606 PE=3 SV=1	#VALUE!	0.659011	1.579	0.727703	1.656	0.0690147	1.049	0.000111643	6.84114e-05	0.642636	0.00733426	0.00619556	1
FALSE	High	Master Protein	P62913	60S ribosomal protein L11 OS=Homo sapiens OX=9606 GN=RPL11 PE=1 SV=2	RPL11	0.659011	1.579	0.15056	1.11	-0.508403	0.703	0.0703461	0.397567	0.402384	0.275533	0.814126	1
FALSE	High	Master Protein	P55209	Nucleosome assembly protein 1-like 1 OS=Homo sapiens OX=9606 GN=NAP1L1 PE=1 SV=1	NAP1L1	0.656268	1.576	0.809003	1.752	0.153157	1.112	0.0268721	0.0120451	0.763694	0.163518	0.110643	1
FALSE	High	Master Protein	P31949	Protein S100-A11 OS=Homo sapiens OX=9606 GN=S100A11 PE=1 SV=2	S100A11	0.652601	1.572	0.468844	1.384	-0.184425	0.88	0.0158527	0.0379843	0.74189	0.127257	0.215189	1
FALSE	High	Master Protein	P83731	60S ribosomal protein L24 OS=Homo sapiens OX=9606 GN=RPL24 PE=1 SV=1	RPL24	0.652601	1.572	0.126973	1.092	-0.526992	0.694	0.445402	0.998644	0.46985	0.790707	1	1
FALSE	High	Master Protein	P63173	60S ribosomal protein L38 OS=Homo sapiens OX=9606 GN=RPL38 PE=1 SV=2	RPL38	0.651683	1.571	0.483364	1.398	-0.168123	0.89	0.0651926	0.112084	0.905501	0.263135	0.390201	1
FALSE	High	Master Protein	A8K878	Mesencephalic astrocyte-derived neurotrophic factor OS=Homo sapiens OX=9606 GN=MANF PE=1 SV=1	MANF	0.648005	1.567	0.35727	1.281	-0.289827	0.818	0.273122	0.666892	0.698133	0.609053	1	1
FALSE	High	Master Protein	C9J6P4	Zinc finger CCCH-type antiviral protein 1 OS=Homo sapiens OX=9606 GN=ZC3HAV1 PE=1 SV=1	ZC3HAV1	0.637842	1.556	0.0299829	1.021	-0.608232	0.656	0.489119	0.860851	0.266643	0.829763	1	1
FALSE	High	Master Protein	A0A1W2PRS1	Lysosome membrane protein 2 (Fragment) OS=Homo sapiens OX=9606 GN=SCARB2 PE=1 SV=1	SCARB2	0.630405	1.548	-0.171368	0.888	-0.800877	0.574	0.310821	0.53366	0.0752036	0.647327	0.937038	1
FALSE	High	Master Protein	P46776	60S ribosomal protein L27a OS=Homo sapiens OX=9606 GN=RPL27A PE=1 SV=2	RPL27A	0.62854	1.546	0.120352	1.087	-0.508403	0.703	0.118503	0.465662	0.535194	0.374221	0.880389	1
FALSE	High	Master Protein	Q9Y6D6	Brefeldin A-inhibited guanine nucleotide-exchange protein 1 OS=Homo sapiens OX=9606 GN=ARFGEF1 PE=1 SV=2	ARFGEF1	0.62854	1.546	0.520045	1.434	-0.107803	0.928	0.0396388	0.0600553	0.939534	0.201641	0.275138	1
FALSE	High	Master Protein	P09110	3-ketoacyl-CoA thiolase, peroxisomal OS=Homo sapiens OX=9606 GN=ACAA1 PE=1 SV=2	ACAA1	0.620117	1.537	0.167358	1.123	-0.452057	0.731	0.831803	0.992396	0.769618	0.999999	1	1
FALSE	High	Master Protein	Q9Y6T7	Diacylglycerol kinase beta OS=Homo sapiens OX=9606 GN=DGKB PE=2 SV=2	DGKB	0.614474	1.531	0.312665	1.242	-0.302226	0.811	0.282578	0.691518	0.689401	0.617996	1	1
FALSE	High	Master Protein	P42766	60S ribosomal protein L35 OS=Homo sapiens OX=9606 GN=RPL35 PE=1 SV=2	RPL35	0.604071	1.52	0.222805	1.167	-0.380822	0.768	0.00326491	0.0797533	0.0594563	0.0549873	0.320816	1
FALSE	High	Master Protein	P06737	Glycogen phosphorylase, liver form OS=Homo sapiens OX=9606 GN=PYGL PE=1 SV=4	PYGL	0.602172	1.518	0.250962	1.19	-0.351074	0.784	0.00897632	0.0569873	0.309429	0.0958368	0.268053	1
FALSE	High	Master Protein	P13647	Keratin, type II cytoskeletal 5 OS=Homo sapiens OX=9606 GN=KRT5 PE=1 SV=3	KRT5	0.596458	1.512	0.445727	1.362	-0.150401	0.901	0.501874	0.719075	0.919997	0.838773	1	1
FALSE	High	Master Protein	Q12904	Aminoacyl tRNA synthase complex-interacting multifunctional protein 1 OS=Homo sapiens OX=9606 GN=AIMP1 PE=1 SV=2	AIMP1	0.593593	1.509	0.526069	1.44	-0.0664274	0.955	0.385576	0.440741	0.992131	0.736599	0.857479	1
FALSE	High	Master Protein	P35908	Keratin, type II cytoskeletal 2 epidermal OS=Homo sapiens OX=9606 GN=KRT2 PE=1 SV=2	KRT2	0.592636	1.508	-0.678072	0.625	-1.26882	0.415	0.494839	0.981547	0.593988	0.832657	1	1
FALSE	Medium	Master Protein	Q0IIM8	TBC1 domain family member 8B OS=Homo sapiens OX=9606 GN=TBC1D8B PE=1 SV=2	TBC1D8B	0.590722	1.506	0.15056	1.11	-0.440263	0.737	0.194287	0.579012	0.6313	0.501816	0.969961	1
FALSE	High	Master Protein	P63220	40S ribosomal protein S21 OS=Homo sapiens OX=9606 GN=RPS21 PE=1 SV=1	RPS21	0.587845	1.503	0.83996	1.79	0.253384	1.192	0.0251559	0.00902079	0.641071	0.157849	0.0956723	1
FALSE	High	Master Protein	P60228	Eukaryotic translation initiation factor 3 subunit E OS=Homo sapiens OX=9606 GN=EIF3E PE=1 SV=1	EIF3E	0.584963	1.5	0.45628	1.372	-0.128156	0.915	0.0341185	0.061964	0.879494	0.187739	0.280583	1
FALSE	High	Master Protein	P45880	Voltage-dependent anion-selective channel protein 2 OS=Homo sapiens OX=9606 GN=VDAC2 PE=1 SV=2	VDAC2	0.584	1.499	0.545968	1.46	-0.0380063	0.974	0.0378277	0.0448484	0.989227	0.19848	0.236956	1
FALSE	High	Master Protein	P31689	DnaJ homolog subfamily A member 1 OS=Homo sapiens OX=9606 GN=DNAJA1 PE=1 SV=2	DNAJA1	0.583038	1.498	0.323082	1.251	-0.258425	0.836	0.0436525	0.125406	0.693844	0.214753	0.412478	1
FALSE	High	Master Protein	Q9Y5Z4	Heme-binding protein 2 OS=Homo sapiens OX=9606 GN=HEBP2 PE=1 SV=1	HEBP2	0.583038	1.498	0.303342	1.234	-0.279284	0.824	0.00209178	0.0191268	0.1408	0.0462725	0.139181	1
FALSE	High	Master Protein	P05556	Integrin beta-1 OS=Homo sapiens OX=9606 GN=ITGB1 PE=1 SV=2	ITGB1	0.582074	1.497	0.329985	1.257	-0.251539	0.84	0.00603274	0.0329136	0.331296	0.0750077	0.201748	1
FALSE	High	Master Protein	Q15691	Microtubule-associated protein RP/EB family member 1 OS=Homo sapiens OX=9606 GN=MAPRE1 PE=1 SV=3	MAPRE1	0.580145	1.495	0.341417	1.267	-0.237864	0.848	0.582327	0.85941	0.87083	0.907739	1	1
FALSE	High	Master Protein	E7EMB3	Calmodulin-2 OS=Homo sapiens OX=9606 GN=CALM2 PE=1 SV=1	CALM2	0.572405	1.487	-0.118727	0.921	-0.691989	0.619	0.809505	0.775602	0.433586	0.999999	1	1
FALSE	High	Master Protein	P55039	Developmentally-regulated GTP-binding protein 2 OS=Homo sapiens OX=9606 GN=DRG2 PE=1 SV=1	DRG2	0.572405	1.487	0.311503	1.241	-0.260152	0.835	0.200721	0.391828	0.848572	0.510162	0.806484	1
FALSE	High	Master Protein	P60903	Protein S100-A10 OS=Homo sapiens OX=9606 GN=S100A10 PE=1 SV=2	S100A10	0.567545	1.482	0.0143553	1.01	-0.554273	0.681	0.935734	0.724542	0.529418	0.999999	1	1
FALSE	High	Master Protein	P08240	Signal recognition particle receptor subunit alpha OS=Homo sapiens OX=9606 GN=SRPRA PE=1 SV=2	SRPRA	0.566572	1.481	0.182692	1.135	-0.384584	0.766	0.993308	0.924653	0.878615	0.999999	1	1
FALSE	High	Master Protein	Q8IXM2	Chromatin complexes subunit BAP18 OS=Homo sapiens OX=9606 GN=BAP18 PE=1 SV=1	BAP18	0.566572	1.481	0.190299	1.141	-0.375197	0.771	0.0323771	0.584142	0.117082	0.184743	0.971196	1
FALSE	High	Master Protein	Q16718	NADH dehydrogenase [ubiquinone] 1 alpha subcomplex subunit 5 OS=Homo sapiens OX=9606 GN=NDUFA5 PE=1 SV=3	NDUFA5	0.563646	1.478	0.694212	1.618	0.130931	1.095	0.155	0.091649	0.911974	0.437095	0.346481	1
FALSE	High	Master Protein	Q9NPJ3	Acyl-coenzyme A thioesterase 13 OS=Homo sapiens OX=9606 GN=ACOT13 PE=1 SV=1	ACOT13	0.56267	1.477	0.0962619	1.069	-0.465938	0.724	0.0854248	0.787131	0.201029	0.302965	1	1
FALSE	High	Master Protein	Q6XQN6	Nicotinate phosphoribosyltransferase OS=Homo sapiens OX=9606 GN=NAPRT PE=1 SV=2	NAPRT	0.561693	1.476	0.263034	1.2	-0.298673	0.813	0.207808	0.622705	0.617355	0.522186	0.994781	1
FALSE	High	Master Protein	Q9BYD2	39S ribosomal protein L9, mitochondrial OS=Homo sapiens OX=9606 GN=MRPL9 PE=1 SV=2	MRPL9	0.560715	1.475	0.370722	1.293	-0.190997	0.876	0.342339	0.592713	0.828281	0.68587	0.975465	1
FALSE	High	Master Protein	P26440	Isovaleryl-CoA dehydrogenase, mitochondrial OS=Homo sapiens OX=9606 GN=IVD PE=1 SV=2	IVD	0.550901	1.465	0.173767	1.128	-0.37707	0.77	0.145743	0.759052	0.35678	0.421783	1	1
FALSE	High	Master Protein	Q00059	Transcription factor A, mitochondrial OS=Homo sapiens OX=9606 GN=TFAM PE=1 SV=1	TFAM	0.549916	1.464	0.348232	1.273	-0.202572	0.869	0.0138856	0.0418078	0.628833	0.115001	0.227459	1
FALSE	High	Master Protein	P39687	Acidic leucine-rich nuclear phosphoprotein 32 family member A OS=Homo sapiens OX=9606 GN=ANP32A PE=1 SV=1	ANP32A	0.54893	1.463	0.464668	1.38	-0.0846703	0.943	0.0109787	0.0157892	0.940507	0.107597	0.12457	1
FALSE	High	Master Protein	P48147	Prolyl endopeptidase OS=Homo sapiens OX=9606 GN=PREP PE=1 SV=2	PREP	0.54893	1.463	0.366252	1.289	-0.182786	0.881	0.0113704	0.0418278	0.526467	0.108816	0.227459	1
FALSE	High	Master Protein	Q13561	Dynactin subunit 2 OS=Homo sapiens OX=9606 GN=DCTN2 PE=1 SV=4	DCTN2	0.54893	1.463	0.463622	1.379	-0.086201	0.942	0.0337315	0.0463619	0.962825	0.186246	0.241382	1
FALSE	High	Master Protein	C9IZQ1	Translocon-associated protein subunit alpha OS=Homo sapiens OX=9606 GN=SSR1 PE=1 SV=1	SSR1	0.546956	1.461	0.498761	1.413	-0.0484122	0.967	0.625105	0.67078	0.996432	0.935044	1	1
FALSE	High	Master Protein	Q8NFU3	Thiosulfate:glutathione sulfurtransferase OS=Homo sapiens OX=9606 GN=TSTD1 PE=1 SV=3	TSTD1	0.546956	1.461	0.444667	1.361	-0.103147	0.931	0.0209954	0.0458935	0.793479	0.144382	0.240326	1
FALSE	High	Master Protein	Q9Y365	START domain-containing protein 10 OS=Homo sapiens OX=9606 GN=STARD10 PE=1 SV=2	STARD10	0.546956	1.461	0.24245	1.183	-0.304006	0.81	0.00286916	0.0517384	0.0766391	0.0531008	0.255513	1
FALSE	High	Master Protein	P51970	NADH dehydrogenase [ubiquinone] 1 alpha subcomplex subunit 8 OS=Homo sapiens OX=9606 GN=NDUFA8 PE=1 SV=3	NDUFA8	0.545968	1.46	0.703987	1.629	0.158337	1.116	0.00170728	0.000619451	0.435794	0.0460777	0.0251756	1
FALSE	High	Master Protein	Q5SQP8	C-terminal-binding protein 2 OS=Homo sapiens OX=9606 GN=CTBP2 PE=1 SV=1	CTBP2	0.54498	1.459	0.651683	1.571	0.107018	1.077	0.016523	0.00792704	0.778126	0.129658	0.090981	1
FALSE	High	Master Protein	Q92598	Heat shock protein 105 kDa OS=Homo sapiens OX=9606 GN=HSPH1 PE=1 SV=1	HSPH1	0.543991	1.458	-0.202572	0.869	-0.746616	0.596	0.739263	0.584202	0.249479	0.999999	0.971196	1
FALSE	Medium	Master Protein	Q96DA0	Zymogen granule protein 16 homolog B OS=Homo sapiens OX=9606 GN=ZG16B PE=1 SV=3	ZG16B	0.54201	1.456	0.894527	1.859	0.351628	1.276	0.0431701	0.0100222	0.452153	0.212809	0.10085	1
FALSE	High	Master Protein	P46937	Transcriptional coactivator YAP1 OS=Homo sapiens OX=9606 GN=YAP1 PE=1 SV=2	YAP1	0.540027	1.454	0.155749	1.114	-0.384584	0.766	0.11005	0.334246	0.66651	0.356127	0.739969	1
FALSE	High	Master Protein	J3KQN4	60S ribosomal protein L36a OS=Homo sapiens OX=9606 GN=RPL36A PE=1 SV=1	RPL36A	0.536053	1.45	0.119024	1.086	-0.416962	0.749	0.189289	0.960328	0.265677	0.496349	1	1
FALSE	High	Master Protein	O60664	Perilipin-3 OS=Homo sapiens OX=9606 GN=PLIN3 PE=1 SV=3	PLIN3	0.535058	1.449	0.138814	1.101	-0.395929	0.76	0.0613834	0.451542	0.310139	0.254795	0.86451	1
FALSE	High	Master Protein	Q5SRQ6	Casein kinase II subunit beta OS=Homo sapiens OX=9606 GN=CSNK2B PE=1 SV=2	CSNK2B	0.532068	1.446	0.605968	1.522	0.0745054	1.053	0.0173855	0.0124402	0.950435	0.130703	0.113687	1
FALSE	High	Master Protein	P20700	Lamin-B1 OS=Homo sapiens OX=9606 GN=LMNB1 PE=1 SV=2	LMNB1	0.531069	1.445	0.0384362	1.027	-0.492079	0.711	0.346691	0.954963	0.244224	0.690561	1	1
FALSE	High	Master Protein	Q13057	Bifunctional coenzyme A synthase OS=Homo sapiens OX=9606 GN=COASY PE=1 SV=4	COASY	0.529071	1.443	0.284514	1.218	-0.244685	0.844	0.0106951	0.0442188	0.472972	0.105931	0.234958	1
FALSE	High	Master Protein	K7ELL7	Glucosidase 2 subunit beta OS=Homo sapiens OX=9606 GN=PRKCSH PE=1 SV=1	PRKCSH	0.528071	1.442	0.253384	1.192	-0.274041	0.827	0.0428439	0.31333	0.320692	0.212503	0.714555	1
FALSE	High	Master Protein	Q15819	Ubiquitin-conjugating enzyme E2 variant 2 OS=Homo sapiens OX=9606 GN=UBE2V2 PE=1 SV=4	UBE2V2	0.528071	1.442	0.335712	1.262	-0.192645	0.875	0.00109912	0.00421794	0.325665	0.0363649	0.0676344	1
FALSE	High	Master Protein	A0A0C4DG89	Probable ATP-dependent RNA helicase DDX46 OS=Homo sapiens OX=9606 GN=DDX46 PE=1 SV=1	DDX46	0.52707	1.441	-0.375197	0.771	-0.902389	0.535	0.714659	0.24592	0.0887902	0.999999	0.618891	1
FALSE	High	Master Protein	Q16762	Thiosulfate sulfurtransferase OS=Homo sapiens OX=9606 GN=TST PE=1 SV=4	TST	0.52707	1.441	0.356144	1.28	-0.171368	0.888	6.92479e-05	0.000442712	0.0439784	0.00627913	0.0214033	1
FALSE	High	Master Protein	Q00796	Sorbitol dehydrogenase OS=Homo sapiens OX=9606 GN=SORD PE=1 SV=4	SORD	0.524064	1.438	0.533065	1.447	0.00863031	1.006	0.0139152	0.010803	0.970037	0.115001	0.104771	1
FALSE	High	Master Protein	Q99832	T-complex protein 1 subunit eta OS=Homo sapiens OX=9606 GN=CCT7 PE=1 SV=2	CCT7	0.520045	1.434	0.393965	1.314	-0.12658	0.916	0.829067	0.940236	0.964594	0.999999	1	1
FALSE	High	Master Protein	Q6DD88	Atlastin-3 OS=Homo sapiens OX=9606 GN=ATL3 PE=1 SV=1	ATL3	0.519039	1.433	0.784923	1.723	0.266637	1.203	0.440875	0.17848	0.743415	0.790707	0.506625	1
FALSE	High	Master Protein	Q16270	Insulin-like growth factor-binding protein 7 OS=Homo sapiens OX=9606 GN=IGFBP7 PE=1 SV=1	IGFBP7	0.517024	1.431	-0.0365259	0.975	-0.552156	0.682	0.990662	0.541577	0.613612	0.999999	0.945003	1
FALSE	High	Master Protein	Q9UII2	ATPase inhibitor, mitochondrial OS=Homo sapiens OX=9606 GN=ATP5IF1 PE=1 SV=1	ATP5IF1	0.510962	1.425	0.399445	1.319	-0.112475	0.925	9.11921e-05	0.00026537	0.231044	0.00669338	0.014584	1
FALSE	High	Master Protein	Q14210	Lymphocyte antigen 6D OS=Homo sapiens OX=9606 GN=LY6D PE=1 SV=1	LY6D	0.508936	1.423	0.913799	1.884	0.405992	1.325	0.0212701	0.00393356	0.303885	0.144449	0.0665326	1
FALSE	Medium	Master Protein	Q49A26	Putative oxidoreductase GLYR1 OS=Homo sapiens OX=9606 GN=GLYR1 PE=1 SV=4	GLYR1	0.508936	1.423	0.719841	1.647	0.210389	1.157	0.817294	0.559795	0.890446	0.999999	0.957309	1
FALSE	High	Master Protein	B0QYN7	SUMO-conjugating enzyme UBC9 OS=Homo sapiens OX=9606 GN=UBE2I PE=1 SV=1	UBE2I	0.505891	1.42	0.10165	1.073	-0.403542	0.756	0.966556	0.870215	0.740667	0.999999	1	1
FALSE	High	Master Protein	G0XQ39	STIM1L OS=Homo sapiens OX=9606 GN=STIM1 PE=1 SV=1	STIM1	0.504875	1.419	0.475085	1.39	-0.0291463	0.98	0.362472	0.448794	0.980315	0.710596	0.862117	1
FALSE	High	Master Protein	A0A087WYT3	Prostaglandin E synthase 3 OS=Homo sapiens OX=9606 GN=PTGES3 PE=1 SV=1	PTGES3	0.503858	1.418	0.126973	1.092	-0.37707	0.77	0.0530089	0.567554	0.203912	0.234068	0.959454	1
FALSE	High	Master Protein	I3L0M9	Elongin-B (Fragment) OS=Homo sapiens OX=9606 GN=ELOB PE=1 SV=1	ELOB	0.503858	1.418	0.298658	1.23	-0.205896	0.867	0.0535572	0.154883	0.694435	0.23552	0.465773	1
FALSE	High	Master Protein	H7BZJ3	Protein disulfide-isomerase A3 (Fragment) OS=Homo sapiens OX=9606 GN=PDIA3 PE=1 SV=1	PDIA3	0.50284	1.417	-0.323733	0.799	-0.826233	0.564	0.317748	0.305212	0.0413254	0.653667	0.705958	1
FALSE	High	Master Protein	Q15785	Mitochondrial import receptor subunit TOM34 OS=Homo sapiens OX=9606 GN=TOMM34 PE=1 SV=2	TOMM34	0.50284	1.417	0.261832	1.199	-0.24127	0.846	0.615602	0.95065	0.78635	0.926693	1	1
FALSE	High	Master Protein	P10606	Cytochrome c oxidase subunit 5B, mitochondrial OS=Homo sapiens OX=9606 GN=COX5B PE=1 SV=2	COX5B	0.501821	1.416	-0.172994	0.887	-0.675765	0.626	0.588485	0.746015	0.255652	0.90999	1	1
FALSE	Medium	Master Protein	Q9Y4X5	E3 ubiquitin-protein ligase ARIH1 OS=Homo sapiens OX=9606 GN=ARIH1 PE=1 SV=2	ARIH1	0.500802	1.415	-0.115597	0.923	-0.617056	0.652	0.269462	0.580855	0.0722857	0.606359	0.970762	1
FALSE	High	Master Protein	A0A0A0MRM9	Nucleolar and coiled-body phosphoprotein 1 (Fragment) OS=Homo sapiens OX=9606 GN=NOLC1 PE=1 SV=1	NOLC1	0.498761	1.413	-0.251539	0.84	-0.751465	0.594	0.922833	0.340702	0.52051	0.999999	0.748698	1
FALSE	High	Master Protein	H0Y8X4	2'-deoxynucleoside 5'-phosphate N-hydrolase 1 (Fragment) OS=Homo sapiens OX=9606 GN=DNPH1 PE=1 SV=1	DNPH1	0.496718	1.411	0.233888	1.176	-0.263612	0.833	0.00556453	0.0411439	0.239292	0.0739913	0.225537	1
FALSE	High	Master Protein	P15924	Desmoplakin OS=Homo sapiens OX=9606 GN=DSP PE=1 SV=3	DSP	0.494672	1.409	-0.07552	0.949	-0.56918	0.674	0.968018	0.583492	0.455419	0.999999	0.971196	1
FALSE	High	Master Protein	F8WA42	Inactive C-alpha-formylglycine-generating enzyme 2 OS=Homo sapiens OX=9606 GN=SUMF2 PE=1 SV=1	SUMF2	0.49057	1.405	0.132248	1.096	-0.358454	0.78	0.209143	0.596247	0.646892	0.522186	0.975478	1
FALSE	High	Master Protein	P02792	Ferritin light chain OS=Homo sapiens OX=9606 GN=FTL PE=1 SV=2	FTL	0.489543	1.404	0.586885	1.502	0.0976108	1.07	0.0196104	0.00964642	0.798291	0.139189	0.0985369	1
FALSE	High	Master Protein	P62280	40S ribosomal protein S11 OS=Homo sapiens OX=9606 GN=RPS11 PE=1 SV=3	RPS11	0.489543	1.404	0.345964	1.271	-0.14401	0.905	0.310989	0.54354	0.871981	0.647327	0.945873	1
FALSE	High	Master Protein	P50995	Annexin A11 OS=Homo sapiens OX=9606 GN=ANXA11 PE=1 SV=1	ANXA11	0.486457	1.401	0.217851	1.163	-0.268817	0.83	0.656468	0.994373	0.713903	0.959656	1	1
FALSE	High	Master Protein	B5ME97	Septin 10, isoform CRA_c OS=Homo sapiens OX=9606 GN=SEPTIN10 PE=1 SV=2	SEPTIN10	0.483364	1.398	-0.249822	0.841	-0.734563	0.601	0.477082	0.64937	0.158608	0.816378	1	1
FALSE	High	Master Protein	E9PB61	THO complex subunit 4 OS=Homo sapiens OX=9606 GN=ALYREF PE=1 SV=1	ALYREF	0.480265	1.395	0.16221	1.119	-0.318326	0.802	0.0105353	0.0782717	0.274161	0.104832	0.316862	1
FALSE	High	Master Protein	Q96EP5	DAZ-associated protein 1 OS=Homo sapiens OX=9606 GN=DAZAP1 PE=1 SV=1	DAZAP1	0.480265	1.395	0.735522	1.665	0.255803	1.194	0.120145	0.0591829	0.845464	0.377312	0.273662	1
FALSE	High	Master Protein	P49792	E3 SUMO-protein ligase RanBP2 OS=Homo sapiens OX=9606 GN=RANBP2 PE=1 SV=2	RANBP2	0.478195	1.393	0.494672	1.409	0.015783	1.011	2.78976e-06	2.26343e-06	0.743329	0.00102765	0.00129364	1
FALSE	High	Master Protein	Q9NW64	Pre-mRNA-splicing factor RBM22 OS=Homo sapiens OX=9606 GN=RBM22 PE=1 SV=1	RBM22	0.478195	1.393	0.333424	1.26	-0.14401	0.905	0.239032	0.448875	0.856954	0.560004	0.862117	1
FALSE	High	Master Protein	P35268	60S ribosomal protein L22 OS=Homo sapiens OX=9606 GN=RPL22 PE=1 SV=2	RPL22	0.473008	1.388	0.420078	1.338	-0.0528949	0.964	0.00625054	0.00821131	0.96058	0.0763586	0.0912142	1
FALSE	High	Master Protein	E9PAV3	Nascent polypeptide-associated complex subunit alpha, muscle-specific form OS=Homo sapiens OX=9606 GN=NACA PE=1 SV=1	NACA	0.471968	1.387	0.477159	1.392	0.00432161	1.003	0.110356	0.0784055	0.961136	0.356127	0.316862	1
FALSE	High	Master Protein	O60925	Prefoldin subunit 1 OS=Homo sapiens OX=9606 GN=PFDN1 PE=1 SV=2	PFDN1	0.471968	1.387	0.108357	1.078	-0.364013	0.777	0.761459	0.934093	0.562739	0.999999	1	1
FALSE	High	Master Protein	Q10471	Polypeptide N-acetylgalactosaminyltransferase 2 OS=Homo sapiens OX=9606 GN=GALNT2 PE=1 SV=1	GALNT2	0.470927	1.386	0.413594	1.332	-0.0573917	0.961	0.000607696	0.000890059	0.863885	0.0249194	0.0311326	1
FALSE	High	Master Protein	P0CG39	POTE ankyrin domain family member J OS=Homo sapiens OX=9606 GN=POTEJ PE=3 SV=1	POTEJ	0.466758	1.382	0.451013	1.367	-0.0159576	0.989	0.00340229	0.00377754	0.992888	0.0565994	0.0662445	1
FALSE	High	Master Protein	Q9Y3C8	Ubiquitin-fold modifier-conjugating enzyme 1 OS=Homo sapiens OX=9606 GN=UFC1 PE=1 SV=3	UFC1	0.466758	1.382	0.54893	1.463	0.0827026	1.059	0.000827769	0.000487967	0.751054	0.0306275	0.0231439	1
FALSE	High	Master Protein	A0A0C4DGB5	Calpastatin OS=Homo sapiens OX=9606 GN=CAST PE=1 SV=1	CAST	0.464668	1.38	-0.0892673	0.94	-0.554273	0.681	0.255103	0.927472	0.159881	0.583844	1	1
FALSE	High	Master Protein	P62241	40S ribosomal protein S8 OS=Homo sapiens OX=9606 GN=RPS8 PE=1 SV=2	RPS8	0.463622	1.379	0.479231	1.394	0.015783	1.011	0.00156563	0.0011687	0.929946	0.045287	0.0351202	1
FALSE	High	Master Protein	P30626	Sorcin OS=Homo sapiens OX=9606 GN=SRI PE=1 SV=1	SRI	0.459432	1.375	0.200379	1.149	-0.258425	0.836	0.00689622	0.0679754	0.188746	0.0798646	0.296056	1
FALSE	High	Master Protein	Q15459	Splicing factor 3A subunit 1 OS=Homo sapiens OX=9606 GN=SF3A1 PE=1 SV=1	SF3A1	0.459432	1.375	0.155749	1.114	-0.304006	0.81	0.0712398	0.789844	0.166514	0.277293	1	1
FALSE	High	Master Protein	P12236	ADP/ATP translocase 3 OS=Homo sapiens OX=9606 GN=SLC25A6 PE=1 SV=4	SLC25A6	0.458382	1.374	0.323082	1.251	-0.136062	0.91	0.00124191	0.00339038	0.504368	0.0378931	0.0639277	1
FALSE	High	Master Protein	O14841	5-oxoprolinase OS=Homo sapiens OX=9606 GN=OPLAH PE=1 SV=3	OPLAH	0.457332	1.373	0.348232	1.273	-0.109359	0.927	0.013013	0.0431288	0.581062	0.114794	0.232651	1
FALSE	High	Master Protein	Q9BY44	Eukaryotic translation initiation factor 2A OS=Homo sapiens OX=9606 GN=EIF2A PE=1 SV=3	EIF2A	0.454176	1.37	0.125651	1.091	-0.327348	0.797	0.0866607	0.817562	0.189629	0.303879	1	1
FALSE	High	Master Protein	A1X283	SH3 and PX domain-containing protein 2B OS=Homo sapiens OX=9606 GN=SH3PXD2B PE=1 SV=3	SH3PXD2B	0.447844	1.364	0.00432161	1.003	-0.444184	0.735	0.386925	0.796354	0.174002	0.738518	1	1
FALSE	High	Master Protein	O15260	Surfeit locus protein 4 OS=Homo sapiens OX=9606 GN=SURF4 PE=1 SV=3	SURF4	0.447844	1.364	0.313826	1.243	-0.134477	0.911	0.0318477	0.104219	0.627478	0.183759	0.372295	1
FALSE	High	Master Protein	U3KQK5	Uncharacterized protein OS=Homo sapiens OX=9606 PE=4 SV=1	#VALUE!	0.445727	1.362	-0.011588	0.992	-0.456009	0.729	0.104042	0.51123	0.437889	0.344559	0.916442	1
FALSE	High	Master Protein	Q53GD3	Choline transporter-like protein 4 OS=Homo sapiens OX=9606 GN=SLC44A4 PE=1 SV=2	SLC44A4	0.444667	1.361	0.121679	1.088	-0.323733	0.799	0.990372	0.81757	0.88199	0.999999	1	1
FALSE	High	Master Protein	P35573	Glycogen debranching enzyme OS=Homo sapiens OX=9606 GN=AGL PE=1 SV=3	AGL	0.443607	1.36	0.619178	1.536	0.176323	1.13	0.437178	0.248309	0.882521	0.787105	0.623624	1
FALSE	High	Master Protein	P21796	Voltage-dependent anion-selective channel protein 1 OS=Homo sapiens OX=9606 GN=VDAC1 PE=1 SV=2	VDAC1	0.441483	1.358	0.255803	1.194	-0.184425	0.88	0.741712	0.953867	0.891237	0.999999	1	1
FALSE	High	Master Protein	P82909	28S ribosomal protein S36, mitochondrial OS=Homo sapiens OX=9606 GN=MRPS36 PE=1 SV=2	MRPS36	0.441483	1.358	0.516015	1.43	0.0745054	1.053	0.428046	0.307814	0.956341	0.777585	0.710681	1
FALSE	High	Master Protein	Q14914	Prostaglandin reductase 1 OS=Homo sapiens OX=9606 GN=PTGR1 PE=1 SV=2	PTGR1	0.440421	1.357	0.311503	1.241	-0.128156	0.915	0.00707591	0.0183357	0.66305	0.0807707	0.135984	1
FALSE	High	Master Protein	Q86SF2	N-acetylgalactosaminyltransferase 7 OS=Homo sapiens OX=9606 GN=GALNT7 PE=1 SV=1	GALNT7	0.440421	1.357	-0.0816138	0.945	-0.520769	0.697	0.967791	0.610459	0.748529	0.999999	0.987794	1
FALSE	High	Master Protein	O43292	Glycosylphosphatidylinositol anchor attachment 1 protein OS=Homo sapiens OX=9606 GN=GPAA1 PE=1 SV=3	GPAA1	0.439357	1.356	0.15056	1.11	-0.289827	0.818	0.463365	0.998807	0.440615	0.806909	1	1
FALSE	High	Master Protein	P25815	Protein S100-P OS=Homo sapiens OX=9606 GN=S100P PE=1 SV=2	S100P	0.439357	1.356	0.279768	1.214	-0.16004	0.895	0.989872	0.993217	0.967063	0.999999	1	1
FALSE	High	Master Protein	A0A494C1K3	General transcription factor II-I OS=Homo sapiens OX=9606 GN=GTF2I PE=1 SV=1	GTF2I	0.436162	1.353	0.348232	1.273	-0.0892673	0.94	0.00355968	0.00672486	0.791664	0.057792	0.0859659	1
FALSE	High	Master Protein	Q05682	Caldesmon OS=Homo sapiens OX=9606 GN=CALD1 PE=1 SV=3	CALD1	0.432959	1.35	0.327687	1.255	-0.104697	0.93	0.997861	0.995802	0.987743	0.999999	1	1
FALSE	High	Master Protein	Q6PKG0	La-related protein 1 OS=Homo sapiens OX=9606 GN=LARP1 PE=1 SV=2	LARP1	0.432959	1.35	0.204141	1.152	-0.229382	0.853	0.0194115	0.0932367	0.299417	0.138377	0.348959	1
FALSE	High	Master Protein	P00491	Purine nucleoside phosphorylase OS=Homo sapiens OX=9606 GN=PNP PE=1 SV=2	PNP	0.43189	1.349	0.784923	1.723	0.352759	1.277	0.976951	0.607186	0.723848	0.999999	0.985662	1
FALSE	High	Master Protein	J3KPP4	Cisplatin resistance-associated overexpressed protein, isoform CRA_b OS=Homo sapiens OX=9606 GN=LUC7L3 PE=1 SV=1	LUC7L3	0.43082	1.348	0.632268	1.55	0.200379	1.149	0.416157	0.157666	0.71802	0.765961	0.469782	1
FALSE	High	Master Protein	P30044	Peroxiredoxin-5, mitochondrial OS=Homo sapiens OX=9606 GN=PRDX5 PE=1 SV=4	PRDX5	0.42975	1.347	0.105678	1.076	-0.323733	0.799	0.192764	0.717039	0.494694	0.500954	1	1
FALSE	High	Master Protein	O00487	26S proteasome non-ATPase regulatory subunit 14 OS=Homo sapiens OX=9606 GN=PSMD14 PE=1 SV=1	PSMD14	0.424385	1.342	0.593593	1.509	0.168642	1.124	0.102097	0.0552116	0.879409	0.33969	0.264538	1
FALSE	High	Master Protein	P33527	Multidrug resistance-associated protein 1 OS=Homo sapiens OX=9606 GN=ABCC1 PE=1 SV=3	ABCC1	0.423309	1.341	0.353888	1.278	-0.0694519	0.953	0.39567	0.484568	0.981281	0.745378	0.89399	1
FALSE	High	Master Protein	O00754	Lysosomal alpha-mannosidase OS=Homo sapiens OX=9606 GN=MAN2B1 PE=1 SV=3	MAN2B1	0.421156	1.339	-0.147202	0.903	-0.567041	0.675	0.117012	0.658498	0.0379039	0.371094	1	1
FALSE	High	Master Protein	O75323	Protein NipSnap homolog 2 OS=Homo sapiens OX=9606 GN=NIPSNAP2 PE=1 SV=1	NIPSNAP2	0.420078	1.338	0.316146	1.245	-0.103147	0.931	0.126992	0.239363	0.873548	0.389877	0.608823	1
FALSE	High	Master Protein	P03928	ATP synthase protein 8 OS=Homo sapiens OX=9606 GN=MT-ATP8 PE=1 SV=1	MT-ATP8	0.420078	1.338	0.0257376	1.018	-0.394032	0.761	0.903036	0.706311	0.92276	0.999999	1	1
FALSE	High	Master Protein	Q13938	Calcyphosin OS=Homo sapiens OX=9606 GN=CAPS PE=1 SV=2	CAPS	0.418999	1.337	0.258217	1.196	-0.161653	0.894	0.0031679	0.0246015	0.194162	0.0542978	0.163839	1
FALSE	High	Master Protein	Q9P2J5	Leucine--tRNA ligase, cytoplasmic OS=Homo sapiens OX=9606 GN=LARS PE=1 SV=2	LARS	0.418999	1.337	0.176323	1.13	-0.242977	0.845	0.321289	0.841805	0.593055	0.658954	1	1
FALSE	High	Master Protein	O60701	UDP-glucose 6-dehydrogenase OS=Homo sapiens OX=9606 GN=UGDH PE=1 SV=1	UGDH	0.41792	1.336	0.319618	1.248	-0.0985055	0.934	0.0012824	0.00244734	0.729834	0.0387609	0.0560014	1
FALSE	High	Master Protein	Q96HE7	ERO1-like protein alpha OS=Homo sapiens OX=9606 GN=ERO1A PE=1 SV=2	ERO1A	0.41684	1.335	-0.139236	0.908	-0.554273	0.681	0.637577	0.672055	0.242235	0.942491	1	1
FALSE	High	Master Protein	Q96NY7	Chloride intracellular channel protein 6 OS=Homo sapiens OX=9606 GN=CLIC6 PE=2 SV=3	CLIC6	0.41684	1.335	0.260628	1.198	-0.155213	0.898	0.559179	0.760678	0.932268	0.887438	1	1
FALSE	High	Master Protein	P16278	Beta-galactosidase OS=Homo sapiens OX=9606 GN=GLB1 PE=1 SV=2	GLB1	0.415759	1.334	0.141433	1.103	-0.274041	0.827	0.574393	0.950644	0.745848	0.898213	1	1
FALSE	High	Master Protein	P37802	Transgelin-2 OS=Homo sapiens OX=9606 GN=TAGLN2 PE=1 SV=3	TAGLN2	0.415759	1.334	0.314986	1.244	-0.100051	0.933	0.0793099	0.141139	0.895071	0.29034	0.443343	1
FALSE	High	Master Protein	A0A2R8YD95	Vacuolar protein sorting-associated protein 45 OS=Homo sapiens OX=9606 GN=VPS45 PE=1 SV=1	VPS45	0.414677	1.333	0.587845	1.503	0.173767	1.128	0.0856943	0.041741	0.83632	0.302965	0.227459	1
FALSE	High	Master Protein	A0A1W2PNV4	Uncharacterized protein OS=Homo sapiens OX=9606 PE=4 SV=1	#VALUE!	0.413594	1.332	0.171207	1.126	-0.242977	0.845	0.0567565	0.42736	0.305487	0.242307	0.842133	1
FALSE	High	Master Protein	A0A0U1RRH7	Histone H2A OS=Homo sapiens OX=9606 PE=3 SV=1	#VALUE!	0.411426	1.33	0.125651	1.091	-0.284546	0.821	0.28209	0.827896	0.548742	0.617719	1	1
FALSE	High	Master Protein	P18124	60S ribosomal protein L7 OS=Homo sapiens OX=9606 GN=RPL7 PE=1 SV=1	RPL7	0.407081	1.326	0.0214797	1.015	-0.384584	0.766	0.132601	0.934773	0.207262	0.395658	1	1
FALSE	High	Master Protein	X6R8A1	Carboxypeptidase OS=Homo sapiens OX=9606 GN=CTSA PE=1 SV=1	CTSA	0.407081	1.326	0.736388	1.666	0.328836	1.256	0.0388584	0.0053456	0.241052	0.201641	0.0768953	1
FALSE	High	Master Protein	A0A0A0MTN0	Cullin-2 OS=Homo sapiens OX=9606 GN=CUL2 PE=1 SV=1	CUL2	0.405992	1.325	0.238787	1.18	-0.168123	0.89	0.00424714	0.0146767	0.485552	0.0632942	0.120169	1
FALSE	High	Master Protein	P08729	Keratin, type II cytoskeletal 7 OS=Homo sapiens OX=9606 GN=KRT7 PE=1 SV=5	KRT7	0.405992	1.325	0.16221	1.119	-0.244685	0.844	0.99504	0.87104	0.824571	0.999999	1	1
FALSE	High	Master Protein	H0YHG0	Uncharacterized protein (Fragment) OS=Homo sapiens OX=9606 PE=1 SV=1	#VALUE!	0.403813	1.323	0.0989585	1.071	-0.304006	0.81	0.200971	0.603378	0.621739	0.510195	0.98171	1
FALSE	High	Master Protein	P62873	Guanine nucleotide-binding protein G(I)/G(S)/G(T) subunit beta-1 OS=Homo sapiens OX=9606 GN=GNB1 PE=1 SV=3	GNB1	0.402722	1.322	0.487486	1.402	0.0840643	1.06	0.814405	0.669386	0.963007	0.999999	1	1
FALSE	High	Master Protein	P03973	Antileukoproteinase OS=Homo sapiens OX=9606 GN=SLPI PE=1 SV=2	SLPI	0.40163	1.321	0.0935602	1.067	-0.307573	0.808	0.570978	0.998036	0.538484	0.895393	1	1
FALSE	High	Master Protein	Q9Y2Z9	Ubiquinone biosynthesis monooxygenase COQ6, mitochondrial OS=Homo sapiens OX=9606 GN=COQ6 PE=1 SV=2	COQ6	0.40163	1.321	0.696884	1.621	0.295135	1.227	0.00281747	0.00055382	0.178374	0.0531008	0.0242407	1
FALSE	High	Master Protein	P15954	Cytochrome c oxidase subunit 7C, mitochondrial OS=Homo sapiens OX=9606 GN=COX7C PE=1 SV=1	COX7C	0.400538	1.32	0.448901	1.365	0.0482362	1.034	0.269585	0.196344	0.965036	0.606425	0.539756	1
FALSE	High	Master Protein	P30086	Phosphatidylethanolamine-binding protein 1 OS=Homo sapiens OX=9606 GN=PEBP1 PE=1 SV=3	PEBP1	0.400538	1.32	0.27262	1.208	-0.128156	0.915	0.00244235	0.00667282	0.560526	0.050559	0.0858117	1
FALSE	High	Master Protein	Q53EL6	Programmed cell death protein 4 OS=Homo sapiens OX=9606 GN=PDCD4 PE=1 SV=2	PDCD4	0.400538	1.32	0.200379	1.149	-0.199255	0.871	0.0125774	0.0869298	0.303202	0.113727	0.337944	1
FALSE	High	Master Protein	Q6UXB2	C-X-C motif chemokine 17 OS=Homo sapiens OX=9606 GN=CXCL17 PE=1 SV=1	CXCL17	0.397255	1.317	0.31034	1.24	-0.086201	0.942	0.357105	0.510867	0.943728	0.703501	0.916442	1
FALSE	High	Master Protein	Q92499	ATP-dependent RNA helicase DDX1 OS=Homo sapiens OX=9606 GN=DDX1 PE=1 SV=2	DDX1	0.397255	1.317	-0.0218044	0.985	-0.41889	0.748	0.401247	0.977505	0.500252	0.748916	1	1
FALSE	High	Master Protein	Q9H1X1	Radial spoke head protein 9 homolog OS=Homo sapiens OX=9606 GN=RSPH9 PE=1 SV=1	RSPH9	0.395063	1.315	-0.152003	0.9	-0.545824	0.685	0.237489	0.88516	0.130161	0.559325	1	1
FALSE	High	Master Protein	Q16401	26S proteasome non-ATPase regulatory subunit 5 OS=Homo sapiens OX=9606 GN=PSMD5 PE=1 SV=3	PSMD5	0.393965	1.314	0.125651	1.091	-0.268817	0.83	0.52512	0.982695	0.623131	0.865299	1	1
FALSE	High	Master Protein	P14927	Cytochrome b-c1 complex subunit 7 OS=Homo sapiens OX=9606 GN=UQCRB PE=1 SV=2	UQCRB	0.391768	1.312	0.317304	1.246	-0.0740006	0.95	1.66737e-05	5.77358e-05	0.0750325	0.00261818	0.00619556	1
FALSE	High	Master Protein	Q7Z7K0	COX assembly mitochondrial protein homolog OS=Homo sapiens OX=9606 GN=CMC1 PE=1 SV=1	CMC1	0.391768	1.312	0.187768	1.139	-0.202572	0.869	0.118058	0.313517	0.728235	0.373493	0.714555	1
FALSE	High	Master Protein	Q9NZ45	CDGSH iron-sulfur domain-containing protein 1 OS=Homo sapiens OX=9606 GN=CISD1 PE=1 SV=1	CISD1	0.391768	1.312	0.0524159	1.037	-0.340075	0.79	0.144586	0.827833	0.304015	0.419867	1	1
FALSE	High	Master Protein	A0A0G2JIW1	Heat shock 70 kDa protein 1B OS=Homo sapiens OX=9606 GN=HSPA1B PE=1 SV=1	HSPA1B	0.389567	1.31	0.0328061	1.023	-0.356606	0.781	0.0562683	0.707244	0.158322	0.241343	1	1
FALSE	High	Master Protein	P16144	Integrin beta-4 OS=Homo sapiens OX=9606 GN=ITGB4 PE=1 SV=5	ITGB4	0.389567	1.31	0.202888	1.151	-0.187707	0.878	0.000384224	0.00451276	0.0474076	0.0181885	0.0700628	1
FALSE	High	Master Protein	P62633	Cellular nucleic acid-binding protein OS=Homo sapiens OX=9606 GN=CNBP PE=1 SV=1	CNBP	0.386259	1.307	0.264236	1.201	-0.121863	0.919	0.00020336	0.00145501	0.0674232	0.0116896	0.04093	1
FALSE	High	Master Protein	P50552	Vasodilator-stimulated phosphoprotein OS=Homo sapiens OX=9606 GN=VASP PE=1 SV=3	VASP	0.385155	1.306	0.636915	1.555	0.250962	1.19	0.0029962	0.000328789	0.061197	0.0534336	0.0166466	1
FALSE	High	Master Protein	O15347	High mobility group protein B3 OS=Homo sapiens OX=9606 GN=HMGB3 PE=1 SV=4	HMGB3	0.38405	1.305	-0.0908029	0.939	-0.473931	0.72	0.92521	0.747875	0.536265	0.999999	1	1
FALSE	High	Master Protein	O75821	Eukaryotic translation initiation factor 3 subunit G OS=Homo sapiens OX=9606 GN=EIF3G PE=1 SV=2	EIF3G	0.381837	1.303	-0.176251	0.885	-0.558517	0.679	0.355129	0.376763	0.057856	0.699823	0.790404	1
FALSE	High	Master Protein	Q92820	Gamma-glutamyl hydrolase OS=Homo sapiens OX=9606 GN=GGH PE=1 SV=2	GGH	0.381837	1.303	0.477159	1.392	0.0962619	1.069	0.0678269	0.0340348	0.844266	0.269291	0.205487	1
FALSE	High	Master Protein	P68402	Platelet-activating factor acetylhydrolase IB subunit beta OS=Homo sapiens OX=9606 GN=PAFAH1B2 PE=1 SV=1	PAFAH1B2	0.380729	1.302	0.695994	1.62	0.314986	1.244	0.105444	0.0244859	0.50027	0.347632	0.163839	1
FALSE	High	Master Protein	P30050	60S ribosomal protein L12 OS=Homo sapiens OX=9606 GN=RPL12 PE=1 SV=1	RPL12	0.379621	1.301	-0.0923402	0.938	-0.471929	0.721	0.870687	0.766475	0.486238	0.999999	1	1
FALSE	High	Master Protein	Q9Y624	Junctional adhesion molecule A OS=Homo sapiens OX=9606 GN=F11R PE=1 SV=1	F11R	0.379621	1.301	0.0313952	1.022	-0.347399	0.786	0.202889	0.98469	0.250024	0.513848	1	1
FALSE	High	Master Protein	P00326	Alcohol dehydrogenase 1C OS=Homo sapiens OX=9606 GN=ADH1C PE=1 SV=2	ADH1C	0.377401	1.299	0.151859	1.111	-0.224317	0.856	0.287893	0.458165	0.91536	0.625112	0.872114	1
FALSE	High	Master Protein	Q96FJ2	Dynein light chain 2, cytoplasmic OS=Homo sapiens OX=9606 GN=DYNLL2 PE=1 SV=1	DYNLL2	0.377401	1.299	0.123004	1.089	-0.254978	0.838	0.833451	0.977528	0.723818	0.999999	1	1
FALSE	High	Master Protein	Q9BSF4	Mitochondrial import inner membrane translocase subunit Tim29 OS=Homo sapiens OX=9606 GN=TIMM29 PE=1 SV=2	TIMM29	0.377401	1.299	0.595504	1.511	0.217851	1.163	0.858978	0.59421	0.850774	0.999999	0.975478	1
FALSE	High	Master Protein	O14617	AP-3 complex subunit delta-1 OS=Homo sapiens OX=9606 GN=AP3D1 PE=1 SV=1	AP3D1	0.37629	1.298	0.211635	1.158	-0.164884	0.892	0.159919	0.509868	0.616995	0.446947	0.916442	1
FALSE	High	Master Protein	P23229	Integrin alpha-6 OS=Homo sapiens OX=9606 GN=ITGA6 PE=1 SV=5	ITGA6	0.371838	1.294	0.60502	1.521	0.233888	1.176	0.0549365	0.00846183	0.299324	0.23833	0.0921535	1
FALSE	High	Master Protein	O00483	Cytochrome c oxidase subunit NDUFA4 OS=Homo sapiens OX=9606 GN=NDUFA4 PE=1 SV=1	NDUFA4	0.368489	1.291	0.199123	1.148	-0.168123	0.89	0.00169433	0.026635	0.0709528	0.0460777	0.171092	1
FALSE	High	Master Protein	Q9P2D3	HEAT repeat-containing protein 5B OS=Homo sapiens OX=9606 GN=HEATR5B PE=1 SV=2	HEATR5B	0.368489	1.291	0.164786	1.121	-0.202572	0.869	0.153113	0.364296	0.770427	0.433058	0.772823	1
FALSE	High	Master Protein	P08727	Keratin, type I cytoskeletal 19 OS=Homo sapiens OX=9606 GN=KRT19 PE=1 SV=4	KRT19	0.367371	1.29	0.308011	1.238	-0.0588937	0.96	0.602885	0.736443	0.969867	0.919452	1	1
FALSE	High	Master Protein	Q9BRA2	Thioredoxin domain-containing protein 17 OS=Homo sapiens OX=9606 GN=TXNDC17 PE=1 SV=1	TXNDC17	0.367371	1.29	0.266637	1.203	-0.100051	0.933	0.0564888	0.121274	0.822913	0.241829	0.405088	1
FALSE	High	Master Protein	Q9UGP8	Translocation protein SEC63 homolog OS=Homo sapiens OX=9606 GN=SEC63 PE=1 SV=2	SEC63	0.365133	1.288	0.0579701	1.041	-0.307573	0.808	0.967506	0.83551	0.702388	0.999999	1	1
FALSE	High	Master Protein	O60832	H/ACA ribonucleoprotein complex subunit DKC1 OS=Homo sapiens OX=9606 GN=DKC1 PE=1 SV=3	DKC1	0.364012	1.287	-0.608232	0.656	-0.971431	0.51	0.910654	0.494417	0.309498	0.999999	0.903668	1
FALSE	High	Master Protein	P13987	CD59 glycoprotein OS=Homo sapiens OX=9606 GN=CD59 PE=1 SV=1	CD59	0.364012	1.287	0.0635029	1.045	-0.300448	0.812	0.781727	0.9624	0.633209	0.999999	1	1
FALSE	High	Master Protein	E9PLM6	Midkine OS=Homo sapiens OX=9606 GN=MDK PE=1 SV=1	MDK	0.361768	1.285	0.126973	1.092	-0.234465	0.85	0.125164	0.914472	0.209565	0.387034	1	1
FALSE	High	Master Protein	G3V3D1	NPC intracellular cholesterol transporter 2 (Fragment) OS=Homo sapiens OX=9606 GN=NPC2 PE=1 SV=1	NPC2	0.360645	1.284	0.217851	1.163	-0.142417	0.906	0.00308635	0.0130091	0.374202	0.053848	0.113714	1
FALSE	High	Master Protein	O94855	Protein transport protein Sec24D OS=Homo sapiens OX=9606 GN=SEC24D PE=1 SV=2	SEC24D	0.359521	1.283	0.442545	1.359	0.0827026	1.059	0.00430559	0.00157753	0.525141	0.0636137	0.0431638	1
FALSE	High	Master Protein	Q9ULV4	Coronin-1C OS=Homo sapiens OX=9606 GN=CORO1C PE=1 SV=1	CORO1C	0.358396	1.282	0.43189	1.349	0.0731347	1.052	3.54201e-06	1.8595e-06	0.128604	0.00112354	0.00129364	1
FALSE	High	Master Protein	P46779	60S ribosomal protein L28 OS=Homo sapiens OX=9606 GN=RPL28 PE=1 SV=3	RPL28	0.356144	1.28	0.22033	1.165	-0.136062	0.91	0.0816516	0.257443	0.656066	0.293854	0.639817	1
FALSE	High	Master Protein	Q9Y2V2	Calcium-regulated heat-stable protein 1 OS=Homo sapiens OX=9606 GN=CARHSP1 PE=1 SV=2	CARHSP1	0.356144	1.28	0.144046	1.105	-0.212568	0.863	0.560748	0.999856	0.569596	0.887438	1	1
FALSE	High	Master Protein	Q9H2U2	Inorganic pyrophosphatase 2, mitochondrial OS=Homo sapiens OX=9606 GN=PPA2 PE=1 SV=2	PPA2	0.355016	1.279	0.0565835	1.04	-0.298673	0.813	0.0284937	0.347903	0.188892	0.168916	0.75372	1
FALSE	High	Master Protein	Q9UNZ2	NSFL1 cofactor p47 OS=Homo sapiens OX=9606 GN=NSFL1C PE=1 SV=2	NSFL1C	0.355016	1.279	0.22404	1.168	-0.131313	0.913	0.000216256	0.00113707	0.113665	0.0118996	0.0348161	1
FALSE	High	Master Protein	A8MXV4	Nucleoside diphosphate-linked moiety X motif 19 OS=Homo sapiens OX=9606 GN=NUDT19 PE=1 SV=1	NUDT19	0.352759	1.277	0.128293	1.093	-0.224317	0.856	0.0387486	0.146468	0.570038	0.201641	0.450573	1
FALSE	High	Master Protein	P09382	Galectin-1 OS=Homo sapiens OX=9606 GN=LGALS1 PE=1 SV=2	LGALS1	0.351628	1.276	0.271426	1.207	-0.0800879	0.946	0.174293	0.315669	0.883247	0.473232	0.717734	1
FALSE	High	Master Protein	O43175	D-3-phosphoglycerate dehydrogenase OS=Homo sapiens OX=9606 GN=PHGDH PE=1 SV=4	PHGDH	0.350497	1.275	0.409255	1.328	0.0579701	1.041	0.12805	0.0751562	0.909142	0.391538	0.311449	1
FALSE	High	Master Protein	Q9NZB2	Constitutive coactivator of PPAR-gamma-like protein 1 OS=Homo sapiens OX=9606 GN=FAM120A PE=1 SV=2	FAM120A	0.350497	1.275	0.374066	1.296	0.0229004	1.016	0.000653726	0.000459497	0.872242	0.0266373	0.022049	1
FALSE	High	Master Protein	A6NEM2	Host cell factor 1 OS=Homo sapiens OX=9606 GN=HCFC1 PE=1 SV=2	HCFC1	0.348232	1.273	0.077243	1.055	-0.270556	0.829	0.221798	0.999708	0.2155	0.536616	1	1
FALSE	High	Master Protein	P40926	Malate dehydrogenase, mitochondrial OS=Homo sapiens OX=9606 GN=MDH2 PE=1 SV=3	MDH2	0.347099	1.272	0.27262	1.208	-0.0740006	0.95	0.0807977	0.13635	0.912422	0.292061	0.431461	1
FALSE	High	Master Protein	P48729	Casein kinase I isoform alpha OS=Homo sapiens OX=9606 GN=CSNK1A1 PE=1 SV=2	CSNK1A1	0.345964	1.271	0.109695	1.079	-0.234465	0.85	0.00536389	0.177015	0.0527106	0.0723865	0.503632	1
FALSE	High	Master Protein	Q8TDL5	BPI fold-containing family B member 1 OS=Homo sapiens OX=9606 GN=BPIFB1 PE=1 SV=1	BPIFB1	0.345964	1.271	0.149259	1.109	-0.1976	0.872	0.940814	0.978413	0.858155	0.999999	1	1
FALSE	High	Master Protein	P15328	Folate receptor alpha OS=Homo sapiens OX=9606 GN=FOLR1 PE=1 SV=3	FOLR1	0.344828	1.27	-0.362158	0.778	-0.706041	0.613	0.913805	0.474132	0.297844	0.999999	0.888064	1
FALSE	High	Master Protein	P17900	Ganglioside GM2 activator OS=Homo sapiens OX=9606 GN=GM2A PE=1 SV=4	GM2A	0.344828	1.27	0.290424	1.223	-0.0543923	0.963	0.848754	0.908842	0.990264	0.999999	1	1
FALSE	High	Master Protein	P55011	Solute carrier family 12 member 2 OS=Homo sapiens OX=9606 GN=SLC12A2 PE=1 SV=1	SLC12A2	0.344828	1.27	0.333424	1.26	-0.0101344	0.993	0.0328647	0.0508216	0.931998	0.18495	0.253604	1
FALSE	High	Master Protein	Q9H3S7	Tyrosine-protein phosphatase non-receptor type 23 OS=Homo sapiens OX=9606 GN=PTPN23 PE=1 SV=1	PTPN23	0.344828	1.27	0.0370307	1.026	-0.307573	0.808	0.806493	0.98984	0.732183	0.999999	1	1
FALSE	High	Master Protein	P22102	Trifunctional purine biosynthetic protein adenosine-3 OS=Homo sapiens OX=9606 GN=GART PE=1 SV=1	GART	0.341417	1.267	0.104337	1.075	-0.237864	0.848	0.700656	0.994495	0.643807	0.997087	1	1
FALSE	High	Master Protein	E7EVA0	Microtubule-associated protein OS=Homo sapiens OX=9606 GN=MAP4 PE=1 SV=1	MAP4	0.340277	1.266	0.360645	1.284	0.0214797	1.015	0.000156985	0.000142454	0.984299	0.00944554	0.00964187	1
FALSE	High	Master Protein	O95861	3'(2'),5'-bisphosphate nucleotidase 1 OS=Homo sapiens OX=9606 GN=BPNT1 PE=1 SV=1	BPNT1	0.339137	1.265	0.443607	1.36	0.104337	1.075	0.0175622	0.0126846	0.953229	0.130703	0.113714	1
FALSE	High	Master Protein	A0A087X020	Ribosome maturation protein SBDS OS=Homo sapiens OX=9606 GN=SBDS PE=1 SV=1	SBDS	0.337996	1.264	0.62854	1.546	0.291604	1.224	0.154288	0.0518567	0.681322	0.43547	0.25561	1
FALSE	High	Master Protein	O15145	Actin-related protein 2/3 complex subunit 3 OS=Homo sapiens OX=9606 GN=ARPC3 PE=1 SV=3	ARPC3	0.336855	1.263	0.164786	1.121	-0.171368	0.888	0.0694211	0.286006	0.536614	0.273353	0.677855	1
FALSE	High	Master Protein	P61956	Small ubiquitin-related modifier 2 OS=Homo sapiens OX=9606 GN=SUMO2 PE=1 SV=3	SUMO2	0.335712	1.262	0.471968	1.387	0.136191	1.099	0.0136409	0.00549262	0.669424	0.115001	0.0784834	1
FALSE	High	Master Protein	Q86UP2	Kinectin OS=Homo sapiens OX=9606 GN=KTN1 PE=1 SV=1	KTN1	0.335712	1.262	0.16092	1.118	-0.174621	0.886	0.00744619	0.0903531	0.156196	0.0830825	0.346481	1
FALSE	High	Master Protein	Q9Y2H0	Disks large-associated protein 4 OS=Homo sapiens OX=9606 GN=DLGAP4 PE=1 SV=3	DLGAP4	0.335712	1.262	0.340277	1.266	0.00432161	1.003	0.862735	0.859675	0.999977	0.999999	1	1
FALSE	High	Master Protein	Q9Y2R0	Cytochrome c oxidase assembly factor 3 homolog, mitochondrial OS=Homo sapiens OX=9606 GN=COA3 PE=1 SV=1	COA3	0.335712	1.262	0.498761	1.413	0.16221	1.119	0.00050197	0.000118098	0.123967	0.0216891	0.00853223	1
FALSE	High	Master Protein	A0A0A6YYL6	Protein RPL17-C18orf32 OS=Homo sapiens OX=9606 GN=RPL17-C18orf32 PE=3 SV=1	RPL17-C18orf32	0.331132	1.258	0.133564	1.097	-0.1976	0.872	0.00184445	0.0532869	0.0395062	0.0460777	0.257427	1
FALSE	High	Master Protein	K7EMT4	Uncharacterized protein (Fragment) OS=Homo sapiens OX=9606 PE=4 SV=1	#VALUE!	0.331132	1.258	-0.316528	0.803	-0.646112	0.639	0.857621	0.590015	0.331705	0.999999	0.972769	1
FALSE	High	Master Protein	O95881	Thioredoxin domain-containing protein 12 OS=Homo sapiens OX=9606 GN=TXNDC12 PE=1 SV=1	TXNDC12	0.331132	1.258	-0.168123	0.89	-0.498179	0.708	0.313928	0.971309	0.237038	0.649026	1	1
FALSE	High	Master Protein	O43760	Synaptogyrin-2 OS=Homo sapiens OX=9606 GN=SYNGR2 PE=1 SV=1	SYNGR2	0.329985	1.257	0.0813396	1.058	-0.248108	0.842	0.403075	0.83941	0.706497	0.748916	1	1
FALSE	High	Master Protein	A0A2R8Y5Y7	60S ribosomal protein L9 OS=Homo sapiens OX=9606 GN=RPL9 PE=1 SV=1	RPL9	0.328836	1.256	0.361768	1.285	0.0328061	1.023	3.33605e-05	2.39002e-05	0.746778	0.0035209	0.00374825	1
FALSE	High	Master Protein	Q9Y6K5	2'-5'-oligoadenylate synthase 3 OS=Homo sapiens OX=9606 GN=OAS3 PE=1 SV=3	OAS3	0.325386	1.253	0.435095	1.352	0.109695	1.079	0.981145	0.904363	0.967732	0.999999	1	1
FALSE	High	Master Protein	C9JIZ6	Prosaposin OS=Homo sapiens OX=9606 GN=PSAP PE=1 SV=2	PSAP	0.324235	1.252	0.225275	1.169	-0.0985055	0.934	0.958794	0.886406	0.97927	0.999999	1	1
FALSE	High	Master Protein	Q9BVC6	Transmembrane protein 109 OS=Homo sapiens OX=9606 GN=TMEM109 PE=1 SV=1	TMEM109	0.323082	1.251	0.316146	1.245	-0.00723157	0.995	0.0719197	0.0600355	0.988619	0.27755	0.275138	1
FALSE	High	Master Protein	P07437	Tubulin beta chain OS=Homo sapiens OX=9606 GN=TUBB PE=1 SV=2	TUBB	0.321928	1.25	0.132248	1.096	-0.190997	0.876	0.00267466	0.0813111	0.0443258	0.0526589	0.324135	1
FALSE	High	Master Protein	P07910	Heterogeneous nuclear ribonucleoproteins C1/C2 OS=Homo sapiens OX=9606 GN=HNRNPC PE=1 SV=4	HNRNPC	0.321928	1.25	-0.0144996	0.99	-0.336428	0.792	0.957535	0.616945	0.775354	0.999999	0.991739	1
FALSE	High	Master Protein	P46940	Ras GTPase-activating-like protein IQGAP1 OS=Homo sapiens OX=9606 GN=IQGAP1 PE=1 SV=1	IQGAP1	0.321928	1.25	0.144046	1.105	-0.177882	0.884	0.0556831	0.193819	0.612061	0.240596	0.537709	1
FALSE	High	Master Protein	Q8NCW5	NAD(P)H-hydrate epimerase OS=Homo sapiens OX=9606 GN=NAXE PE=1 SV=2	NAXE	0.321928	1.25	0.305679	1.236	-0.0174171	0.988	0.692466	0.705258	0.999719	0.990462	1	1
FALSE	High	Master Protein	P11021	Endoplasmic reticulum chaperone BiP OS=Homo sapiens OX=9606 GN=HSPA5 PE=1 SV=2	HSPA5	0.320773	1.249	0.0758749	1.054	-0.244685	0.844	0.224789	0.819397	0.461583	0.542834	1	1
FALSE	High	Master Protein	P68431	Histone H3.1 OS=Homo sapiens OX=9606 GN=HIST1H3A PE=1 SV=2	HIST1H3A	0.320773	1.249	0.0370307	1.026	-0.28279	0.822	0.0770875	0.828955	0.163957	0.286376	1	1
FALSE	High	Master Protein	Q5VV89	Microsomal glutathione S-transferase 3 OS=Homo sapiens OX=9606 GN=MGST3 PE=1 SV=1	MGST3	0.320773	1.249	0.0129262	1.009	-0.307573	0.808	0.955085	0.978787	0.879742	0.999999	1	1
FALSE	High	Master Protein	P13645	Keratin, type I cytoskeletal 10 OS=Homo sapiens OX=9606 GN=KRT10 PE=1 SV=6	KRT10	0.319618	1.248	-0.982791	0.506	-1.30401	0.405	0.999989	0.121446	0.122132	0.999999	0.405241	1
FALSE	High	Master Protein	O43707	Alpha-actinin-4 OS=Homo sapiens OX=9606 GN=ACTN4 PE=1 SV=2	ACTN4	0.317304	1.246	0.0881416	1.063	-0.229382	0.853	0.00265669	0.0603202	0.0588618	0.0524655	0.275272	1
FALSE	High	Master Protein	O95757	Heat shock 70 kDa protein 4L OS=Homo sapiens OX=9606 GN=HSPA4L PE=1 SV=3	HSPA4L	0.317304	1.246	0.669934	1.591	0.352759	1.277	0.00384584	0.000305886	0.038107	0.0603891	0.0161217	1
FALSE	Medium	Master Protein	Q12766	HMG domain-containing protein 3 OS=Homo sapiens OX=9606 GN=HMGXB3 PE=2 SV=2	HMGXB3	0.317304	1.246	0.783247	1.721	0.466758	1.382	0.438037	0.0738689	0.380923	0.787733	0.309835	1
FALSE	High	Master Protein	Q9NXG2	THUMP domain-containing protein 1 OS=Homo sapiens OX=9606 GN=THUMPD1 PE=1 SV=2	THUMPD1	0.316146	1.245	0.91533	1.886	0.598365	1.514	0.989771	0.409433	0.475262	0.999999	0.8258	1
FALSE	High	Master Protein	A0A3B3ITK7	Phosphoglucomutase-1 OS=Homo sapiens OX=9606 GN=PGM1 PE=1 SV=1	PGM1	0.313826	1.243	0.458382	1.374	0.145351	1.106	0.00558555	0.000885028	0.159252	0.0739913	0.0311326	1
FALSE	High	Master Protein	Q15599	Na(+)/H(+) exchange regulatory cofactor NHE-RF2 OS=Homo sapiens OX=9606 GN=SLC9A3R2 PE=1 SV=2	SLC9A3R2	0.313826	1.243	-0.104697	0.93	-0.41889	0.748	0.549108	0.845897	0.294878	0.882119	1	1
FALSE	High	Master Protein	O75608	Acyl-protein thioesterase 1 OS=Homo sapiens OX=9606 GN=LYPLA1 PE=1 SV=1	LYPLA1	0.312665	1.242	0.39835	1.318	0.0854247	1.061	0.0032883	0.00173912	0.753882	0.0549873	0.0458301	1
FALSE	High	Master Protein	O95159	Zinc finger protein-like 1 OS=Homo sapiens OX=9606 GN=ZFPL1 PE=1 SV=2	ZFPL1	0.312665	1.242	0.412511	1.331	0.0989585	1.071	0.00118997	0.00056549	0.602876	0.0373708	0.0242407	1
FALSE	High	Master Protein	P10620	Microsomal glutathione S-transferase 1 OS=Homo sapiens OX=9606 GN=MGST1 PE=1 SV=1	MGST1	0.311503	1.241	0.0935602	1.067	-0.217591	0.86	0.160635	0.894584	0.283252	0.447151	1	1
FALSE	High	Master Protein	Q8IVF2	Protein AHNAK2 OS=Homo sapiens OX=9606 GN=AHNAK2 PE=1 SV=2	AHNAK2	0.311503	1.241	-0.147202	0.903	-0.459973	0.727	0.989425	0.381554	0.324508	0.999999	0.796039	1
FALSE	High	Master Protein	P11172	Uridine 5'-monophosphate synthase OS=Homo sapiens OX=9606 GN=UMPS PE=1 SV=1	UMPS	0.306846	1.237	0.360645	1.284	0.0538064	1.038	0.0626464	0.0428818	0.949731	0.259037	0.232292	1
FALSE	High	Master Protein	P62829	60S ribosomal protein L23 OS=Homo sapiens OX=9606 GN=RPL23 PE=1 SV=1	RPL23	0.305679	1.236	0.149259	1.109	-0.15682	0.897	0.0108566	0.0681897	0.32369	0.106873	0.296056	1
FALSE	High	Master Protein	K7ENT6	Tropomyosin alpha-4 chain OS=Homo sapiens OX=9606 GN=TPM4 PE=1 SV=2	TPM4	0.304511	1.235	0.201634	1.15	-0.103147	0.931	0.0427696	0.0854806	0.847234	0.212503	0.333726	1
FALSE	High	Master Protein	P02538	Keratin, type II cytoskeletal 6A OS=Homo sapiens OX=9606 GN=KRT6A PE=1 SV=3	KRT6A	0.303342	1.234	0.248535	1.188	-0.0543923	0.963	0.909253	0.854439	0.991753	0.999999	1	1
FALSE	High	Master Protein	P35052	Glypican-1 OS=Homo sapiens OX=9606 GN=GPC1 PE=1 SV=2	GPC1	0.302173	1.233	0.316146	1.245	0.0143553	1.01	0.0818709	0.0593715	0.964766	0.293854	0.273662	1
FALSE	High	Master Protein	P98088	Mucin-5AC OS=Homo sapiens OX=9606 GN=MUC5AC PE=1 SV=4	MUC5AC	0.302173	1.233	-0.0439433	0.97	-0.347399	0.786	0.958166	0.741084	0.884368	0.999999	1	1
FALSE	High	Master Protein	Q99873	Protein arginine N-methyltransferase 1 OS=Homo sapiens OX=9606 GN=PRMT1 PE=1 SV=3	PRMT1	0.302173	1.233	0.173767	1.128	-0.128156	0.915	0.133874	0.29857	0.804357	0.396246	0.694576	1
FALSE	Medium	Master Protein	Q9H8P0	Polyprenol reductase OS=Homo sapiens OX=9606 GN=SRD5A3 PE=1 SV=1	SRD5A3	0.302173	1.233	0.221568	1.166	-0.0800879	0.946	0.888115	0.827298	0.991105	0.999999	1	1
FALSE	High	Master Protein	P60866	40S ribosomal protein S20 OS=Homo sapiens OX=9606 GN=RPS20 PE=1 SV=1	RPS20	0.301002	1.232	0.303342	1.234	0.00288251	1.002	7.69854e-05	8.17208e-05	0.99273	0.00632926	0.00644463	1
FALSE	High	Master Protein	P63244	Receptor of activated protein C kinase 1 OS=Homo sapiens OX=9606 GN=RACK1 PE=1 SV=3	RACK1	0.301002	1.232	0.183963	1.136	-0.117161	0.922	0.63799	0.780651	0.96524	0.942491	1	1
FALSE	High	Master Protein	Q9Y2Q3	Glutathione S-transferase kappa 1 OS=Homo sapiens OX=9606 GN=GSTK1 PE=1 SV=3	GSTK1	0.301002	1.232	0.302173	1.233	0.00144197	1.001	0.301693	0.236827	0.978719	0.637238	0.604377	1
FALSE	High	Master Protein	P18564	Integrin beta-6 OS=Homo sapiens OX=9606 GN=ITGB6 PE=1 SV=2	ITGB6	0.299831	1.231	-0.0232698	0.984	-0.321928	0.8	0.0377395	0.652932	0.117941	0.198341	1	1
FALSE	High	Master Protein	P46783	40S ribosomal protein S10 OS=Homo sapiens OX=9606 GN=RPS10 PE=1 SV=1	RPS10	0.299831	1.231	0.27858	1.213	-0.0218044	0.985	2.23576e-05	3.26291e-05	0.687942	0.00304574	0.00454875	1
FALSE	High	Master Protein	B7Z645	Heterogeneous nuclear ribonucleoprotein Q OS=Homo sapiens OX=9606 GN=SYNCRIP PE=1 SV=1	SYNCRIP	0.297485	1.229	0.425459	1.343	0.128293	1.093	0.464144	0.259543	0.873726	0.807828	0.641379	1
FALSE	High	Master Protein	Q14444	Caprin-1 OS=Homo sapiens OX=9606 GN=CAPRIN1 PE=1 SV=2	CAPRIN1	0.297485	1.229	0.00288251	1.002	-0.295128	0.815	0.930399	0.585797	0.789776	0.999999	0.971196	1
FALSE	High	Master Protein	Q15942	Zyxin OS=Homo sapiens OX=9606 GN=ZYX PE=1 SV=1	ZYX	0.297485	1.229	0.288063	1.221	-0.0101344	0.993	0.0217976	0.0170519	0.974437	0.147177	0.128993	1
FALSE	High	Master Protein	Q9UBB4	Ataxin-10 OS=Homo sapiens OX=9606 GN=ATXN10 PE=1 SV=1	ATXN10	0.297485	1.229	0.292782	1.225	-0.00433459	0.997	0.0321995	0.0330567	0.999731	0.184743	0.201856	1
FALSE	High	Master Protein	P06733	Alpha-enolase OS=Homo sapiens OX=9606 GN=ENO1 PE=1 SV=2	ENO1	0.296311	1.228	0.509949	1.424	0.214125	1.16	0.411332	0.142635	0.679408	0.760528	0.445431	1
FALSE	High	Master Protein	P60953	Cell division control protein 42 homolog OS=Homo sapiens OX=9606 GN=CDC42 PE=1 SV=2	CDC42	0.296311	1.228	0.0962619	1.069	-0.200913	0.87	0.0371844	0.389333	0.221359	0.197031	0.803921	1
FALSE	High	Master Protein	A0A0A0MSS8	Aldo-keto reductase family 1 member C3 OS=Homo sapiens OX=9606 GN=AKR1C3 PE=1 SV=1	AKR1C3	0.295135	1.227	0.269033	1.205	-0.0262051	0.982	0.00480014	0.00435087	0.994119	0.0691194	0.0690768	1
FALSE	High	Master Protein	Q68E01	Integrator complex subunit 3 OS=Homo sapiens OX=9606 GN=INTS3 PE=1 SV=1	INTS3	0.295135	1.227	-0.288065	0.819	-0.58208	0.668	0.526415	0.849523	0.282693	0.867211	1	1
FALSE	High	Master Protein	E7EPK1	Septin-7 OS=Homo sapiens OX=9606 GN=SEPTIN7 PE=1 SV=2	SEPTIN7	0.293959	1.226	0.0299829	1.021	-0.263612	0.833	0.131218	0.495985	0.545977	0.395223	0.904633	1
FALSE	High	Master Protein	K7EPF9	Apolipoprotein C-I OS=Homo sapiens OX=9606 GN=APOC1 PE=1 SV=1	APOC1	0.293959	1.226	-0.510457	0.702	-0.803393	0.573	0.878437	0.53008	0.802606	0.999999	0.935607	1
FALSE	High	Master Protein	P62424	60S ribosomal protein L7a OS=Homo sapiens OX=9606 GN=RPL7A PE=1 SV=2	RPL7A	0.293959	1.226	0.116365	1.084	-0.177882	0.884	0.0134963	0.289074	0.0993019	0.115001	0.68261	1
FALSE	High	Master Protein	F6S8M0	N-acetylglucosamine-6-sulfatase OS=Homo sapiens OX=9606 GN=GNS PE=1 SV=1	GNS	0.292782	1.225	0.045443	1.032	-0.248108	0.842	0.0959648	0.288574	0.675264	0.324998	0.68261	1
FALSE	High	Master Protein	Q8WWC4	m-AAA protease-interacting protein 1, mitochondrial OS=Homo sapiens OX=9606 GN=MAIP1 PE=1 SV=1	MAIP1	0.291604	1.224	0.461529	1.377	0.169925	1.125	0.870554	0.504436	0.785814	0.999999	0.913411	1
FALSE	High	Master Protein	Q9UNE7	E3 ubiquitin-protein ligase CHIP OS=Homo sapiens OX=9606 GN=STUB1 PE=1 SV=2	STUB1	0.290424	1.223	-0.215915	0.861	-0.506353	0.704	0.651543	0.953731	0.490676	0.954193	1	1
FALSE	High	Master Protein	P24752	Acetyl-CoA acetyltransferase, mitochondrial OS=Homo sapiens OX=9606 GN=ACAT1 PE=1 SV=1	ACAT1	0.289244	1.222	0.171207	1.126	-0.117161	0.922	0.155802	0.500287	0.615812	0.438972	0.909484	1
FALSE	High	Master Protein	Q13200	26S proteasome non-ATPase regulatory subunit 2 OS=Homo sapiens OX=9606 GN=PSMD2 PE=1 SV=3	PSMD2	0.289244	1.222	0.163499	1.12	-0.12658	0.916	0.864842	0.987464	0.928843	0.999999	1	1
FALSE	High	Master Protein	Q5VV41	Rho guanine nucleotide exchange factor 16 OS=Homo sapiens OX=9606 GN=ARHGEF16 PE=1 SV=1	ARHGEF16	0.288063	1.221	0.183963	1.136	-0.103147	0.931	0.932146	0.997343	0.955135	0.999999	1	1
FALSE	High	Master Protein	Q04941	Proteolipid protein 2 OS=Homo sapiens OX=9606 GN=PLP2 PE=1 SV=1	PLP2	0.284514	1.218	0.228973	1.172	-0.0558912	0.962	0.00845646	0.0122196	0.935346	0.0913468	0.112085	1
FALSE	High	Master Protein	Q9UKY7	Protein CDV3 homolog OS=Homo sapiens OX=9606 GN=CDV3 PE=1 SV=1	CDV3	0.284514	1.218	0.0593553	1.042	-0.226004	0.855	0.10306	0.963397	0.143779	0.342363	1	1
FALSE	High	Master Protein	P21980	Protein-glutamine gamma-glutamyltransferase 2 OS=Homo sapiens OX=9606 GN=TGM2 PE=1 SV=2	TGM2	0.283329	1.217	0.0881416	1.063	-0.194295	0.874	0.403682	0.813776	0.735559	0.749611	1	1
FALSE	High	Master Protein	O60716	Catenin delta-1 OS=Homo sapiens OX=9606 GN=CTNND1 PE=1 SV=1	CTNND1	0.282143	1.216	0.317304	1.246	0.0342157	1.024	0.00299312	0.00165616	0.778646	0.0534336	0.044933	1
FALSE	High	Master Protein	P18510	Interleukin-1 receptor antagonist protein OS=Homo sapiens OX=9606 GN=IL1RN PE=1 SV=1	IL1RN	0.280956	1.215	-0.027675	0.981	-0.309359	0.807	0.0701399	0.971335	0.0526399	0.275256	1	1
FALSE	High	Master Protein	P28331	NADH-ubiquinone oxidoreductase 75 kDa subunit, mitochondrial OS=Homo sapiens OX=9606 GN=NDUFS1 PE=1 SV=3	NDUFS1	0.280956	1.215	0.27262	1.208	-0.00868224	0.994	0.342247	0.399212	0.990206	0.68587	0.816018	1
FALSE	High	Master Protein	Q16851	UTP--glucose-1-phosphate uridylyltransferase OS=Homo sapiens OX=9606 GN=UGP2 PE=1 SV=5	UGP2	0.280956	1.215	0.0426443	1.03	-0.237864	0.848	0.194319	0.563912	0.646914	0.501816	0.958062	1
FALSE	High	Master Protein	P19013	Keratin, type II cytoskeletal 4 OS=Homo sapiens OX=9606 GN=KRT4 PE=1 SV=4	KRT4	0.279768	1.214	0.275007	1.21	-0.00578235	0.996	0.561008	0.519652	0.996749	0.887631	0.924163	1
FALSE	High	Master Protein	P26373	60S ribosomal protein L13 OS=Homo sapiens OX=9606 GN=RPL13 PE=1 SV=4	RPL13	0.279768	1.214	0.252173	1.191	-0.027675	0.981	0.0162054	0.0188792	0.989798	0.129311	0.137947	1
FALSE	High	Master Protein	F5GXJ1	NADH dehydrogenase [ubiquinone] iron-sulfur protein 7, mitochondrial OS=Homo sapiens OX=9606 GN=NDUFS7 PE=1 SV=1	NDUFS7	0.27858	1.213	0.159629	1.117	-0.118727	0.921	0.976337	0.853733	0.940928	0.999999	1	1
FALSE	High	Master Protein	P62805	Histone H4 OS=Homo sapiens OX=9606 GN=HIST1H4A PE=1 SV=2	HIST1H4A	0.27858	1.213	-0.0558912	0.962	-0.334607	0.793	0.417028	0.989629	0.484089	0.766875	1	1
FALSE	High	Master Protein	P18077	60S ribosomal protein L35a OS=Homo sapiens OX=9606 GN=RPL35A PE=1 SV=2	RPL35A	0.27739	1.212	0.366252	1.289	0.0881416	1.063	0.747539	0.645054	0.982092	0.999999	1	1
FALSE	High	Master Protein	Q8N163	Cell cycle and apoptosis regulator protein 2 OS=Homo sapiens OX=9606 GN=CCAR2 PE=1 SV=2	CCAR2	0.27739	1.212	0.535058	1.449	0.258217	1.196	0.0647172	0.0208472	0.634655	0.26287	0.147995	1
FALSE	High	Master Protein	Q9NX47	E3 ubiquitin-protein ligase MARCH5 OS=Homo sapiens OX=9606 GN=MARCH5 PE=1 SV=1	MARCH5	0.27739	1.212	0.382944	1.304	0.104337	1.075	0.185812	0.106482	0.901736	0.491883	0.378277	1
FALSE	High	Master Protein	P02452	Collagen alpha-1(I) chain OS=Homo sapiens OX=9606 GN=COL1A1 PE=1 SV=5	COL1A1	0.276199	1.211	1.29924	2.461	1.0229	2.032	0.705618	0.931999	0.891892	0.999938	1	1
FALSE	High	Master Protein	P61221	ATP-binding cassette sub-family E member 1 OS=Homo sapiens OX=9606 GN=ABCE1 PE=1 SV=1	ABCE1	0.275007	1.21	-0.0101344	0.993	-0.286304	0.82	0.117625	0.375641	0.639159	0.372307	0.789595	1
FALSE	High	Master Protein	A0A0A0MQW3	Serpin B13 OS=Homo sapiens OX=9606 GN=SERPINB13 PE=1 SV=1	SERPINB13	0.273814	1.209	0.534062	1.448	0.260628	1.198	0.113952	0.0165813	0.317939	0.363902	0.12826	1
FALSE	High	Master Protein	Q08211	ATP-dependent RNA helicase A OS=Homo sapiens OX=9606 GN=DHX9 PE=1 SV=4	DHX9	0.273814	1.209	0.231432	1.174	-0.0424568	0.971	7.36161e-05	0.000162566	0.374882	0.00632926	0.0101007	1
FALSE	High	Master Protein	Q9Y263	Phospholipase A-2-activating protein OS=Homo sapiens OX=9606 GN=PLAA PE=1 SV=2	PLAA	0.273814	1.209	0.0229004	1.016	-0.249822	0.841	0.507983	0.907166	0.743711	0.843321	1	1
FALSE	High	Master Protein	A0A1W2PQ47	Squalene synthase OS=Homo sapiens OX=9606 GN=FDFT1 PE=1 SV=1	FDFT1	0.27262	1.208	-0.274041	0.827	-0.547932	0.684	0.185418	0.99812	0.172184	0.491041	1	1
FALSE	High	Master Protein	K7EIK7	Echinoderm microtubule-associated protein-like 2 OS=Homo sapiens OX=9606 GN=EML2 PE=1 SV=1	EML2	0.27262	1.208	0.244887	1.185	-0.027675	0.981	0.00204547	0.00232718	0.987624	0.0462725	0.0549796	1
FALSE	High	Master Protein	P06703	Protein S100-A6 OS=Homo sapiens OX=9606 GN=S100A6 PE=1 SV=1	S100A6	0.27023	1.206	0.337996	1.264	0.0676387	1.048	0.0103284	0.00470274	0.725257	0.10406	0.0719966	1
FALSE	High	Master Protein	Q13243	Serine/arginine-rich splicing factor 5 OS=Homo sapiens OX=9606 GN=SRSF5 PE=1 SV=1	SRSF5	0.27023	1.206	0.206643	1.154	-0.0634092	0.957	0.0041677	0.00904547	0.724804	0.0632942	0.0956723	1
FALSE	High	Master Protein	O75306	NADH dehydrogenase [ubiquinone] iron-sulfur protein 2, mitochondrial OS=Homo sapiens OX=9606 GN=NDUFS2 PE=1 SV=2	NDUFS2	0.267835	1.204	0.334568	1.261	0.0676387	1.048	0.812024	0.648942	0.953909	0.999999	1	1
FALSE	High	Master Protein	P10412	Histone H1.4 OS=Homo sapiens OX=9606 GN=HIST1H1E PE=1 SV=2	HIST1H1E	0.265437	1.202	0.0114956	1.008	-0.254978	0.838	0.301155	0.997658	0.278298	0.636518	1	1
FALSE	High	Master Protein	P62244	40S ribosomal protein S15a OS=Homo sapiens OX=9606 GN=RPS15A PE=1 SV=2	RPS15A	0.265437	1.202	0.445727	1.362	0.180148	1.133	0.00189201	0.000398877	0.174042	0.0460777	0.0196431	1
FALSE	High	Master Protein	J3KQ18	D-dopachrome decarboxylase OS=Homo sapiens OX=9606 GN=DDT PE=1 SV=1	DDT	0.264236	1.201	-0.018878	0.987	-0.284546	0.821	0.379335	0.731744	0.146501	0.730092	1	1
FALSE	High	Master Protein	M0QXB4	Coatomer protein complex, subunit epsilon, isoform CRA_g OS=Homo sapiens OX=9606 GN=COPE PE=1 SV=1	COPE	0.264236	1.201	0.199123	1.148	-0.0649175	0.956	0.000340511	0.00117432	0.268652	0.0163598	0.0351202	1
FALSE	High	Master Protein	P04259	Keratin, type II cytoskeletal 6B OS=Homo sapiens OX=9606 GN=KRT6B PE=1 SV=5	KRT6B	0.264236	1.201	0.0551957	1.039	-0.209228	0.865	0.667623	0.503543	0.952689	0.968272	0.912308	1
FALSE	High	Master Protein	P11940	Polyadenylate-binding protein 1 OS=Homo sapiens OX=9606 GN=PABPC1 PE=1 SV=2	PABPC1	0.264236	1.201	-0.0785637	0.947	-0.343732	0.788	0.583061	0.545898	0.161341	0.907739	0.945873	1
FALSE	High	Master Protein	P25325	3-mercaptopyruvate sulfurtransferase OS=Homo sapiens OX=9606 GN=MPST PE=1 SV=3	MPST	0.264236	1.201	0.570463	1.485	0.305679	1.236	0.0147744	0.00152223	0.116315	0.120708	0.0420083	1
FALSE	High	Master Protein	P27824	Calnexin OS=Homo sapiens OX=9606 GN=CANX PE=1 SV=2	CANX	0.264236	1.201	0.232661	1.175	-0.0306192	0.979	0.90153	0.940884	0.99414	0.999999	1	1
FALSE	High	Master Protein	Q9BW91	ADP-ribose pyrophosphatase, mitochondrial OS=Homo sapiens OX=9606 GN=NUDT9 PE=1 SV=1	NUDT9	0.261832	1.199	0.495695	1.41	0.233888	1.176	0.0409731	0.00547388	0.235331	0.207541	0.0783899	1
FALSE	High	Master Protein	P38117	Electron transfer flavoprotein subunit beta OS=Homo sapiens OX=9606 GN=ETFB PE=1 SV=3	ETFB	0.260628	1.198	0.0524159	1.037	-0.207561	0.866	0.107982	0.862158	0.210575	0.35232	1	1
FALSE	High	Master Protein	P05787	Keratin, type II cytoskeletal 8 OS=Homo sapiens OX=9606 GN=KRT8 PE=1 SV=7	KRT8	0.259423	1.197	0.264236	1.201	0.00575927	1.004	0.409176	0.36425	0.994267	0.757192	0.772823	1
FALSE	High	Master Protein	Q13409	Cytoplasmic dynein 1 intermediate chain 2 OS=Homo sapiens OX=9606 GN=DYNC1I2 PE=1 SV=3	DYNC1I2	0.259423	1.197	-0.00288828	0.998	-0.261881	0.834	0.100943	0.904713	0.174616	0.336198	1	1
FALSE	High	Master Protein	Q13867	Bleomycin hydrolase OS=Homo sapiens OX=9606 GN=BLMH PE=1 SV=1	BLMH	0.259423	1.197	0.134878	1.098	-0.125006	0.917	0.0245506	0.0734138	0.658385	0.156972	0.308732	1
FALSE	High	Master Protein	Q6NUK1	Calcium-binding mitochondrial carrier protein SCaMC-1 OS=Homo sapiens OX=9606 GN=SLC25A24 PE=1 SV=2	SLC25A24	0.259423	1.197	0.192825	1.143	-0.0664274	0.955	0.294107	0.503106	0.885505	0.629713	0.911774	1
FALSE	High	Master Protein	Q96DA6	Mitochondrial import inner membrane translocase subunit TIM14 OS=Homo sapiens OX=9606 GN=DNAJC19 PE=1 SV=3	DNAJC19	0.259423	1.197	-0.153607	0.899	-0.413115	0.751	0.285383	0.977793	0.362792	0.621756	1	1
FALSE	High	Master Protein	Q13228	Methanethiol oxidase OS=Homo sapiens OX=9606 GN=SELENBP1 PE=1 SV=2	SELENBP1	0.258217	1.196	0.0342157	1.024	-0.224317	0.856	0.0457854	0.516833	0.197604	0.219561	0.92082	1
FALSE	High	Master Protein	F8VVA7	Coatomer subunit zeta-1 OS=Homo sapiens OX=9606 GN=COPZ1 PE=1 SV=1	COPZ1	0.257011	1.195	-0.452057	0.731	-0.708396	0.612	0.836001	0.22268	0.441947	0.999999	0.581687	1
FALSE	High	Master Protein	O43390	Heterogeneous nuclear ribonucleoprotein R OS=Homo sapiens OX=9606 GN=HNRNPR PE=1 SV=1	HNRNPR	0.257011	1.195	0.228973	1.172	-0.027675	0.981	0.416208	0.440701	0.99852	0.765961	0.857479	1
FALSE	High	Master Protein	P14923	Junction plakoglobin OS=Homo sapiens OX=9606 GN=JUP PE=1 SV=3	JUP	0.255803	1.194	0.304511	1.235	0.0482362	1.034	4.60867e-05	2.03754e-05	0.245769	0.00463604	0.00364927	1
FALSE	High	Master Protein	P49773	Histidine triad nucleotide-binding protein 1 OS=Homo sapiens OX=9606 GN=HINT1 PE=1 SV=2	HINT1	0.255803	1.194	0.264236	1.201	0.00863031	1.006	0.509396	0.467494	0.99631	0.845095	0.881521	1
FALSE	High	Master Protein	Q14166	Tubulin--tyrosine ligase-like protein 12 OS=Homo sapiens OX=9606 GN=TTLL12 PE=1 SV=2	TTLL12	0.255803	1.194	0.178874	1.132	-0.077041	0.948	0.0129661	0.0302556	0.745721	0.114794	0.189614	1
FALSE	High	Master Protein	Q12846	Syntaxin-4 OS=Homo sapiens OX=9606 GN=STX4 PE=1 SV=2	STX4	0.254594	1.193	0.204141	1.152	-0.0513992	0.965	0.144729	0.213932	0.949331	0.419904	0.568481	1
FALSE	High	Master Protein	Q13724	Mannosyl-oligosaccharide glucosidase OS=Homo sapiens OX=9606 GN=MOGS PE=1 SV=5	MOGS	0.254594	1.193	0.570463	1.485	0.316146	1.245	0.360731	0.0761367	0.47306	0.708476	0.312219	1
FALSE	High	Master Protein	Q14974	Importin subunit beta-1 OS=Homo sapiens OX=9606 GN=KPNB1 PE=1 SV=2	KPNB1	0.249749	1.189	0.308011	1.238	0.0579701	1.041	0.33965	0.199742	0.903124	0.685476	0.546529	1
FALSE	High	Master Protein	Q16698	2,4-dienoyl-CoA reductase, mitochondrial OS=Homo sapiens OX=9606 GN=DECR1 PE=1 SV=1	DECR1	0.249749	1.189	0.222805	1.167	-0.0262051	0.982	0.867451	0.918	0.992457	0.999999	1	1
FALSE	High	Master Protein	O14828	Secretory carrier-associated membrane protein 3 OS=Homo sapiens OX=9606 GN=SCAMP3 PE=1 SV=3	SCAMP3	0.24732	1.187	0.46048	1.376	0.212881	1.159	0.0169627	0.00342071	0.322179	0.130264	0.0639277	1
FALSE	High	Master Protein	Q9UHB6	LIM domain and actin-binding protein 1 OS=Homo sapiens OX=9606 GN=LIMA1 PE=1 SV=1	LIMA1	0.246104	1.186	0.214125	1.16	-0.0320936	0.978	0.00698286	0.00808149	0.988613	0.0799922	0.0911648	1
FALSE	High	Master Protein	O60749	Sorting nexin-2 OS=Homo sapiens OX=9606 GN=SNX2 PE=1 SV=2	SNX2	0.244887	1.185	0.370722	1.293	0.125651	1.091	0.793188	0.506773	0.866226	0.999999	0.91437	1
FALSE	High	Master Protein	P23284	Peptidyl-prolyl cis-trans isomerase B OS=Homo sapiens OX=9606 GN=PPIB PE=1 SV=2	PPIB	0.244887	1.185	0.102994	1.074	-0.142417	0.906	0.999951	0.873035	0.877339	0.999999	1	1
FALSE	High	Master Protein	P62495	Eukaryotic peptide chain release factor subunit 1 OS=Homo sapiens OX=9606 GN=ETF1 PE=1 SV=3	ETF1	0.244887	1.185	0.561693	1.476	0.316146	1.245	0.0731984	0.0216814	0.59879	0.280173	0.15137	1
FALSE	High	Master Protein	Q7LBR1	Charged multivesicular body protein 1b OS=Homo sapiens OX=9606 GN=CHMP1B PE=1 SV=1	CHMP1B	0.244887	1.185	0.178874	1.132	-0.0649175	0.956	0.0121197	0.0356187	0.632794	0.111946	0.211926	1
FALSE	High	Master Protein	V9GYM3	Apolipoprotein A-II OS=Homo sapiens OX=9606 GN=APOA2 PE=1 SV=1	APOA2	0.244887	1.185	-0.403542	0.756	-0.648372	0.638	0.818382	0.217695	0.449935	0.999999	0.574519	1
FALSE	High	Master Protein	P00966	Argininosuccinate synthase OS=Homo sapiens OX=9606 GN=ASS1 PE=1 SV=2	ASS1	0.243669	1.184	-0.0101344	0.993	-0.253257	0.839	0.441222	0.968571	0.566203	0.790707	1	1
FALSE	High	Master Protein	P61970	Nuclear transport factor 2 OS=Homo sapiens OX=9606 GN=NUTF2 PE=1 SV=1	NUTF2	0.243669	1.184	0.0635029	1.045	-0.179515	0.883	0.122042	0.771681	0.294418	0.380853	1	1
FALSE	High	Master Protein	Q9BU23	Lipase maturation factor 2 OS=Homo sapiens OX=9606 GN=LMF2 PE=1 SV=2	LMF2	0.243669	1.184	0.112367	1.081	-0.131313	0.913	0.0851331	0.217745	0.750855	0.302476	0.574519	1
FALSE	High	Master Protein	A0A499FI48	Protein disulfide-isomerase OS=Homo sapiens OX=9606 GN=PDIA4 PE=1 SV=1	PDIA4	0.24123	1.182	0.16221	1.119	-0.0785637	0.947	0.399698	0.720742	0.822861	0.748916	1	1
FALSE	High	Master Protein	O95994	Anterior gradient protein 2 homolog OS=Homo sapiens OX=9606 GN=AGR2 PE=1 SV=1	AGR2	0.24123	1.182	0.167358	1.123	-0.0740006	0.95	0.955591	0.999908	0.951648	0.999999	1	1
FALSE	High	Master Protein	Q9BQ70	Transcription factor 25 OS=Homo sapiens OX=9606 GN=TCF25 PE=1 SV=1	TCF25	0.24123	1.182	0.173767	1.128	-0.0679388	0.954	0.00511487	0.0149322	0.581404	0.0711221	0.120772	1
FALSE	High	Master Protein	Q9NRP0	Oligosaccharyltransferase complex subunit OSTC OS=Homo sapiens OX=9606 GN=OSTC PE=1 SV=1	OSTC	0.24123	1.182	0.249749	1.189	0.00863031	1.006	0.10916	0.0810326	0.970306	0.354284	0.323226	1
FALSE	High	Master Protein	Q6P9B6	MTOR-associated protein MEAK7 OS=Homo sapiens OX=9606 GN=MEAK7 PE=1 SV=2	MEAK7	0.240009	1.181	0.0100637	1.007	-0.231075	0.852	0.640727	0.589423	0.203153	0.943935	0.972769	1
FALSE	High	Master Protein	Q03252	Lamin-B2 OS=Homo sapiens OX=9606 GN=LMNB2 PE=1 SV=4	LMNB2	0.238787	1.18	0.282143	1.216	0.0426443	1.03	0.0324965	0.0235523	0.959543	0.184743	0.160498	1
FALSE	High	Master Protein	Q9C0C2	182 kDa tankyrase-1-binding protein OS=Homo sapiens OX=9606 GN=TNKS1BP1 PE=1 SV=4	TNKS1BP1	0.237564	1.179	0.0894982	1.064	-0.148801	0.902	0.00455141	0.0375487	0.202561	0.0661445	0.213284	1
FALSE	High	Master Protein	A0A1W2PQ51	Probable ATP-dependent RNA helicase DDX17 OS=Homo sapiens OX=9606 GN=DDX17 PE=1 SV=1	DDX17	0.23634	1.178	0.230203	1.173	-0.00578235	0.996	0.570729	0.547395	0.998993	0.895393	0.94617	1
FALSE	High	Master Protein	P48449	Lanosterol synthase OS=Homo sapiens OX=9606 GN=LSS PE=1 SV=1	LSS	0.23634	1.178	0.410341	1.329	0.173767	1.128	0.994985	0.976522	0.950886	0.999999	1	1
FALSE	High	Master Protein	Q14657	EKC/KEOPS complex subunit LAGE3 OS=Homo sapiens OX=9606 GN=LAGE3 PE=1 SV=2	LAGE3	0.23634	1.178	-0.200913	0.87	-0.436354	0.739	0.174712	0.870099	0.327394	0.473577	1	1
FALSE	High	Master Protein	G3V4T6	Maleylacetoacetate isomerase OS=Homo sapiens OX=9606 GN=GSTZ1 PE=1 SV=1	GSTZ1	0.235114	1.177	0.541019	1.455	0.304511	1.235	0.0482586	0.00270401	0.0756552	0.22153	0.0579287	1
FALSE	High	Master Protein	P00387	NADH-cytochrome b5 reductase 3 OS=Homo sapiens OX=9606 GN=CYB5R3 PE=1 SV=3	CYB5R3	0.235114	1.177	0.129613	1.094	-0.106249	0.929	0.0281168	0.219742	0.297551	0.168218	0.578127	1
FALSE	High	Master Protein	O43776	Asparagine--tRNA ligase, cytoplasmic OS=Homo sapiens OX=9606 GN=NARS PE=1 SV=1	NARS	0.233888	1.176	0.345964	1.271	0.111031	1.08	0.267771	0.196602	0.966774	0.603804	0.540237	1
FALSE	High	Master Protein	E5RIM7	Copper transport protein ATOX1 OS=Homo sapiens OX=9606 GN=ATOX1 PE=1 SV=1	ATOX1	0.232661	1.175	0.409255	1.328	0.176323	1.13	0.938741	0.754114	0.919629	0.999999	1	1
FALSE	High	Master Protein	P67812	Signal peptidase complex catalytic subunit SEC11A OS=Homo sapiens OX=9606 GN=SEC11A PE=1 SV=1	SEC11A	0.232661	1.175	0.698663	1.623	0.465713	1.381	0.157397	0.0137005	0.187847	0.441919	0.116656	1
FALSE	High	Master Protein	Q08623	Pseudouridine-5'-phosphatase OS=Homo sapiens OX=9606 GN=PUDP PE=1 SV=3	PUDP	0.232661	1.175	-0.296899	0.814	-0.529073	0.693	0.954716	0.17047	0.117615	0.999999	0.493082	1
FALSE	High	Master Protein	Q15056	Eukaryotic translation initiation factor 4H OS=Homo sapiens OX=9606 GN=EIF4H PE=1 SV=5	EIF4H	0.232661	1.175	0.16221	1.119	-0.0709665	0.952	0.0415962	0.0851196	0.837547	0.208581	0.333325	1
FALSE	High	Master Protein	A0A2R8Y3M9	Uncharacterized protein OS=Homo sapiens OX=9606 PE=4 SV=1	#VALUE!	0.231432	1.174	-0.200913	0.87	-0.434403	0.74	0.920376	0.146245	0.0888679	0.999999	0.450573	1
FALSE	High	Master Protein	P34932	Heat shock 70 kDa protein 4 OS=Homo sapiens OX=9606 GN=HSPA4 PE=1 SV=4	HSPA4	0.231432	1.174	0.180148	1.133	-0.0513992	0.965	0.226362	0.332336	0.947115	0.545369	0.739056	1
FALSE	High	Master Protein	O15258	Protein RER1 OS=Homo sapiens OX=9606 GN=RER1 PE=1 SV=1	RER1	0.230203	1.173	0.314986	1.244	0.0854247	1.061	0.00094648	0.000213721	0.150282	0.0331165	0.0122503	1
FALSE	High	Master Protein	P07384	Calpain-1 catalytic subunit OS=Homo sapiens OX=9606 GN=CAPN1 PE=1 SV=1	CAPN1	0.230203	1.173	0.387363	1.308	0.157044	1.115	0.0300507	0.0116009	0.690673	0.175616	0.110346	1
FALSE	High	Master Protein	Q9UBQ5	Eukaryotic translation initiation factor 3 subunit K OS=Homo sapiens OX=9606 GN=EIF3K PE=1 SV=1	EIF3K	0.230203	1.173	0.40163	1.321	0.171207	1.126	0.447137	0.125411	0.57991	0.790707	0.412478	1
FALSE	High	Master Protein	Q687X5	Metalloreductase STEAP4 OS=Homo sapiens OX=9606 GN=STEAP4 PE=1 SV=1	STEAP4	0.228973	1.172	0.164786	1.121	-0.0649175	0.956	0.99653	0.989336	0.974019	0.999999	1	1
FALSE	High	Master Protein	E7ESZ7	NADH dehydrogenase [ubiquinone] 1 alpha subcomplex subunit 10, mitochondrial OS=Homo sapiens OX=9606 GN=NDUFA10 PE=1 SV=1	NDUFA10	0.226509	1.17	0.158337	1.116	-0.0679388	0.954	0.285075	0.448478	0.919915	0.621756	0.862117	1
FALSE	High	Master Protein	B0YIW6	Archain 1, isoform CRA_a OS=Homo sapiens OX=9606 GN=ARCN1 PE=1 SV=1	ARCN1	0.222805	1.167	0.0894982	1.064	-0.132894	0.912	0.316341	0.966086	0.422463	0.652131	1	1
FALSE	High	Master Protein	P35579	Myosin-9 OS=Homo sapiens OX=9606 GN=MYH9 PE=1 SV=4	MYH9	0.222805	1.167	0.119024	1.086	-0.103147	0.931	0.261868	0.634753	0.710736	0.595097	1	1
FALSE	High	Master Protein	P68036	Ubiquitin-conjugating enzyme E2 L3 OS=Homo sapiens OX=9606 GN=UBE2L3 PE=1 SV=1	UBE2L3	0.222805	1.167	0.107018	1.077	-0.117161	0.922	0.51709	0.720192	0.930171	0.854269	1	1
FALSE	High	Master Protein	P27635	60S ribosomal protein L10 OS=Homo sapiens OX=9606 GN=RPL10 PE=1 SV=4	RPL10	0.221568	1.166	0.240009	1.181	0.0186342	1.013	0.391813	0.317707	0.982326	0.744098	0.719722	1
FALSE	High	Master Protein	Q8WWI5	Choline transporter-like protein 1 OS=Homo sapiens OX=9606 GN=SLC44A1 PE=1 SV=1	SLC44A1	0.221568	1.166	0.0565835	1.04	-0.164884	0.892	0.236811	0.416298	0.885216	0.559325	0.831054	1
FALSE	High	Master Protein	Q9UGI8	Testin OS=Homo sapiens OX=9606 GN=TES PE=1 SV=1	TES	0.221568	1.166	0.27262	1.208	0.0524159	1.037	0.0314352	0.0143203	0.778166	0.181997	0.118813	1
FALSE	High	Master Protein	A0A0U1RRM6	Protein enabled homolog OS=Homo sapiens OX=9606 GN=ENAH PE=1 SV=1	ENAH	0.22033	1.165	-0.717857	0.608	-0.937878	0.522	0.881483	0.0326887	0.0589281	0.999999	0.200945	1
FALSE	High	Master Protein	G3V5Z7	Proteasome subunit alpha type OS=Homo sapiens OX=9606 GN=PSMA6 PE=1 SV=1	PSMA6	0.22033	1.165	0.105678	1.076	-0.114035	0.924	0.285768	0.841237	0.540184	0.621756	1	1
FALSE	High	Master Protein	P84098	60S ribosomal protein L19 OS=Homo sapiens OX=9606 GN=RPL19 PE=1 SV=1	RPL19	0.22033	1.165	0.243669	1.184	0.0229004	1.016	2.8732e-06	2.41426e-06	0.818855	0.00102765	0.00129364	1
FALSE	High	Master Protein	Q13488	V-type proton ATPase 116 kDa subunit a isoform 3 OS=Homo sapiens OX=9606 GN=TCIRG1 PE=1 SV=3	TCIRG1	0.219091	1.164	0.386259	1.307	0.166073	1.122	0.105564	0.0176046	0.363319	0.347632	0.132086	1
FALSE	High	Master Protein	P42224	Signal transducer and activator of transcription 1-alpha/beta OS=Homo sapiens OX=9606 GN=STAT1 PE=1 SV=2	STAT1	0.21661	1.162	0.414677	1.333	0.197865	1.147	0.00805555	0.00112932	0.149704	0.0886524	0.0348161	1
FALSE	High	Master Protein	P52943	Cysteine-rich protein 2 OS=Homo sapiens OX=9606 GN=CRIP2 PE=1 SV=1	CRIP2	0.21661	1.162	0.404903	1.324	0.189034	1.14	0.946308	0.511311	0.687529	0.999999	0.916442	1
FALSE	High	Master Protein	O94905	Erlin-2 OS=Homo sapiens OX=9606 GN=ERLIN2 PE=1 SV=1	ERLIN2	0.214125	1.16	0.21661	1.162	0.00288251	1.002	0.999875	0.999993	0.999806	0.999999	1	1
FALSE	High	Master Protein	Q9UKV3	Apoptotic chromatin condensation inducer in the nucleus OS=Homo sapiens OX=9606 GN=ACIN1 PE=1 SV=2	ACIN1	0.212881	1.159	-0.139236	0.908	-0.351074	0.784	0.909539	0.377875	0.587369	0.999999	0.791446	1
FALSE	High	Master Protein	Q9Y3U8	60S ribosomal protein L36 OS=Homo sapiens OX=9606 GN=RPL36 PE=1 SV=3	RPL36	0.212881	1.159	-0.224317	0.856	-0.436354	0.739	0.568856	0.334564	0.0882937	0.895393	0.739969	1
FALSE	High	Master Protein	Q15181	Inorganic pyrophosphatase OS=Homo sapiens OX=9606 GN=PPA1 PE=1 SV=2	PPA1	0.211635	1.158	0.0989585	1.071	-0.112475	0.925	0.909102	0.998521	0.887093	0.999999	1	1
FALSE	High	Master Protein	Q9NRX4	14 kDa phosphohistidine phosphatase OS=Homo sapiens OX=9606 GN=PHPT1 PE=1 SV=1	PHPT1	0.211635	1.158	0.640621	1.559	0.428678	1.346	0.115749	0.0250189	0.472438	0.368177	0.165166	1
FALSE	High	Master Protein	O00567	Nucleolar protein 56 OS=Homo sapiens OX=9606 GN=NOP56 PE=1 SV=4	NOP56	0.210389	1.157	0.465713	1.381	0.254594	1.193	0.68398	0.127718	0.369452	0.98254	0.417714	1
FALSE	High	Master Protein	P39023	60S ribosomal protein L3 OS=Homo sapiens OX=9606 GN=RPL3 PE=1 SV=2	RPL3	0.210389	1.157	0.133564	1.097	-0.077041	0.948	0.0212437	0.0595224	0.682086	0.144421	0.274161	1
FALSE	High	Master Protein	P49721	Proteasome subunit beta type-2 OS=Homo sapiens OX=9606 GN=PSMB2 PE=1 SV=1	PSMB2	0.209141	1.156	0.130931	1.095	-0.077041	0.948	0.0544517	0.16926	0.662393	0.237556	0.492173	1
FALSE	High	Master Protein	Q16630	Cleavage and polyadenylation specificity factor subunit 6 OS=Homo sapiens OX=9606 GN=CPSF6 PE=1 SV=2	CPSF6	0.209141	1.156	0.439357	1.356	0.230203	1.173	0.0060979	0.000633321	0.0794804	0.0750812	0.0251756	1
FALSE	High	Master Protein	A0A3B3ITT5	60S ribosomal protein L29 OS=Homo sapiens OX=9606 GN=RPL29 PE=1 SV=1	RPL29	0.207893	1.155	0.186501	1.138	-0.0203404	0.986	0.0138962	0.0152285	0.996165	0.115001	0.122246	1
FALSE	High	Master Protein	P49756	RNA-binding protein 25 OS=Homo sapiens OX=9606 GN=RBM25 PE=1 SV=3	RBM25	0.207893	1.155	-0.0499049	0.966	-0.2567	0.837	0.162776	0.543669	0.589217	0.450539	0.945873	1
FALSE	High	Master Protein	A0A2R8YD14	40S ribosomal protein S24 OS=Homo sapiens OX=9606 GN=RPS24 PE=1 SV=1	RPS24	0.206643	1.154	0.197865	1.147	-0.00868224	0.994	0.0116639	0.0127779	0.996037	0.109464	0.113714	1
FALSE	High	Master Protein	P16070	CD44 antigen OS=Homo sapiens OX=9606 GN=CD44 PE=1 SV=3	CD44	0.204141	1.152	-0.0709665	0.952	-0.274041	0.827	0.147352	0.548312	0.541678	0.422562	0.94699	1
FALSE	High	Master Protein	P32189	Glycerol kinase OS=Homo sapiens OX=9606 GN=GK PE=1 SV=3	GK	0.204141	1.152	0.227741	1.171	0.0243197	1.017	0.788512	0.853538	0.991192	0.999999	1	1
FALSE	High	Master Protein	Q13740	CD166 antigen OS=Homo sapiens OX=9606 GN=ALCAM PE=1 SV=2	ALCAM	0.204141	1.152	-0.169745	0.889	-0.373327	0.772	0.493876	0.994931	0.445832	0.832657	1	1
FALSE	High	Master Protein	Q15631	Translin OS=Homo sapiens OX=9606 GN=TSN PE=1 SV=1	TSN	0.204141	1.152	-0.272297	0.828	-0.475936	0.719	0.778437	0.293898	0.619474	0.999999	0.689695	1
FALSE	High	Master Protein	Q12907	Vesicular integral-membrane protein VIP36 OS=Homo sapiens OX=9606 GN=LMAN2 PE=1 SV=1	LMAN2	0.202888	1.151	0.077243	1.055	-0.125006	0.917	0.545139	0.99557	0.594471	0.880979	1	1
FALSE	High	Master Protein	P62258	14-3-3 protein epsilon OS=Homo sapiens OX=9606 GN=YWHAE PE=1 SV=1	YWHAE	0.201634	1.15	0.132248	1.096	-0.0694519	0.953	0.0775032	0.150004	0.865293	0.287754	0.456688	1
FALSE	High	Master Protein	Q10567	AP-1 complex subunit beta-1 OS=Homo sapiens OX=9606 GN=AP1B1 PE=1 SV=2	AP1B1	0.201634	1.15	0.27739	1.212	0.0745054	1.053	0.562312	0.444601	0.972069	0.889039	0.861338	1
FALSE	High	Master Protein	F6WQW2	Ran-specific GTPase-activating protein OS=Homo sapiens OX=9606 GN=RANBP1 PE=1 SV=1	RANBP1	0.200379	1.149	0.23634	1.178	0.0356239	1.025	0.151634	0.0885513	0.907985	0.430433	0.342384	1
FALSE	High	Master Protein	Q9Y2Z4	Tyrosine--tRNA ligase, mitochondrial OS=Homo sapiens OX=9606 GN=YARS2 PE=1 SV=2	YARS2	0.200379	1.149	0.0621217	1.044	-0.137648	0.909	0.130291	0.342032	0.7303	0.394623	0.749869	1
FALSE	High	Master Protein	Q9Y446	Plakophilin-3 OS=Homo sapiens OX=9606 GN=PKP3 PE=1 SV=1	PKP3	0.200379	1.149	0.138814	1.101	-0.0603973	0.959	0.061246	0.118468	0.864054	0.254388	0.398403	1
FALSE	High	Master Protein	A0A024R4M0	40S ribosomal protein S9 OS=Homo sapiens OX=9606 GN=RPS9 PE=1 SV=1	RPS9	0.199123	1.148	0.041243	1.029	-0.158429	0.896	0.140389	0.373351	0.720764	0.410085	0.786582	1
FALSE	High	Master Protein	P30085	UMP-CMP kinase OS=Homo sapiens OX=9606 GN=CMPK1 PE=1 SV=3	CMPK1	0.199123	1.148	0.123004	1.089	-0.077041	0.948	0.271521	0.396479	0.94538	0.607661	0.813192	1
FALSE	High	Master Protein	P38919	Eukaryotic initiation factor 4A-III OS=Homo sapiens OX=9606 GN=EIF4A3 PE=1 SV=4	EIF4A3	0.197865	1.147	0.15056	1.11	-0.046921	0.968	0.855133	0.780555	0.988525	0.999999	1	1
FALSE	High	Master Protein	Q13618	Cullin-3 OS=Homo sapiens OX=9606 GN=CUL3 PE=1 SV=2	CUL3	0.197865	1.147	0.051024	1.036	-0.147202	0.903	0.313294	0.567324	0.85423	0.648437	0.959454	1
FALSE	High	Master Protein	Q99615	DnaJ homolog subfamily C member 7 OS=Homo sapiens OX=9606 GN=DNAJC7 PE=1 SV=2	DNAJC7	0.197865	1.147	0.0468403	1.033	-0.152003	0.9	0.183906	0.821682	0.384864	0.488846	1	1
FALSE	High	Master Protein	H7BZ14	Peptidyl-prolyl cis-trans isomerase (Fragment) OS=Homo sapiens OX=9606 GN=PPIL3 PE=1 SV=1	PPIL3	0.196607	1.146	0.248535	1.188	0.0524159	1.037	0.486576	0.312128	0.919499	0.82741	0.713937	1
FALSE	High	Master Protein	Q9C0E8	Endoplasmic reticulum junction formation protein lunapark OS=Homo sapiens OX=9606 GN=LNPK PE=1 SV=2	LNPK	0.196607	1.146	0.641546	1.56	0.444667	1.361	0.639238	0.104836	0.338197	0.943902	0.373618	1
FALSE	High	Master Protein	Q9NVT9	Armadillo repeat-containing protein 1 OS=Homo sapiens OX=9606 GN=ARMC1 PE=1 SV=1	ARMC1	0.196607	1.146	-0.500218	0.707	-0.696658	0.617	0.341487	0.982685	0.275843	0.68587	1	1
FALSE	High	Master Protein	A0A0B4J203	Protein kinase domain-containing protein OS=Homo sapiens OX=9606 PE=3 SV=1	#VALUE!	0.195348	1.145	-0.0846703	0.943	-0.279284	0.824	0.998251	0.739505	0.770659	0.999999	1	1
FALSE	High	Master Protein	J3KNN5	Probable ATP-dependent RNA helicase DDX41 (Fragment) OS=Homo sapiens OX=9606 GN=DDX41 PE=1 SV=1	DDX41	0.195348	1.145	-0.205896	0.867	-0.39973	0.758	0.854925	0.564706	0.312049	0.999999	0.958062	1
FALSE	High	Master Protein	O15371	Eukaryotic translation initiation factor 3 subunit D OS=Homo sapiens OX=9606 GN=EIF3D PE=1 SV=1	EIF3D	0.195348	1.145	0.140124	1.102	-0.0558912	0.962	0.763932	0.875415	0.974163	0.999999	1	1
FALSE	High	Master Protein	P04406	Glyceraldehyde-3-phosphate dehydrogenase OS=Homo sapiens OX=9606 GN=GAPDH PE=1 SV=3	GAPDH	0.195348	1.145	0.297485	1.229	0.102994	1.074	0.0349028	0.0095163	0.516516	0.189464	0.097436	1
FALSE	High	Master Protein	Q8N5K1	CDGSH iron-sulfur domain-containing protein 2 OS=Homo sapiens OX=9606 GN=CISD2 PE=1 SV=1	CISD2	0.195348	1.145	0.290424	1.223	0.0949116	1.068	0.0777484	0.0376304	0.831898	0.288213	0.21356	1
FALSE	Medium	Master Protein	Q8ND56	Protein LSM14 homolog A OS=Homo sapiens OX=9606 GN=LSM14A PE=1 SV=3	LSM14A	0.194087	1.144	-0.0664274	0.955	-0.260152	0.835	0.229826	0.815975	0.10489	0.548821	1	1
FALSE	High	Master Protein	Q9H8Y8	Golgi reassembly-stacking protein 2 OS=Homo sapiens OX=9606 GN=GORASP2 PE=1 SV=3	GORASP2	0.192825	1.143	-0.307573	0.808	-0.500218	0.707	0.807302	0.1117	0.24941	0.999999	0.389073	1
FALSE	High	Master Protein	P62277	40S ribosomal protein S13 OS=Homo sapiens OX=9606 GN=RPS13 PE=1 SV=2	RPS13	0.191563	1.142	0.206643	1.154	0.0143553	1.01	0.0167177	0.0138169	0.983682	0.130264	0.116656	1
FALSE	High	Master Protein	Q15046	Lysine--tRNA ligase OS=Homo sapiens OX=9606 GN=KARS PE=1 SV=3	KARS	0.191563	1.142	0.238787	1.18	0.0468403	1.033	0.186567	0.0855823	0.819114	0.492664	0.333916	1
FALSE	High	Master Protein	Q8NFW8	N-acylneuraminate cytidylyltransferase OS=Homo sapiens OX=9606 GN=CMAS PE=1 SV=2	CMAS	0.191563	1.142	0.231432	1.174	0.0398403	1.028	0.928438	0.806048	0.961497	0.999999	1	1
FALSE	High	Master Protein	J3KQ32	Obg-like ATPase 1 OS=Homo sapiens OX=9606 GN=OLA1 PE=1 SV=1	OLA1	0.190299	1.141	0.175045	1.129	-0.0144996	0.99	0.997429	0.996797	0.999965	0.999999	1	1
FALSE	High	Master Protein	P30520	Adenylosuccinate synthetase isozyme 2 OS=Homo sapiens OX=9606 GN=ADSS PE=1 SV=3	ADSS	0.190299	1.141	0.128293	1.093	-0.0619024	0.958	0.0307622	0.0505871	0.912202	0.178667	0.253604	1
FALSE	High	Master Protein	P13284	Gamma-interferon-inducible lysosomal thiol reductase OS=Homo sapiens OX=9606 GN=IFI30 PE=1 SV=3	IFI30	0.189034	1.14	-0.54372	0.686	-0.734563	0.601	0.91857	0.429683	0.270658	0.999999	0.842133	1
FALSE	High	Master Protein	P36955	Pigment epithelium-derived factor OS=Homo sapiens OX=9606 GN=SERPINF1 PE=1 SV=4	SERPINF1	0.189034	1.14	-0.131313	0.913	-0.320126	0.801	0.99761	0.679064	0.716404	0.999999	1	1
FALSE	High	Master Protein	Q9UHD8	Septin-9 OS=Homo sapiens OX=9606 GN=SEPTIN9 PE=1 SV=2	SEPTIN9	0.189034	1.14	0.166073	1.122	-0.0218044	0.985	0.258659	0.356468	0.961556	0.590723	0.762853	1
FALSE	High	Master Protein	P51398	28S ribosomal protein S29, mitochondrial OS=Homo sapiens OX=9606 GN=DAP3 PE=1 SV=1	DAP3	0.186501	1.138	0.336855	1.263	0.15056	1.11	0.0347831	0.0066861	0.354382	0.189464	0.0858117	1
FALSE	High	Master Protein	A0A0A0MT49	Transcription activator BRG1 OS=Homo sapiens OX=9606 GN=SMARCA4 PE=1 SV=1	SMARCA4	0.185232	1.137	-0.210897	0.864	-0.395929	0.76	0.942083	0.423207	0.594652	0.999999	0.837298	1
FALSE	High	Master Protein	P10768	S-formylglutathione hydrolase OS=Homo sapiens OX=9606 GN=ESD PE=1 SV=2	ESD	0.185232	1.137	0.130931	1.095	-0.0543923	0.963	0.452713	0.489688	0.997006	0.796548	0.897231	1
FALSE	High	Master Protein	P19823	Inter-alpha-trypsin inhibitor heavy chain H2 OS=Homo sapiens OX=9606 GN=ITIH2 PE=1 SV=2	ITIH2	0.185232	1.137	0.479231	1.394	0.293959	1.226	0.711805	0.706608	0.99994	0.999999	1	1
FALSE	High	Master Protein	Q96C19	EF-hand domain-containing protein D2 OS=Homo sapiens OX=9606 GN=EFHD2 PE=1 SV=1	EFHD2	0.185232	1.137	0.361768	1.285	0.176323	1.13	0.123085	0.0319832	0.556936	0.382443	0.196984	1
FALSE	High	Master Protein	E7EX17	Eukaryotic translation initiation factor 4B OS=Homo sapiens OX=9606 GN=EIF4B PE=1 SV=1	EIF4B	0.183963	1.136	-0.00288828	0.998	-0.186065	0.879	0.354278	0.825115	0.169318	0.699001	1	1
FALSE	High	Master Protein	A0A087WTP3	Far upstream element-binding protein 2 OS=Homo sapiens OX=9606 GN=KHSRP PE=1 SV=1	KHSRP	0.182692	1.135	0.16092	1.118	-0.0232698	0.984	1.08403e-05	2.10231e-05	0.317597	0.00174474	0.00364927	1
FALSE	Medium	Master Protein	A6NI56	Coiled-coil domain-containing protein 154 OS=Homo sapiens OX=9606 GN=CCDC154 PE=2 SV=4	CCDC154	0.182692	1.135	0.228973	1.172	0.045443	1.032	0.328925	0.3269	0.999985	0.670556	0.731201	1
FALSE	High	Master Protein	P04229	HLA class II histocompatibility antigen, DRB1-1 beta chain OS=Homo sapiens OX=9606 GN=HLA-DRB1 PE=1 SV=2	HLA-DRB1	0.182692	1.135	0.40163	1.321	0.219091	1.164	0.979073	0.679125	0.788507	0.999999	1	1
FALSE	High	Master Protein	Q5T5H1	Alpha-endosulfine OS=Homo sapiens OX=9606 GN=ENSA PE=1 SV=1	ENSA	0.181421	1.134	-0.0174171	0.988	-0.1976	0.872	0.347821	0.832942	0.568229	0.690561	1	1
FALSE	High	Master Protein	A0A0G2JLB3	Glucosylceramidase OS=Homo sapiens OX=9606 GN=GBA PE=1 SV=1	GBA	0.180148	1.133	0.291604	1.224	0.112367	1.081	0.863534	0.654973	0.922041	0.999999	1	1
FALSE	High	Master Protein	P48735	Isocitrate dehydrogenase [NADP], mitochondrial OS=Homo sapiens OX=9606 GN=IDH2 PE=1 SV=2	IDH2	0.180148	1.133	-0.0634092	0.957	-0.244685	0.844	0.620501	0.556216	0.179946	0.930535	0.954974	1
FALSE	High	Master Protein	P54709	Sodium/potassium-transporting ATPase subunit beta-3 OS=Homo sapiens OX=9606 GN=ATP1B3 PE=1 SV=1	ATP1B3	0.178874	1.132	0.109695	1.079	-0.0679388	0.954	0.0012004	0.00576839	0.251423	0.0375156	0.0802217	1
FALSE	High	Master Protein	P62316	Small nuclear ribonucleoprotein Sm D2 OS=Homo sapiens OX=9606 GN=SNRPD2 PE=1 SV=1	SNRPD2	0.178874	1.132	0.0703893	1.05	-0.107803	0.928	0.995595	0.982338	0.960989	0.999999	1	1
FALSE	High	Master Protein	Q9P2B2	Prostaglandin F2 receptor negative regulator OS=Homo sapiens OX=9606 GN=PTGFRN PE=1 SV=2	PTGFRN	0.177599	1.131	-0.134477	0.911	-0.312939	0.805	0.202387	0.609953	0.618273	0.512978	0.987794	1
FALSE	High	Master Protein	E7EUU4	Eukaryotic translation initiation factor 4 gamma 1 OS=Homo sapiens OX=9606 GN=EIF4G1 PE=1 SV=1	EIF4G1	0.176323	1.13	0.183963	1.136	0.0071955	1.005	0.0446353	0.0534249	0.9883	0.217718	0.257513	1
FALSE	High	Master Protein	P24539	ATP synthase F(0) complex subunit B1, mitochondrial OS=Homo sapiens OX=9606 GN=ATP5PB PE=1 SV=2	ATP5PB	0.175045	1.129	0.0229004	1.016	-0.152003	0.9	0.756408	0.889683	0.498461	0.999999	1	1
FALSE	High	Master Protein	P45974	Ubiquitin carboxyl-terminal hydrolase 5 OS=Homo sapiens OX=9606 GN=USP5 PE=1 SV=2	USP5	0.175045	1.129	0.271426	1.207	0.0962619	1.069	0.417793	0.158509	0.718396	0.768061	0.47164	1
FALSE	High	Master Protein	P46976	Glycogenin-1 OS=Homo sapiens OX=9606 GN=GYG1 PE=1 SV=4	GYG1	0.175045	1.129	-0.199255	0.871	-0.375197	0.771	0.964016	0.10154	0.141246	0.999999	0.366183	1
FALSE	High	Master Protein	Q12765	Secernin-1 OS=Homo sapiens OX=9606 GN=SCRN1 PE=1 SV=2	SCRN1	0.175045	1.129	0.0342157	1.024	-0.140826	0.907	0.0250162	0.268365	0.215637	0.157808	0.65215	1
FALSE	High	Master Protein	P49207	60S ribosomal protein L34 OS=Homo sapiens OX=9606 GN=RPL34 PE=1 SV=3	RPL34	0.173767	1.128	-0.26708	0.831	-0.440263	0.737	0.476318	0.272371	0.0571415	0.816378	0.65964	1
FALSE	High	Master Protein	H0Y8C6	Importin-5 (Fragment) OS=Homo sapiens OX=9606 GN=IPO5 PE=1 SV=1	IPO5	0.172488	1.127	0.167358	1.123	-0.00578235	0.996	0.607714	0.617268	0.999841	0.924058	0.991762	1
FALSE	High	Master Protein	O00303	Eukaryotic translation initiation factor 3 subunit F OS=Homo sapiens OX=9606 GN=EIF3F PE=1 SV=1	EIF3F	0.172488	1.127	0.395063	1.315	0.222805	1.167	0.0893711	0.0300932	0.668865	0.311685	0.189149	1
FALSE	High	Master Protein	O76094	Signal recognition particle subunit SRP72 OS=Homo sapiens OX=9606 GN=SRP72 PE=1 SV=3	SRP72	0.172488	1.127	-0.0908029	0.939	-0.263612	0.833	0.692511	0.777801	0.342136	0.990462	1	1
FALSE	High	Master Protein	P13498	Cytochrome b-245 light chain OS=Homo sapiens OX=9606 GN=CYBA PE=1 SV=3	CYBA	0.172488	1.127	0.0214797	1.015	-0.152003	0.9	0.561433	0.980966	0.463536	0.887868	1	1
FALSE	High	Master Protein	P46782	40S ribosomal protein S5 OS=Homo sapiens OX=9606 GN=RPS5 PE=1 SV=4	RPS5	0.172488	1.127	0.246104	1.186	0.0731347	1.052	0.0931404	0.0433572	0.818797	0.319296	0.23271	1
FALSE	High	Master Protein	Q13423	NAD(P) transhydrogenase, mitochondrial OS=Homo sapiens OX=9606 GN=NNT PE=1 SV=3	NNT	0.172488	1.127	0.340277	1.266	0.167358	1.123	0.00389505	0.000316027	0.0398557	0.0608649	0.0165208	1
FALSE	High	Master Protein	Q86WR7	Proline and serine-rich protein 2 OS=Homo sapiens OX=9606 GN=PROSER2 PE=1 SV=2	PROSER2	0.171207	1.126	0.439357	1.356	0.267835	1.204	0.539122	0.194947	0.674306	0.877803	0.537803	1
FALSE	High	Master Protein	Q96A33	Coiled-coil domain-containing protein 47 OS=Homo sapiens OX=9606 GN=CCDC47 PE=1 SV=1	CCDC47	0.171207	1.126	0.209141	1.156	0.0384362	1.027	0.0346084	0.025672	0.965508	0.189302	0.167484	1
FALSE	High	Master Protein	O00264	Membrane-associated progesterone receptor component 1 OS=Homo sapiens OX=9606 GN=PGRMC1 PE=1 SV=3	PGRMC1	0.169925	1.125	-0.0603973	0.959	-0.231075	0.852	0.294145	0.977672	0.229317	0.629713	1	1
FALSE	High	Master Protein	Q9H6S3	Epidermal growth factor receptor kinase substrate 8-like protein 2 OS=Homo sapiens OX=9606 GN=EPS8L2 PE=1 SV=2	EPS8L2	0.169925	1.125	0.231432	1.174	0.0607392	1.043	0.244103	0.121579	0.849838	0.568985	0.405264	1
FALSE	High	Master Protein	O43795	Unconventional myosin-Ib OS=Homo sapiens OX=9606 GN=MYO1B PE=1 SV=3	MYO1B	0.168642	1.124	0.100305	1.072	-0.0694519	0.953	0.441079	0.711368	0.874284	0.790707	1	1
FALSE	High	Master Protein	O75348	V-type proton ATPase subunit G 1 OS=Homo sapiens OX=9606 GN=ATP6V1G1 PE=1 SV=3	ATP6V1G1	0.168642	1.124	-0.560643	0.678	-0.72977	0.603	0.990865	0.139636	0.164607	0.999999	0.439266	1
FALSE	High	Master Protein	P07954	Fumarate hydratase, mitochondrial OS=Homo sapiens OX=9606 GN=FH PE=1 SV=3	FH	0.168642	1.124	0.226509	1.17	0.0579701	1.041	0.0574249	0.0274065	0.819106	0.24435	0.174999	1
FALSE	High	Master Protein	A0A0B4J2C3	Translationally-controlled tumor protein OS=Homo sapiens OX=9606 GN=TPT1 PE=1 SV=1	TPT1	0.167358	1.123	0.0867838	1.062	-0.0816138	0.945	0.801661	0.994542	0.852362	0.999999	1	1
FALSE	High	Master Protein	P54577	Tyrosine--tRNA ligase, cytoplasmic OS=Homo sapiens OX=9606 GN=YARS PE=1 SV=4	YARS	0.167358	1.123	-0.0619024	0.958	-0.229382	0.853	0.762591	0.502389	0.21763	0.999999	0.910842	1
FALSE	High	Master Protein	E5RJR5	S-phase kinase-associated protein 1 OS=Homo sapiens OX=9606 GN=SKP1 PE=1 SV=1	SKP1	0.166073	1.122	-0.147202	0.903	-0.312939	0.805	0.936909	0.182503	0.280666	0.999999	0.513565	1
FALSE	High	Master Protein	O00299	Chloride intracellular channel protein 1 OS=Homo sapiens OX=9606 GN=CLIC1 PE=1 SV=4	CLIC1	0.166073	1.122	0.166073	1.122	0	1	0.410709	0.393233	0.999178	0.759594	0.808598	1
FALSE	High	Master Protein	O14773	Tripeptidyl-peptidase 1 OS=Homo sapiens OX=9606 GN=TPP1 PE=1 SV=2	TPP1	0.166073	1.122	0.428678	1.346	0.263034	1.2	0.0426431	0.00204685	0.0574327	0.212503	0.0508156	1
FALSE	High	Master Protein	P38646	Stress-70 protein, mitochondrial OS=Homo sapiens OX=9606 GN=HSPA9 PE=1 SV=2	HSPA9	0.166073	1.122	0.186501	1.138	0.0200577	1.014	0.687379	0.561592	0.972879	0.985601	0.958062	1
FALSE	High	Master Protein	P52209	6-phosphogluconate dehydrogenase, decarboxylating OS=Homo sapiens OX=9606 GN=PGD PE=1 SV=3	PGD	0.166073	1.122	0.194087	1.144	0.0285692	1.02	0.00293425	0.00193109	0.88221	0.0532927	0.0490786	1
FALSE	High	Master Protein	O75947	ATP synthase subunit d, mitochondrial OS=Homo sapiens OX=9606 GN=ATP5PD PE=1 SV=3	ATP5PD	0.164786	1.121	0.265437	1.202	0.100305	1.072	0.00167384	0.000400194	0.210857	0.0460777	0.0196431	1
FALSE	High	Master Protein	P11117	Lysosomal acid phosphatase OS=Homo sapiens OX=9606 GN=ACP2 PE=1 SV=3	ACP2	0.164786	1.121	0.10165	1.073	-0.0619024	0.958	0.694893	0.7354	0.997162	0.992396	1	1
FALSE	High	Master Protein	P53985	Monocarboxylate transporter 1 OS=Homo sapiens OX=9606 GN=SLC16A1 PE=1 SV=3	SLC16A1	0.164786	1.121	0.137504	1.1	-0.027675	0.981	0.0224425	0.0480366	0.80462	0.150348	0.247496	1
FALSE	High	Master Protein	P49588	Alanine--tRNA ligase, cytoplasmic OS=Homo sapiens OX=9606 GN=AARS PE=1 SV=2	AARS	0.163499	1.12	0.253384	1.192	0.0908534	1.065	0.00645581	0.00138511	0.272592	0.0772784	0.0401182	1
FALSE	High	Master Protein	Q99816	Tumor susceptibility gene 101 protein OS=Homo sapiens OX=9606 GN=TSG101 PE=1 SV=2	TSG101	0.163499	1.12	-0.0174171	0.988	-0.179515	0.883	0.959687	0.711981	0.557827	0.999999	1	1
FALSE	High	Master Protein	A0A1B0GVF3	Carnitine O-palmitoyltransferase 2, mitochondrial OS=Homo sapiens OX=9606 GN=CPT2 PE=1 SV=1	CPT2	0.16221	1.119	0.342555	1.268	0.180148	1.133	0.595447	0.209149	0.647718	0.913371	0.559412	1
FALSE	High	Master Protein	F8W031	DUF3456 domain-containing protein (Fragment) OS=Homo sapiens OX=9606 PE=1 SV=1	#VALUE!	0.16221	1.119	-0.541618	0.687	-0.703689	0.614	0.703913	0.858245	0.418667	0.998412	1	1
FALSE	High	Master Protein	P30101	Protein disulfide-isomerase A3 OS=Homo sapiens OX=9606 GN=PDIA3 PE=1 SV=4	PDIA3	0.16092	1.118	0.16092	1.118	0	1	0.766848	0.73374	0.998038	0.999999	1	1
FALSE	High	Master Protein	Q99471	Prefoldin subunit 5 OS=Homo sapiens OX=9606 GN=PFDN5 PE=1 SV=2	PFDN5	0.16092	1.118	0.355016	1.279	0.192825	1.143	0.795618	0.174412	0.388352	0.999999	0.500879	1
FALSE	High	Master Protein	P62899	60S ribosomal protein L31 OS=Homo sapiens OX=9606 GN=RPL31 PE=1 SV=1	RPL31	0.159629	1.117	0.130931	1.095	-0.0291463	0.98	0.0041833	0.00697974	0.861152	0.0632942	0.0876557	1
FALSE	High	Master Protein	P61254	60S ribosomal protein L26 OS=Homo sapiens OX=9606 GN=RPL26 PE=1 SV=1	RPL26	0.158337	1.116	-0.217591	0.86	-0.375197	0.771	0.82485	0.34861	0.651017	0.999999	0.75372	1
FALSE	High	Master Protein	Q5SSJ5	Heterochromatin protein 1-binding protein 3 OS=Homo sapiens OX=9606 GN=HP1BP3 PE=1 SV=1	HP1BP3	0.158337	1.116	-0.272297	0.828	-0.430509	0.742	0.430288	0.953948	0.306625	0.780378	1	1
FALSE	High	Master Protein	Q96LJ7	Dehydrogenase/reductase SDR family member 1 OS=Homo sapiens OX=9606 GN=DHRS1 PE=1 SV=1	DHRS1	0.158337	1.116	0.24245	1.183	0.0840643	1.06	0.543628	0.392146	0.950188	0.880916	0.80688	1
FALSE	High	Master Protein	O43396	Thioredoxin-like protein 1 OS=Homo sapiens OX=9606 GN=TXNL1 PE=1 SV=3	TXNL1	0.157044	1.115	0.133564	1.097	-0.0232698	0.984	0.0798375	0.195193	0.770833	0.29034	0.537803	1
FALSE	High	Master Protein	P24534	Elongation factor 1-beta OS=Homo sapiens OX=9606 GN=EEF1B2 PE=1 SV=3	EEF1B2	0.157044	1.115	0.358396	1.282	0.201634	1.15	0.0830554	0.00410161	0.0779127	0.297149	0.0667337	1
FALSE	High	Master Protein	P51149	Ras-related protein Rab-7a OS=Homo sapiens OX=9606 GN=RAB7A PE=1 SV=1	RAB7A	0.157044	1.115	0.40163	1.321	0.243669	1.184	0.076188	0.0038634	0.0783169	0.284971	0.0662445	1
FALSE	High	Master Protein	X6R7I6	Pancreatic progenitor cell differentiation and proliferation factor OS=Homo sapiens OX=9606 GN=PPDPF PE=1 SV=1	PPDPF	0.157044	1.115	0.521051	1.435	0.364012	1.287	0.940251	0.175864	0.267649	0.999999	0.503528	1
FALSE	High	Master Protein	Q9NP55	BPI fold-containing family A member 1 OS=Homo sapiens OX=9606 GN=BPIFA1 PE=1 SV=1	BPIFA1	0.155749	1.114	0.326537	1.254	0.171207	1.126	0.926863	0.997732	0.949038	0.999999	1	1
FALSE	High	Master Protein	J3KN01	Afadin OS=Homo sapiens OX=9606 GN=AFDN PE=1 SV=1	AFDN	0.153157	1.112	0.742437	1.673	0.588805	1.504	0.995485	0.284636	0.254776	0.999999	0.675677	1
FALSE	High	Master Protein	P62249	40S ribosomal protein S16 OS=Homo sapiens OX=9606 GN=RPS16 PE=1 SV=2	RPS16	0.15056	1.11	0.652601	1.572	0.501821	1.416	0.503257	0.0914887	0.39805	0.838936	0.346481	1
FALSE	High	Master Protein	Q96AG4	Leucine-rich repeat-containing protein 59 OS=Homo sapiens OX=9606 GN=LRRC59 PE=1 SV=1	LRRC59	0.146655	1.107	0.129613	1.094	-0.0159576	0.989	0.943836	0.960742	0.998337	0.999999	1	1
FALSE	High	Master Protein	P14866	Heterogeneous nuclear ribonucleoprotein L OS=Homo sapiens OX=9606 GN=HNRNPL PE=1 SV=2	HNRNPL	0.145351	1.106	0.0271541	1.019	-0.118727	0.921	0.992126	0.759634	0.692396	0.999999	1	1
FALSE	High	Master Protein	P43304	Glycerol-3-phosphate dehydrogenase, mitochondrial OS=Homo sapiens OX=9606 GN=GPD2 PE=1 SV=3	GPD2	0.145351	1.106	-0.00144342	0.999	-0.145605	0.904	0.891467	0.908023	0.669725	0.999999	1	1
FALSE	High	Master Protein	P84095	Rho-related GTP-binding protein RhoG OS=Homo sapiens OX=9606 GN=RHOG PE=1 SV=1	RHOG	0.145351	1.106	0.123004	1.089	-0.0218044	0.985	0.928978	0.921237	0.999766	0.999999	1	1
FALSE	High	Master Protein	P28838	Cytosol aminopeptidase OS=Homo sapiens OX=9606 GN=LAP3 PE=1 SV=3	LAP3	0.144046	1.105	0.27262	1.208	0.129613	1.094	0.00427515	0.000404811	0.0560461	0.0635645	0.0197192	1
FALSE	High	Master Protein	Q8NC51	Plasminogen activator inhibitor 1 RNA-binding protein OS=Homo sapiens OX=9606 GN=SERBP1 PE=1 SV=2	SERBP1	0.144046	1.105	0.0370307	1.026	-0.107803	0.928	0.183842	0.986683	0.150764	0.488846	1	1
FALSE	High	Master Protein	O60911	Cathepsin L2 OS=Homo sapiens OX=9606 GN=CTSV PE=1 SV=2	CTSV	0.14274	1.104	0.1137	1.082	-0.0291463	0.98	0.997902	0.993134	0.998616	0.999999	1	1
FALSE	High	Master Protein	O96000	NADH dehydrogenase [ubiquinone] 1 beta subcomplex subunit 10 OS=Homo sapiens OX=9606 GN=NDUFB10 PE=1 SV=3	NDUFB10	0.14274	1.104	0.393965	1.314	0.250962	1.19	0.0792949	0.00278493	0.0480266	0.29034	0.0579287	1
FALSE	High	Master Protein	P84103	Serine/arginine-rich splicing factor 3 OS=Homo sapiens OX=9606 GN=SRSF3 PE=1 SV=1	SRSF3	0.14274	1.104	-0.104697	0.93	-0.248108	0.842	0.611677	0.963367	0.471786	0.925534	1	1
FALSE	High	Master Protein	Q9P0L0	Vesicle-associated membrane protein-associated protein A OS=Homo sapiens OX=9606 GN=VAPA PE=1 SV=3	VAPA	0.14274	1.104	0.0384362	1.027	-0.104697	0.93	0.0253766	0.363024	0.15902	0.159079	0.772672	1
FALSE	High	Master Protein	Q9UJZ1	Stomatin-like protein 2, mitochondrial OS=Homo sapiens OX=9606 GN=STOML2 PE=1 SV=1	STOML2	0.141433	1.103	-0.678072	0.625	-0.818579	0.567	0.608744	0.543105	0.169944	0.924622	0.945873	1
FALSE	High	Master Protein	J3KTL2	Serine/arginine-rich-splicing factor 1 OS=Homo sapiens OX=9606 GN=SRSF1 PE=1 SV=1	SRSF1	0.140124	1.102	0.555816	1.47	0.415759	1.334	0.568538	0.169575	0.581746	0.895393	0.492173	1
FALSE	Medium	Master Protein	P05154	Plasma serine protease inhibitor OS=Homo sapiens OX=9606 GN=SERPINA5 PE=1 SV=3	SERPINA5	0.140124	1.102	-0.046921	0.968	-0.187707	0.878	0.29906	0.453209	0.93113	0.63313	0.865241	1
FALSE	High	Master Protein	P22087	rRNA 2'-O-methyltransferase fibrillarin OS=Homo sapiens OX=9606 GN=FBL PE=1 SV=2	FBL	0.140124	1.102	0.0648829	1.046	-0.07552	0.949	0.999647	0.94784	0.955685	0.999999	1	1
FALSE	High	Master Protein	Q16822	Phosphoenolpyruvate carboxykinase [GTP], mitochondrial OS=Homo sapiens OX=9606 GN=PCK2 PE=1 SV=4	PCK2	0.140124	1.102	0.407081	1.326	0.266637	1.203	0.122577	0.0169739	0.304495	0.381048	0.128993	1
FALSE	High	Master Protein	O00429	Dynamin-1-like protein OS=Homo sapiens OX=9606 GN=DNM1L PE=1 SV=2	DNM1L	0.138814	1.101	-0.0588937	0.96	-0.1976	0.872	0.891755	0.33432	0.552694	0.999999	0.739969	1
FALSE	High	Master Protein	Q04695	Keratin, type I cytoskeletal 17 OS=Homo sapiens OX=9606 GN=KRT17 PE=1 SV=2	KRT17	0.138814	1.101	0.0908534	1.065	-0.0484122	0.967	0.613356	0.568754	0.996465	0.926693	0.960085	1
FALSE	High	Master Protein	Q9BT09	Protein canopy homolog 3 OS=Homo sapiens OX=9606 GN=CNPY3 PE=1 SV=1	CNPY3	0.138814	1.101	-0.239566	0.847	-0.378944	0.769	0.88917	0.200386	0.110715	0.999999	0.546721	1
FALSE	High	Master Protein	A0A087WWM6	Proline dehydrogenase OS=Homo sapiens OX=9606 GN=PRODH PE=1 SV=1	PRODH	0.136191	1.099	0.151859	1.111	0.015783	1.011	0.883949	0.940243	0.988968	0.999999	1	1
FALSE	High	Master Protein	O76003	Glutaredoxin-3 OS=Homo sapiens OX=9606 GN=GLRX3 PE=1 SV=2	GLRX3	0.136191	1.099	0.24245	1.183	0.105678	1.076	0.922267	0.448622	0.655734	0.999999	0.862117	1
FALSE	High	Master Protein	Q5T5C7	Serine--tRNA ligase, cytoplasmic OS=Homo sapiens OX=9606 GN=SARS PE=1 SV=1	SARS	0.136191	1.099	0.620117	1.537	0.484396	1.399	0.107595	0.00295499	0.0388665	0.351979	0.0579287	1
FALSE	High	Master Protein	P78536	Disintegrin and metalloproteinase domain-containing protein 17 OS=Homo sapiens OX=9606 GN=ADAM17 PE=1 SV=1	ADAM17	0.134878	1.098	0.0962619	1.069	-0.0380063	0.974	0.147242	0.193982	0.974452	0.422562	0.537709	1
FALSE	High	Master Protein	Q6FI81	Anamorsin OS=Homo sapiens OX=9606 GN=CIAPIN1 PE=1 SV=2	CIAPIN1	0.134878	1.098	0.107018	1.077	-0.0291463	0.98	0.650518	0.621957	0.998597	0.953343	0.99448	1
FALSE	High	Master Protein	Q9HAV7	GrpE protein homolog 1, mitochondrial OS=Homo sapiens OX=9606 GN=GRPEL1 PE=1 SV=2	GRPEL1	0.134878	1.098	-0.00868224	0.994	-0.142417	0.906	0.97269	0.995894	0.948512	0.999999	1	1
FALSE	High	Master Protein	B3KS98	Eukaryotic translation initiation factor 3 subunit H OS=Homo sapiens OX=9606 GN=EIF3H PE=1 SV=1	EIF3H	0.133564	1.097	0.149259	1.109	0.015783	1.011	0.147334	0.129664	0.994496	0.422562	0.421506	1
FALSE	High	Master Protein	O00151	PDZ and LIM domain protein 1 OS=Homo sapiens OX=9606 GN=PDLIM1 PE=1 SV=4	PDLIM1	0.133564	1.097	0.0100637	1.007	-0.123434	0.918	0.114217	0.436523	0.551823	0.364565	0.852265	1
FALSE	High	Master Protein	P05455	Lupus La protein OS=Homo sapiens OX=9606 GN=SSB PE=1 SV=2	SSB	0.133564	1.097	0.107018	1.077	-0.0262051	0.982	0.973742	0.989951	0.996053	0.999999	1	1
FALSE	High	Master Protein	P61604	10 kDa heat shock protein, mitochondrial OS=Homo sapiens OX=9606 GN=HSPE1 PE=1 SV=2	HSPE1	0.133564	1.097	0.107018	1.077	-0.0262051	0.982	0.972953	0.998359	0.984429	0.999999	1	1
FALSE	High	Master Protein	P62820	Ras-related protein Rab-1A OS=Homo sapiens OX=9606 GN=RAB1A PE=1 SV=3	RAB1A	0.133564	1.097	0.214125	1.16	0.0813396	1.058	0.110979	0.049284	0.801584	0.357063	0.251904	1
FALSE	High	Master Protein	Q9Y266	Nuclear migration protein nudC OS=Homo sapiens OX=9606 GN=NUDC PE=1 SV=1	NUDC	0.133564	1.097	0.124328	1.09	-0.0101344	0.993	0.957125	0.987711	0.990301	0.999999	1	1
FALSE	High	Master Protein	Q12874	Splicing factor 3A subunit 3 OS=Homo sapiens OX=9606 GN=SF3A3 PE=1 SV=1	SF3A3	0.132248	1.096	-0.0558912	0.962	-0.189351	0.877	0.896259	0.665365	0.90023	0.999999	1	1
FALSE	High	Master Protein	P11279	Lysosome-associated membrane glycoprotein 1 OS=Homo sapiens OX=9606 GN=LAMP1 PE=1 SV=3	LAMP1	0.130931	1.095	-0.181149	0.882	-0.311148	0.806	0.792348	0.713494	0.368599	0.999999	1	1
FALSE	High	Master Protein	P31153	S-adenosylmethionine synthase isoform type-2 OS=Homo sapiens OX=9606 GN=MAT2A PE=1 SV=1	MAT2A	0.130931	1.095	-0.0499049	0.966	-0.181149	0.882	0.475537	0.942912	0.588656	0.816378	1	1
FALSE	High	Master Protein	Q9UL26	Ras-related protein Rab-22A OS=Homo sapiens OX=9606 GN=RAB22A PE=1 SV=2	RAB22A	0.130931	1.095	0.0356239	1.025	-0.0954196	0.936	0.868219	0.698779	0.42428	0.999999	1	1
FALSE	High	Master Protein	B7Z6Z4	Myosin light polypeptide 6 OS=Homo sapiens OX=9606 GN=MYL6 PE=1 SV=1	MYL6	0.129613	1.094	-0.104697	0.93	-0.234465	0.85	0.941184	0.483874	0.666131	0.999999	0.89399	1
FALSE	High	Master Protein	P34949	Mannose-6-phosphate isomerase OS=Homo sapiens OX=9606 GN=MPI PE=1 SV=2	MPI	0.128293	1.093	0.267835	1.204	0.140124	1.102	0.61015	0.205675	0.6253	0.924622	0.554146	1
FALSE	High	Master Protein	Q9UBT2	SUMO-activating enzyme subunit 2 OS=Homo sapiens OX=9606 GN=UBA2 PE=1 SV=2	UBA2	0.128293	1.093	0.194087	1.144	0.0662614	1.047	0.0471209	0.00924896	0.383283	0.220389	0.0958108	1
FALSE	Medium	Master Protein	Q01804	OTU domain-containing protein 4 OS=Homo sapiens OX=9606 GN=OTUD4 PE=1 SV=4	OTUD4	0.126973	1.092	0.644318	1.563	0.518031	1.432	0.156172	0.0346088	0.493045	0.439631	0.207588	1
FALSE	High	Master Protein	Q9Y6E2	Basic leucine zipper and W2 domain-containing protein 2 OS=Homo sapiens OX=9606 GN=BZW2 PE=1 SV=1	BZW2	0.126973	1.092	0.0356239	1.025	-0.0923402	0.938	0.214856	0.347559	0.918617	0.524751	0.75372	1
FALSE	High	Master Protein	O95336	6-phosphogluconolactonase OS=Homo sapiens OX=9606 GN=PGLS PE=1 SV=2	PGLS	0.125651	1.091	0.202888	1.151	0.0758749	1.054	0.599648	0.386372	0.908497	0.916304	0.802209	1
FALSE	High	Master Protein	P04066	Tissue alpha-L-fucosidase OS=Homo sapiens OX=9606 GN=FUCA1 PE=1 SV=4	FUCA1	0.125651	1.091	0.107018	1.077	-0.018878	0.987	0.111639	0.144342	0.977999	0.358648	0.44944	1
FALSE	High	Master Protein	Q9BRG1	Vacuolar protein-sorting-associated protein 25 OS=Homo sapiens OX=9606 GN=VPS25 PE=1 SV=1	VPS25	0.125651	1.091	0.301002	1.232	0.175045	1.129	0.0579121	0.00384482	0.102723	0.245585	0.0662445	1
FALSE	High	Master Protein	P19338	Nucleolin OS=Homo sapiens OX=9606 GN=NCL PE=1 SV=3	NCL	0.124328	1.09	0.0551957	1.039	-0.0694519	0.953	0.286896	0.504892	0.874681	0.623789	0.913979	1
FALSE	High	Master Protein	P49189	4-trimethylaminobutyraldehyde dehydrogenase OS=Homo sapiens OX=9606 GN=ALDH9A1 PE=1 SV=3	ALDH9A1	0.124328	1.09	0.425459	1.343	0.301002	1.232	0.883371	0.307497	0.525085	0.999999	0.710203	1
FALSE	High	Master Protein	H0UI06	Cytochrome c oxidase subunit 7A2, mitochondrial OS=Homo sapiens OX=9606 GN=COX7A2 PE=1 SV=1	COX7A2	0.123004	1.089	-0.0816138	0.945	-0.204233	0.868	0.494628	0.399252	0.0898772	0.832657	0.816018	1
FALSE	High	Master Protein	M0R2N5	Very-long-chain enoyl-CoA reductase OS=Homo sapiens OX=9606 GN=TECR PE=1 SV=1	TECR	0.123004	1.089	0.0813396	1.058	-0.0409718	0.972	0.270716	0.311535	0.9926	0.606498	0.713937	1
FALSE	High	Master Protein	P50990	T-complex protein 1 subunit theta OS=Homo sapiens OX=9606 GN=CCT8 PE=1 SV=4	CCT8	0.123004	1.089	0.149259	1.109	0.0271541	1.019	0.0335118	0.0252488	0.968801	0.186151	0.166326	1
FALSE	High	Master Protein	Q6IA69	Glutamine-dependent NAD(+) synthetase OS=Homo sapiens OX=9606 GN=NADSYN1 PE=1 SV=3	NADSYN1	0.123004	1.089	-0.403542	0.756	-0.526992	0.694	0.878903	0.496618	0.284576	0.999999	0.904633	1
FALSE	High	Master Protein	Q7Z3D6	D-glutamate cyclase, mitochondrial OS=Homo sapiens OX=9606 GN=DGLUCY PE=1 SV=2	DGLUCY	0.123004	1.089	0.531069	1.445	0.409255	1.328	0.352117	0.0204849	0.0730302	0.697087	0.146191	1
FALSE	High	Master Protein	A0A2R8Y851	40S ribosomal protein S29 OS=Homo sapiens OX=9606 GN=RPS29 PE=1 SV=1	RPS29	0.121679	1.088	0.133564	1.097	0.0114956	1.008	0.067722	0.0530041	0.978964	0.269291	0.257427	1
FALSE	High	Master Protein	P10253	Lysosomal alpha-glucosidase OS=Homo sapiens OX=9606 GN=GAA PE=1 SV=4	GAA	0.121679	1.088	-0.0649175	0.956	-0.186065	0.879	0.877141	0.327358	0.560855	0.999999	0.731201	1
FALSE	High	Master Protein	P35321	Cornifin-A OS=Homo sapiens OX=9606 GN=SPRR1A PE=1 SV=2	SPRR1A	0.121679	1.088	0.0922074	1.066	-0.0291463	0.98	0.19427	0.294019	0.940725	0.501816	0.689728	1
FALSE	High	Master Protein	P42025	Beta-centractin OS=Homo sapiens OX=9606 GN=ACTR1B PE=1 SV=1	ACTR1B	0.121679	1.088	0.0243197	1.017	-0.0969617	0.935	0.877186	0.852713	0.582275	0.999999	1	1
FALSE	High	Master Protein	Q9UNM6	26S proteasome non-ATPase regulatory subunit 13 OS=Homo sapiens OX=9606 GN=PSMD13 PE=1 SV=2	PSMD13	0.121679	1.088	0.0949116	1.068	-0.0262051	0.982	0.925906	0.944799	0.998414	0.999999	1	1
FALSE	High	Master Protein	P05387	60S acidic ribosomal protein P2 OS=Homo sapiens OX=9606 GN=RPLP2 PE=1 SV=1	RPLP2	0.120352	1.087	0.181421	1.134	0.0607392	1.043	0.990859	0.903287	0.9507	0.999999	1	1
FALSE	High	Master Protein	P09669	Cytochrome c oxidase subunit 6C OS=Homo sapiens OX=9606 GN=COX6C PE=1 SV=2	COX6C	0.120352	1.087	-0.011588	0.992	-0.132894	0.912	0.781386	0.997956	0.747943	0.999999	1	1
FALSE	High	Master Protein	O95563	Mitochondrial pyruvate carrier 2 OS=Homo sapiens OX=9606 GN=MPC2 PE=1 SV=1	MPC2	0.119024	1.086	-0.137648	0.909	-0.2567	0.837	0.189388	0.999945	0.187016	0.496349	1	1
FALSE	High	Master Protein	P23743	Diacylglycerol kinase alpha OS=Homo sapiens OX=9606 GN=DGKA PE=1 SV=3	DGKA	0.119024	1.086	0.115033	1.083	-0.00433459	0.997	0.541235	0.327793	0.893701	0.878334	0.731843	1
FALSE	High	Master Protein	E9PQD6	Serum amyloid A protein OS=Homo sapiens OX=9606 GN=SAA1 PE=1 SV=1	SAA1	0.117695	1.085	-0.0306192	0.979	-0.148801	0.902	0.810186	0.421938	0.761381	0.999999	0.836332	1
FALSE	High	Master Protein	P22528	Cornifin-B OS=Homo sapiens OX=9606 GN=SPRR1B PE=1 SV=2	SPRR1B	0.116365	1.084	0.204141	1.152	0.0881416	1.063	0.319352	0.189512	0.907438	0.655817	0.529001	1
FALSE	High	Master Protein	P30040	Endoplasmic reticulum resident protein 29 OS=Homo sapiens OX=9606 GN=ERP29 PE=1 SV=4	ERP29	0.116365	1.084	0.108357	1.078	-0.00868224	0.994	0.286839	0.311835	0.997348	0.623789	0.713937	1
FALSE	High	Master Protein	Q07960	Rho GTPase-activating protein 1 OS=Homo sapiens OX=9606 GN=ARHGAP1 PE=1 SV=1	ARHGAP1	0.116365	1.084	0.225275	1.169	0.109695	1.079	0.42223	0.0692007	0.372918	0.770635	0.297749	1
FALSE	High	Master Protein	P11233	Ras-related protein Ral-A OS=Homo sapiens OX=9606 GN=RALA PE=1 SV=1	RALA	0.115033	1.083	-0.128156	0.915	-0.244685	0.844	0.774871	0.602928	0.28135	0.999999	0.98171	1
FALSE	High	Master Protein	P27695	DNA-(apurinic or apyrimidinic site) lyase OS=Homo sapiens OX=9606 GN=APEX1 PE=1 SV=2	APEX1	0.115033	1.083	0.407081	1.326	0.291604	1.224	0.25109	0.134364	0.876086	0.577131	0.431445	1
FALSE	High	Master Protein	P43353	Aldehyde dehydrogenase family 3 member B1 OS=Homo sapiens OX=9606 GN=ALDH3B1 PE=1 SV=1	ALDH3B1	0.112367	1.081	0.351628	1.276	0.238787	1.18	0.971412	0.769984	0.640565	0.999999	1	1
FALSE	High	Master Protein	P46778	60S ribosomal protein L21 OS=Homo sapiens OX=9606 GN=RPL21 PE=1 SV=2	RPL21	0.112367	1.081	-0.00723157	0.995	-0.120294	0.92	0.952646	0.789851	0.622892	0.999999	1	1
FALSE	High	Master Protein	P99999	Cytochrome c OS=Homo sapiens OX=9606 GN=CYCS PE=1 SV=2	CYCS	0.112367	1.081	0.0579701	1.041	-0.0558912	0.962	0.182174	0.233815	0.978541	0.487868	0.599694	1
FALSE	High	Master Protein	P08559	Pyruvate dehydrogenase E1 component subunit alpha, somatic form, mitochondrial OS=Homo sapiens OX=9606 GN=PDHA1 PE=1 SV=3	PDHA1	0.109695	1.079	0.279768	1.214	0.168642	1.124	0.0202895	0.0014737	0.0770825	0.142071	0.04104	1
FALSE	High	Master Protein	P15170	Eukaryotic peptide chain release factor GTP-binding subunit ERF3A OS=Homo sapiens OX=9606 GN=GSPT1 PE=1 SV=1	GSPT1	0.109695	1.079	0.0426443	1.03	-0.0679388	0.954	0.105679	0.220808	0.835367	0.347656	0.579272	1
FALSE	High	Master Protein	O75964	ATP synthase subunit g, mitochondrial OS=Homo sapiens OX=9606 GN=ATP5MG PE=1 SV=3	ATP5MG	0.108357	1.078	0.250962	1.19	0.14274	1.104	0.195401	0.12264	0.929609	0.503599	0.406992	1
FALSE	High	Master Protein	P16615	Sarcoplasmic/endoplasmic reticulum calcium ATPase 2 OS=Homo sapiens OX=9606 GN=ATP2A2 PE=1 SV=1	ATP2A2	0.108357	1.078	0.320773	1.249	0.211635	1.158	0.726619	0.0985562	0.265056	0.999999	0.358653	1
FALSE	High	Master Protein	P25685	DnaJ homolog subfamily B member 1 OS=Homo sapiens OX=9606 GN=DNAJB1 PE=1 SV=4	DNAJB1	0.108357	1.078	0.0854247	1.061	-0.0232698	0.984	0.0242245	0.0364696	0.936543	0.155336	0.212963	1
FALSE	High	Master Protein	P61981	14-3-3 protein gamma OS=Homo sapiens OX=9606 GN=YWHAG PE=1 SV=2	YWHAG	0.108357	1.078	0.0758749	1.054	-0.0335695	0.977	0.292451	0.329858	0.994434	0.629279	0.735943	1
FALSE	High	Master Protein	O43809	Cleavage and polyadenylation specificity factor subunit 5 OS=Homo sapiens OX=9606 GN=NUDT21 PE=1 SV=1	NUDT21	0.107018	1.077	0.0962619	1.069	-0.0101344	0.993	0.661974	0.698534	0.997719	0.964206	1	1
FALSE	High	Master Protein	P04083	Annexin A1 OS=Homo sapiens OX=9606 GN=ANXA1 PE=1 SV=2	ANXA1	0.107018	1.077	-0.0954196	0.936	-0.202572	0.869	0.461718	0.990577	0.529274	0.805784	1	1
FALSE	High	Master Protein	P50213	Isocitrate dehydrogenase [NAD] subunit alpha, mitochondrial OS=Homo sapiens OX=9606 GN=IDH3A PE=1 SV=1	IDH3A	0.107018	1.077	0.153157	1.112	0.0468403	1.033	0.869854	0.966174	0.96408	0.999999	1	1
FALSE	High	Master Protein	Q8WWI1	LIM domain only protein 7 OS=Homo sapiens OX=9606 GN=LMO7 PE=1 SV=3	LMO7	0.107018	1.077	0.111031	1.08	0.00432161	1.003	0.276991	0.268161	0.999612	0.614562	0.6519	1
FALSE	High	Master Protein	E7EQR4	Ezrin OS=Homo sapiens OX=9606 GN=EZR PE=1 SV=3	EZR	0.105678	1.076	-0.0969617	0.935	-0.202572	0.869	0.843311	0.447533	0.755119	0.999999	0.862117	1
FALSE	High	Master Protein	O15357	Phosphatidylinositol 3,4,5-trisphosphate 5-phosphatase 2 OS=Homo sapiens OX=9606 GN=INPPL1 PE=1 SV=2	INPPL1	0.105678	1.076	0.0799754	1.057	-0.0262051	0.982	0.702608	0.700977	0.999995	0.997881	1	1
FALSE	High	Master Protein	Q92616	eIF-2-alpha kinase activator GCN1 OS=Homo sapiens OX=9606 GN=GCN1 PE=1 SV=6	GCN1	0.105678	1.076	0.23634	1.178	0.130931	1.095	0.0165346	0.000937829	0.0471704	0.129658	0.0315719	1
FALSE	High	Master Protein	Q9Y570	Protein phosphatase methylesterase 1 OS=Homo sapiens OX=9606 GN=PPME1 PE=1 SV=3	PPME1	0.105678	1.076	0.237564	1.179	0.132248	1.096	0.89031	0.966901	0.766038	0.999999	1	1
FALSE	High	Master Protein	P07900	Heat shock protein HSP 90-alpha OS=Homo sapiens OX=9606 GN=HSP90AA1 PE=1 SV=5	HSP90AA1	0.104337	1.075	0.164786	1.121	0.0607392	1.043	0.0194304	0.00732856	0.653627	0.138377	0.0902718	1
FALSE	High	Master Protein	P62136	Serine/threonine-protein phosphatase PP1-alpha catalytic subunit OS=Homo sapiens OX=9606 GN=PPP1CA PE=1 SV=1	PPP1CA	0.104337	1.075	0.123004	1.089	0.0172093	1.012	0.698099	0.70911	0.999792	0.995429	1	1
FALSE	High	Master Protein	P62888	60S ribosomal protein L30 OS=Homo sapiens OX=9606 GN=RPL30 PE=1 SV=2	RPL30	0.102994	1.074	0.045443	1.032	-0.0573917	0.961	0.0472036	0.16999	0.595069	0.220389	0.492358	1
FALSE	High	Master Protein	Q02978	Mitochondrial 2-oxoglutarate/malate carrier protein OS=Homo sapiens OX=9606 GN=SLC25A11 PE=1 SV=3	SLC25A11	0.102994	1.074	0.459432	1.375	0.356144	1.28	0.390643	0.011141	0.057436	0.742532	0.10704	1
FALSE	High	Master Protein	Q99584	Protein S100-A13 OS=Homo sapiens OX=9606 GN=S100A13 PE=1 SV=1	S100A13	0.102994	1.074	-0.369595	0.774	-0.473931	0.72	0.439731	0.981389	0.35688	0.790338	1	1
FALSE	High	Master Protein	Q9Y2A7	Nck-associated protein 1 OS=Homo sapiens OX=9606 GN=NCKAP1 PE=1 SV=1	NCKAP1	0.102994	1.074	-0.07552	0.949	-0.179515	0.883	0.260702	0.641904	0.701534	0.594036	1	1
FALSE	Medium	Master Protein	Q9Y508	E3 ubiquitin-protein ligase RNF114 OS=Homo sapiens OX=9606 GN=RNF114 PE=1 SV=1	RNF114	0.102994	1.074	-0.121863	0.919	-0.224317	0.856	0.994198	0.822105	0.872417	0.999999	1	1
FALSE	High	Master Protein	Q9Y673	Dolichyl-phosphate beta-glucosyltransferase OS=Homo sapiens OX=9606 GN=ALG5 PE=1 SV=1	ALG5	0.100305	1.072	-0.352916	0.783	-0.452057	0.731	0.71141	0.199172	0.513383	0.999999	0.545665	1
FALSE	High	Master Protein	O75489	NADH dehydrogenase [ubiquinone] iron-sulfur protein 3, mitochondrial OS=Homo sapiens OX=9606 GN=NDUFS3 PE=1 SV=1	NDUFS3	0.0989585	1.071	0.565597	1.48	0.466758	1.382	0.178008	0.0372551	0.47191	0.479503	0.212963	1
FALSE	High	Master Protein	P19012	Keratin, type I cytoskeletal 15 OS=Homo sapiens OX=9606 GN=KRT15 PE=1 SV=3	KRT15	0.0989585	1.071	0.210389	1.157	0.112367	1.081	0.828553	0.993216	0.881992	0.999999	1	1
FALSE	High	Master Protein	Q14651	Plastin-1 OS=Homo sapiens OX=9606 GN=PLS1 PE=1 SV=2	PLS1	0.0989585	1.071	0.133564	1.097	0.0356239	1.025	0.894475	0.858267	0.996531	0.999999	1	1
FALSE	High	Master Protein	P00352	Retinal dehydrogenase 1 OS=Homo sapiens OX=9606 GN=ALDH1A1 PE=1 SV=2	ALDH1A1	0.0976108	1.07	-0.195946	0.873	-0.293359	0.816	0.999993	0.0566759	0.0569361	0.999999	0.26748	1
FALSE	High	Master Protein	P61160	Actin-related protein 2 OS=Homo sapiens OX=9606 GN=ACTR2 PE=1 SV=1	ACTR2	0.0976108	1.07	-0.164884	0.892	-0.261881	0.834	0.348841	0.473451	0.073494	0.691096	0.888064	1
FALSE	High	Master Protein	Q01813	ATP-dependent 6-phosphofructokinase, platelet type OS=Homo sapiens OX=9606 GN=PFKP PE=1 SV=2	PFKP	0.0976108	1.07	0.169925	1.125	0.0717627	1.051	0.523326	0.342048	0.922087	0.862784	0.749869	1
FALSE	High	Master Protein	O94826	Mitochondrial import receptor subunit TOM70 OS=Homo sapiens OX=9606 GN=TOMM70 PE=1 SV=1	TOMM70	0.0962619	1.069	0.38405	1.305	0.288063	1.221	0.974223	0.271883	0.352864	0.999999	0.658708	1
FALSE	High	Master Protein	Q00839	Heterogeneous nuclear ribonucleoprotein U OS=Homo sapiens OX=9606 GN=HNRNPU PE=1 SV=6	HNRNPU	0.0962619	1.069	-0.00723157	0.995	-0.103147	0.931	0.743245	0.610036	0.266417	0.999999	0.987794	1
FALSE	High	Master Protein	P27797	Calreticulin OS=Homo sapiens OX=9606 GN=CALR PE=1 SV=1	CALR	0.0949116	1.068	0.108357	1.078	0.0143553	1.01	0.585073	0.508244	0.988927	0.907856	0.914815	1
FALSE	High	Master Protein	P60174	Triosephosphate isomerase OS=Homo sapiens OX=9606 GN=TPI1 PE=1 SV=3	TPI1	0.0949116	1.068	0.190299	1.141	0.0949116	1.068	0.0942277	0.0406158	0.78559	0.322508	0.224852	1
FALSE	High	Master Protein	Q9BZH6	WD repeat-containing protein 11 OS=Homo sapiens OX=9606 GN=WDR11 PE=1 SV=1	WDR11	0.0949116	1.068	-0.184425	0.88	-0.279284	0.824	0.914126	0.0688452	0.0416424	0.999999	0.297696	1
FALSE	High	Master Protein	P55072	Transitional endoplasmic reticulum ATPase OS=Homo sapiens OX=9606 GN=VCP PE=1 SV=4	VCP	0.0935602	1.067	0.0285692	1.02	-0.0634092	0.957	0.189031	0.810715	0.404009	0.496349	1	1
FALSE	High	Master Protein	Q6IAA8	Ragulator complex protein LAMTOR1 OS=Homo sapiens OX=9606 GN=LAMTOR1 PE=1 SV=2	LAMTOR1	0.0922074	1.066	0.0299829	1.021	-0.0619024	0.958	0.9212	0.755635	0.938282	0.999999	1	1
FALSE	High	Master Protein	P49788	Retinoic acid receptor responder protein 1 OS=Homo sapiens OX=9606 GN=RARRES1 PE=1 SV=2	RARRES1	0.0908534	1.065	-0.434403	0.74	-0.524915	0.695	0.985251	0.149787	0.18458	0.999999	0.456547	1
FALSE	High	Master Protein	Q5LJA9	Ubiquitin carboxyl-terminal hydrolase (Fragment) OS=Homo sapiens OX=9606 GN=UCHL5 PE=1 SV=1	UCHL5	0.0908534	1.065	0.145351	1.106	0.0538064	1.038	0.823886	0.920297	0.975666	0.999999	1	1
FALSE	High	Master Protein	P09429	High mobility group protein B1 OS=Homo sapiens OX=9606 GN=HMGB1 PE=1 SV=3	HMGB1	0.0894982	1.064	-0.00288828	0.998	-0.0923402	0.938	0.228942	0.536082	0.74977	0.548673	0.941033	1
FALSE	High	Master Protein	P62879	Guanine nucleotide-binding protein G(I)/G(S)/G(T) subunit beta-2 OS=Homo sapiens OX=9606 GN=GNB2 PE=1 SV=3	GNB2	0.0894982	1.064	0.250962	1.19	0.16092	1.118	0.800881	0.345092	0.672238	0.999999	0.751881	1
FALSE	High	Master Protein	A0A0J9YXF2	Paraoxonase 2, isoform CRA_a OS=Homo sapiens OX=9606 GN=PON2 PE=1 SV=1	PON2	0.0881416	1.063	0.248535	1.188	0.16092	1.118	0.723341	0.0803466	0.218704	0.999999	0.321887	1
FALSE	High	Master Protein	Q13263	Transcription intermediary factor 1-beta OS=Homo sapiens OX=9606 GN=TRIM28 PE=1 SV=5	TRIM28	0.0881416	1.063	0.317304	1.246	0.228973	1.172	0.164747	0.00860951	0.102649	0.455017	0.0927289	1
FALSE	High	Master Protein	A0A096LPI6	Utp12 domain-containing protein (Fragment) OS=Homo sapiens OX=9606 PE=4 SV=2	#VALUE!	0.0867838	1.062	0.314986	1.244	0.227741	1.171	0.969546	0.633649	0.767423	0.999999	1	1
FALSE	High	Master Protein	P14317	Hematopoietic lineage cell-specific protein OS=Homo sapiens OX=9606 GN=HCLS1 PE=1 SV=3	HCLS1	0.0867838	1.062	-0.166503	0.891	-0.253257	0.839	0.690689	0.983236	0.591577	0.988585	1	1
FALSE	High	Master Protein	P67775	Serine/threonine-protein phosphatase 2A catalytic subunit alpha isoform OS=Homo sapiens OX=9606 GN=PPP2CA PE=1 SV=1	PPP2CA	0.0867838	1.062	0.189034	1.14	0.102994	1.074	0.0897626	0.033115	0.712659	0.312712	0.20202	1
FALSE	High	Master Protein	Q5T2T1	MAGUK p55 subfamily member 7 OS=Homo sapiens OX=9606 GN=MPP7 PE=1 SV=1	MPP7	0.0867838	1.062	0.41792	1.336	0.331132	1.258	0.336763	0.0736303	0.489453	0.680502	0.30944	1
FALSE	High	Master Protein	O95182	NADH dehydrogenase [ubiquinone] 1 alpha subcomplex subunit 7 OS=Homo sapiens OX=9606 GN=NDUFA7 PE=1 SV=3	NDUFA7	0.0854247	1.061	-0.0247367	0.983	-0.110916	0.926	0.673445	0.505295	0.950552	0.974301	0.91437	1
FALSE	High	Master Protein	P07237	Protein disulfide-isomerase OS=Homo sapiens OX=9606 GN=P4HB PE=1 SV=3	P4HB	0.0854247	1.061	0.015783	1.011	-0.0694519	0.953	0.962954	0.985141	0.905687	0.999999	1	1
FALSE	High	Master Protein	Q8IZV5	Retinol dehydrogenase 10 OS=Homo sapiens OX=9606 GN=RDH10 PE=1 SV=1	RDH10	0.0854247	1.061	0.348232	1.273	0.261832	1.199	0.733185	0.998655	0.76065	0.999999	1	1
FALSE	High	Master Protein	P53990	IST1 homolog OS=Homo sapiens OX=9606 GN=IST1 PE=1 SV=1	IST1	0.0840643	1.06	0.0496308	1.035	-0.0350469	0.976	0.657211	0.63392	0.999071	0.959656	1	1
FALSE	High	Master Protein	Q04760	Lactoylglutathione lyase OS=Homo sapiens OX=9606 GN=GLO1 PE=1 SV=4	GLO1	0.0840643	1.06	0	1	-0.0846703	0.943	0.127059	0.42675	0.60936	0.389899	0.841976	1
FALSE	High	Master Protein	Q15366	Poly(rC)-binding protein 2 OS=Homo sapiens OX=9606 GN=PCBP2 PE=1 SV=1	PCBP2	0.0840643	1.06	0.0827026	1.059	-0.00144342	0.999	0.766929	0.74808	0.999357	0.999999	1	1
FALSE	High	Master Protein	P53634	Dipeptidyl peptidase 1 OS=Homo sapiens OX=9606 GN=CTSC PE=1 SV=2	CTSC	0.0827026	1.059	0.116365	1.084	0.0342157	1.024	0.490191	0.325943	0.930518	0.830706	0.730504	1
FALSE	High	Master Protein	Q00688	Peptidyl-prolyl cis-trans isomerase FKBP3 OS=Homo sapiens OX=9606 GN=FKBP3 PE=1 SV=1	FKBP3	0.0827026	1.059	0.121679	1.088	0.0384362	1.027	0.976223	0.90104	0.971564	0.999999	1	1
FALSE	High	Master Protein	A0A087X0R6	Sorting nexin-12 OS=Homo sapiens OX=9606 GN=SNX12 PE=1 SV=1	SNX12	0.0813396	1.058	0.0496308	1.035	-0.0306192	0.979	0.146582	0.323854	0.805976	0.422562	0.727596	1
FALSE	High	Master Protein	O75380	NADH dehydrogenase [ubiquinone] iron-sulfur protein 6, mitochondrial OS=Homo sapiens OX=9606 GN=NDUFS6 PE=1 SV=1	NDUFS6	0.0813396	1.058	0.258217	1.196	0.176323	1.13	0.0504581	0.00239923	0.0609225	0.229575	0.055493	1
FALSE	High	Master Protein	P43490	Nicotinamide phosphoribosyltransferase OS=Homo sapiens OX=9606 GN=NAMPT PE=1 SV=1	NAMPT	0.0813396	1.058	-0.103147	0.931	-0.184425	0.88	0.831045	0.127206	0.060364	0.999999	0.416462	1
FALSE	High	Master Protein	O95372	Acyl-protein thioesterase 2 OS=Homo sapiens OX=9606 GN=LYPLA2 PE=1 SV=1	LYPLA2	0.0799754	1.057	0.248535	1.188	0.168642	1.124	0.213131	0.0581585	0.589421	0.523475	0.271181	1
FALSE	High	Master Protein	P30153	Serine/threonine-protein phosphatase 2A 65 kDa regulatory subunit A alpha isoform OS=Homo sapiens OX=9606 GN=PPP2R1A PE=1 SV=4	PPP2R1A	0.0799754	1.057	0.100305	1.072	0.0200577	1.014	0.80194	0.707539	0.983991	0.999999	1	1
FALSE	High	Master Protein	Q16134	Electron transfer flavoprotein-ubiquinone oxidoreductase, mitochondrial OS=Homo sapiens OX=9606 GN=ETFDH PE=1 SV=2	ETFDH	0.0799754	1.057	-0.0335695	0.977	-0.114035	0.924	0.124925	0.611174	0.0364532	0.386852	0.988641	1
FALSE	High	Master Protein	Q16543	Hsp90 co-chaperone Cdc37 OS=Homo sapiens OX=9606 GN=CDC37 PE=1 SV=1	CDC37	0.0799754	1.057	0.124328	1.09	0.0440443	1.031	0.999983	0.977385	0.978566	0.999999	1	1
FALSE	High	Master Protein	B1AK88	F-actin-capping protein subunit beta OS=Homo sapiens OX=9606 GN=CAPZB PE=1 SV=1	CAPZB	0.0786098	1.056	-0.0101344	0.993	-0.0877334	0.941	0.18498	0.890677	0.327192	0.491041	1	1
FALSE	High	Master Protein	Q56VL3	OCIA domain-containing protein 2 OS=Homo sapiens OX=9606 GN=OCIAD2 PE=1 SV=1	OCIAD2	0.0786098	1.056	0.0881416	1.063	0.0100637	1.007	0.857523	0.906951	0.993286	0.999999	1	1
FALSE	High	Master Protein	Q7L576	Cytoplasmic FMR1-interacting protein 1 OS=Homo sapiens OX=9606 GN=CYFIP1 PE=1 SV=1	CYFIP1	0.0786098	1.056	0.304511	1.235	0.226509	1.17	0.197101	0.0751862	0.740293	0.506713	0.311449	1
FALSE	High	Master Protein	Q7Z2K6	Endoplasmic reticulum metallopeptidase 1 OS=Homo sapiens OX=9606 GN=ERMP1 PE=1 SV=2	ERMP1	0.0786098	1.056	0.119024	1.086	0.041243	1.029	0.487712	0.283063	0.884721	0.828467	0.67361	1
FALSE	High	Master Protein	Q8WUP2	Filamin-binding LIM protein 1 OS=Homo sapiens OX=9606 GN=FBLIM1 PE=1 SV=2	FBLIM1	0.0786098	1.056	0.0827026	1.059	0.00432161	1.003	0.668417	0.668245	1	0.968769	1	1
FALSE	High	Master Protein	A0A2R8YDH4	Uncharacterized protein OS=Homo sapiens OX=9606 PE=1 SV=1	#VALUE!	0.077243	1.055	-0.293359	0.816	-0.37146	0.773	0.859769	0.081981	0.0424007	0.999999	0.324993	1
FALSE	High	Master Protein	P12956	X-ray repair cross-complementing protein 6 OS=Homo sapiens OX=9606 GN=XRCC6 PE=1 SV=2	XRCC6	0.077243	1.055	-0.14401	0.905	-0.222633	0.857	0.683728	0.119859	0.0409155	0.98254	0.402031	1
FALSE	High	Master Protein	P13010	X-ray repair cross-complementing protein 5 OS=Homo sapiens OX=9606 GN=XRCC5 PE=1 SV=3	XRCC5	0.077243	1.055	0.140124	1.102	0.0635029	1.045	0.0120812	0.00327087	0.434482	0.111751	0.0627286	1
FALSE	High	Master Protein	Q8IUH4	Palmitoyltransferase ZDHHC13 OS=Homo sapiens OX=9606 GN=ZDHHC13 PE=1 SV=3	ZDHHC13	0.077243	1.055	0.465713	1.381	0.387363	1.308	0.932055	0.313614	0.471594	0.999999	0.714555	1
FALSE	High	Master Protein	Q96KP4	Cytosolic non-specific dipeptidase OS=Homo sapiens OX=9606 GN=CNDP2 PE=1 SV=2	CNDP2	0.077243	1.055	0.186501	1.138	0.109695	1.079	0.111638	0.0267664	0.516885	0.358648	0.171764	1
FALSE	High	Master Protein	O60353	Frizzled-6 OS=Homo sapiens OX=9606 GN=FZD6 PE=1 SV=2	FZD6	0.0758749	1.054	-0.556393	0.68	-0.630394	0.646	0.848776	0.624864	0.349258	0.999999	0.997487	1
FALSE	High	Master Protein	P04040	Catalase OS=Homo sapiens OX=9606 GN=CAT PE=1 SV=3	CAT	0.0758749	1.054	0.244887	1.185	0.168642	1.124	0.128999	0.00943886	0.146852	0.393433	0.0967972	1
FALSE	High	Master Protein	P25705	ATP synthase subunit alpha, mitochondrial OS=Homo sapiens OX=9606 GN=ATP5F1A PE=1 SV=1	ATP5F1A	0.0758749	1.054	0.0356239	1.025	-0.0394883	0.973	0.0777804	0.156146	0.851567	0.288213	0.467477	1
FALSE	High	Master Protein	B4E1Z4	cDNA FLJ55673, highly similar to Complement factor B OS=Homo sapiens OX=9606 PE=1 SV=1	#VALUE!	0.0745054	1.053	0.21661	1.162	0.141433	1.103	0.762251	0.945102	0.918021	0.999999	1	1
FALSE	High	Master Protein	P09758	Tumor-associated calcium signal transducer 2 OS=Homo sapiens OX=9606 GN=TACSTD2 PE=1 SV=3	TACSTD2	0.0745054	1.053	-0.0380063	0.974	-0.112475	0.925	0.48884	0.691451	0.928874	0.829763	1	1
FALSE	High	Master Protein	P22626	Heterogeneous nuclear ribonucleoproteins A2/B1 OS=Homo sapiens OX=9606 GN=HNRNPA2B1 PE=1 SV=2	HNRNPA2B1	0.0745054	1.053	0.0538064	1.038	-0.0218044	0.985	0.919275	0.976319	0.981438	0.999999	1	1
FALSE	High	Master Protein	Q14847	LIM and SH3 domain protein 1 OS=Homo sapiens OX=9606 GN=LASP1 PE=1 SV=2	LASP1	0.0745054	1.053	0.0717627	1.051	-0.00288828	0.998	0.319992	0.355603	0.995578	0.656713	0.761668	1
FALSE	High	Master Protein	Q08752	Peptidyl-prolyl cis-trans isomerase D OS=Homo sapiens OX=9606 GN=PPID PE=1 SV=3	PPID	0.0731347	1.052	0.140124	1.102	0.0676387	1.048	0.865322	0.693419	0.944798	0.999999	1	1
FALSE	High	Master Protein	P11142	Heat shock cognate 71 kDa protein OS=Homo sapiens OX=9606 GN=HSPA8 PE=1 SV=1	HSPA8	0.0717627	1.051	0.00288251	1.002	-0.0679388	0.954	0.889185	0.941959	0.718248	0.999999	1	1
FALSE	High	Master Protein	P48047	ATP synthase subunit O, mitochondrial OS=Homo sapiens OX=9606 GN=ATP5PO PE=1 SV=1	ATP5PO	0.0717627	1.051	0.0676387	1.048	-0.00288828	0.998	0.0855123	0.0564755	0.942153	0.302965	0.26748	1
FALSE	High	Master Protein	P54819	Adenylate kinase 2, mitochondrial OS=Homo sapiens OX=9606 GN=AK2 PE=1 SV=2	AK2	0.0717627	1.051	-0.187707	0.878	-0.260152	0.835	0.961479	0.142292	0.19991	0.999999	0.444576	1
FALSE	High	Master Protein	Q00325	Phosphate carrier protein, mitochondrial OS=Homo sapiens OX=9606 GN=SLC25A3 PE=1 SV=2	SLC25A3	0.0717627	1.051	0.332278	1.259	0.260628	1.198	0.99539	0.32271	0.289143	0.999999	0.725788	1
FALSE	High	Master Protein	Q13283	Ras GTPase-activating protein-binding protein 1 OS=Homo sapiens OX=9606 GN=G3BP1 PE=1 SV=1	G3BP1	0.0717627	1.051	-0.152003	0.9	-0.222633	0.857	0.653063	0.157358	0.0497125	0.955716	0.469782	1
FALSE	High	Master Protein	F8WCF6	Actin-related protein 2/3 complex subunit 4 OS=Homo sapiens OX=9606 GN=ARPC4-TTLL3 PE=3 SV=1	ARPC4-TTLL3	0.0703893	1.05	0.230203	1.173	0.159629	1.117	0.170408	0.0681506	0.760751	0.464671	0.296056	1
FALSE	High	Master Protein	Q93009	Ubiquitin carboxyl-terminal hydrolase 7 OS=Homo sapiens OX=9606 GN=USP7 PE=1 SV=2	USP7	0.0703893	1.05	0.232661	1.175	0.16221	1.119	0.241272	0.104938	0.795589	0.564224	0.373618	1
FALSE	High	Master Protein	P84090	Enhancer of rudimentary homolog OS=Homo sapiens OX=9606 GN=ERH PE=1 SV=1	ERH	0.0690147	1.049	0.207893	1.155	0.138814	1.101	0.499143	0.0370018	0.165148	0.837718	0.212963	1
FALSE	High	Master Protein	Q96QR1	Secretoglobin family 3A member 1 OS=Homo sapiens OX=9606 GN=SCGB3A1 PE=1 SV=2	SCGB3A1	0.0690147	1.049	0.333424	1.26	0.264236	1.201	0.831252	0.0990989	0.209413	0.999999	0.3598	1
FALSE	High	Master Protein	Q9BPW8	Protein NipSnap homolog 1 OS=Homo sapiens OX=9606 GN=NIPSNAP1 PE=1 SV=1	NIPSNAP1	0.0690147	1.049	0.132248	1.096	0.0635029	1.045	0.828243	0.489779	0.816695	0.999999	0.897231	1
FALSE	High	Master Protein	P14868	Aspartate--tRNA ligase, cytoplasmic OS=Homo sapiens OX=9606 GN=DARS PE=1 SV=2	DARS	0.0676387	1.048	0.0989585	1.071	0.0313952	1.022	0.215526	0.20467	0.999065	0.524795	0.553419	1
FALSE	High	Master Protein	Q14376	UDP-glucose 4-epimerase OS=Homo sapiens OX=9606 GN=GALE PE=1 SV=2	GALE	0.0676387	1.048	0.207893	1.155	0.140124	1.102	0.22025	0.0259984	0.273728	0.533874	0.168179	1
FALSE	High	Master Protein	Q92520	Protein FAM3C OS=Homo sapiens OX=9606 GN=FAM3C PE=1 SV=1	FAM3C	0.0676387	1.048	0.353888	1.278	0.285698	1.219	0.446755	0.0141805	0.0653125	0.790707	0.118263	1
FALSE	High	Master Protein	O00154	Cytosolic acyl coenzyme A thioester hydrolase OS=Homo sapiens OX=9606 GN=ACOT7 PE=1 SV=3	ACOT7	0.0662614	1.047	0.145351	1.106	0.0799754	1.057	0.39038	0.171321	0.785613	0.742471	0.494209	1
FALSE	Medium	Master Protein	O15014	Zinc finger protein 609 OS=Homo sapiens OX=9606 GN=ZNF609 PE=1 SV=2	ZNF609	0.0662614	1.047	-0.120294	0.92	-0.186065	0.879	0.726284	0.170361	0.0630513	0.999999	0.493082	1
FALSE	High	Master Protein	P07858	Cathepsin B OS=Homo sapiens OX=9606 GN=CTSB PE=1 SV=3	CTSB	0.0662614	1.047	0.0690147	1.049	0.00288251	1.002	0.229675	0.195842	0.991145	0.548821	0.538608	1
FALSE	High	Master Protein	P22307	Non-specific lipid-transfer protein OS=Homo sapiens OX=9606 GN=SCP2 PE=1 SV=2	SCP2	0.0662614	1.047	0.112367	1.081	0.045443	1.032	0.94625	0.784119	0.931778	0.999999	1	1
FALSE	High	Master Protein	P14550	Aldo-keto reductase family 1 member A1 OS=Homo sapiens OX=9606 GN=AKR1A1 PE=1 SV=3	AKR1A1	0.0635029	1.045	0.0881416	1.063	0.0257376	1.018	0.321828	0.31291	0.999693	0.65964	0.714461	1
FALSE	High	Master Protein	P52597	Heterogeneous nuclear ribonucleoprotein F OS=Homo sapiens OX=9606 GN=HNRNPF PE=1 SV=3	HNRNPF	0.0635029	1.045	0.077243	1.055	0.0129262	1.009	0.173561	0.199555	0.993314	0.471869	0.54642	1
FALSE	High	Master Protein	Q9Y6C9	Mitochondrial carrier homolog 2 OS=Homo sapiens OX=9606 GN=MTCH2 PE=1 SV=1	MTCH2	0.0635029	1.045	0.513996	1.428	0.451013	1.367	0.480248	0.0140736	0.0595186	0.818941	0.117677	1
FALSE	High	Master Protein	Q5T9B7	Adenylate kinase isoenzyme 1 OS=Homo sapiens OX=9606 GN=AK1 PE=1 SV=1	AK1	0.0621217	1.044	0.190299	1.141	0.128293	1.093	0.190801	0.0523547	0.591157	0.498126	0.256195	1
FALSE	High	Master Protein	Q9C002	Normal mucosa of esophagus-specific gene 1 protein OS=Homo sapiens OX=9606 GN=NMES1 PE=1 SV=1	NMES1	0.0621217	1.044	0.195348	1.145	0.133564	1.097	0.749823	0.919928	0.935774	0.999999	1	1
FALSE	High	Master Protein	M0QXF9	Branched-chain-amino-acid aminotransferase (Fragment) OS=Homo sapiens OX=9606 GN=BCAT2 PE=1 SV=1	BCAT2	0.0607392	1.043	0.0962619	1.069	0.0356239	1.025	0.247817	0.195466	0.980376	0.571845	0.537803	1
FALSE	High	Master Protein	O14976	Cyclin-G-associated kinase OS=Homo sapiens OX=9606 GN=GAK PE=1 SV=2	GAK	0.0607392	1.043	-0.0846703	0.943	-0.145605	0.904	0.297152	0.768475	0.634951	0.631167	1	1
FALSE	High	Master Protein	P16435	NADPH--cytochrome P450 reductase OS=Homo sapiens OX=9606 GN=POR PE=1 SV=2	POR	0.0607392	1.043	0.111031	1.08	0.0496308	1.035	0.81825	0.526953	0.861797	0.999999	0.93239	1
FALSE	High	Master Protein	Q7L9L4	MOB kinase activator 1B OS=Homo sapiens OX=9606 GN=MOB1B PE=1 SV=3	MOB1B	0.0607392	1.043	0.331132	1.258	0.27023	1.206	0.309049	0.080824	0.567208	0.646832	0.322979	1
FALSE	High	Master Protein	E5RJD8	Tubulin-specific chaperone A OS=Homo sapiens OX=9606 GN=TBCA PE=1 SV=1	TBCA	0.0593553	1.042	-0.0247367	0.983	-0.0846703	0.943	0.245298	0.641011	0.674379	0.570324	1	1
FALSE	High	Master Protein	P16989	Y-box-binding protein 3 OS=Homo sapiens OX=9606 GN=YBX3 PE=1 SV=4	YBX3	0.0593553	1.042	-0.251539	0.84	-0.311148	0.806	0.609923	0.0432025	0.149866	0.924622	0.232651	1
FALSE	High	Master Protein	H3BN98	Uncharacterized protein (Fragment) OS=Homo sapiens OX=9606 PE=4 SV=2	#VALUE!	0.0579701	1.041	0.202888	1.151	0.145351	1.106	0.204085	0.0993396	0.842483	0.514447	0.360064	1
FALSE	High	Master Protein	Q9UJ70	N-acetyl-D-glucosamine kinase OS=Homo sapiens OX=9606 GN=NAGK PE=1 SV=4	NAGK	0.0565835	1.04	0.0731347	1.052	0.015783	1.011	0.999974	0.999239	0.998929	0.999999	1	1
FALSE	High	Master Protein	Q9Y6R7	IgGFc-binding protein OS=Homo sapiens OX=9606 GN=FCGBP PE=1 SV=3	FCGBP	0.0565835	1.04	-0.248108	0.842	-0.304006	0.81	0.619333	0.189516	0.579848	0.929731	0.529001	1
FALSE	High	Master Protein	E9PF49	NADH dehydrogenase [ubiquinone] 1 beta subcomplex subunit 9 OS=Homo sapiens OX=9606 GN=NDUFB9 PE=1 SV=1	NDUFB9	0.0551957	1.039	0.126973	1.092	0.0717627	1.051	0.905895	0.963962	0.984568	0.999999	1	1
FALSE	High	Master Protein	O95436	Sodium-dependent phosphate transport protein 2B OS=Homo sapiens OX=9606 GN=SLC34A2 PE=1 SV=3	SLC34A2	0.0551957	1.039	0.0894982	1.064	0.0328061	1.023	0.795921	0.865527	0.98957	0.999999	1	1
FALSE	High	Master Protein	P12429	Annexin A3 OS=Homo sapiens OX=9606 GN=ANXA3 PE=1 SV=3	ANXA3	0.0551957	1.039	0.051024	1.036	-0.00288828	0.998	0.693582	0.708485	0.999619	0.991403	1	1
FALSE	High	Master Protein	P40925	Malate dehydrogenase, cytoplasmic OS=Homo sapiens OX=9606 GN=MDH1 PE=1 SV=4	MDH1	0.0551957	1.039	0.121679	1.088	0.0662614	1.047	0.936838	0.762338	0.927354	0.999999	1	1
FALSE	High	Master Protein	Q969Q5	Ras-related protein Rab-24 OS=Homo sapiens OX=9606 GN=RAB24 PE=1 SV=1	RAB24	0.0551957	1.039	-0.166503	0.891	-0.222633	0.857	0.947008	0.0911382	0.0612277	0.999999	0.346481	1
FALSE	High	Master Protein	Q9NS69	Mitochondrial import receptor subunit TOM22 homolog OS=Homo sapiens OX=9606 GN=TOMM22 PE=1 SV=3	TOMM22	0.0551957	1.039	0.771463	1.707	0.716332	1.643	0.757352	0.85489	0.461133	0.999999	1	1
FALSE	High	Master Protein	Q13813	Spectrin alpha chain, non-erythrocytic 1 OS=Homo sapiens OX=9606 GN=SPTAN1 PE=1 SV=3	SPTAN1	0.0538064	1.038	-0.0291463	0.98	-0.0831412	0.944	0.604697	0.999998	0.605645	0.921429	1	1
FALSE	High	Master Protein	P17858	ATP-dependent 6-phosphofructokinase, liver type OS=Homo sapiens OX=9606 GN=PFKL PE=1 SV=6	PFKL	0.0524159	1.037	0.606916	1.523	0.554834	1.469	0.272844	0.0151593	0.120811	0.609053	0.122149	1
FALSE	High	Master Protein	Q12906	Interleukin enhancer-binding factor 3 OS=Homo sapiens OX=9606 GN=ILF3 PE=1 SV=3	ILF3	0.0524159	1.037	-0.128156	0.915	-0.181149	0.882	0.997638	0.079978	0.0868945	0.999999	0.321412	1
FALSE	High	Master Protein	Q8N118	Cytochrome P450 4X1 OS=Homo sapiens OX=9606 GN=CYP4X1 PE=2 SV=1	CYP4X1	0.0524159	1.037	0.0200577	1.014	-0.0320936	0.978	0.548438	0.509574	0.997074	0.882119	0.916442	1
FALSE	High	Master Protein	A0A2U3TZU2	Glucose-6-phosphate isomerase OS=Homo sapiens OX=9606 GN=GPI PE=1 SV=1	GPI	0.051024	1.036	0.0482362	1.034	-0.00288828	0.998	0.17735	0.205715	0.992427	0.478333	0.554146	1
FALSE	High	Master Protein	P11766	Alcohol dehydrogenase class-3 OS=Homo sapiens OX=9606 GN=ADH5 PE=1 SV=4	ADH5	0.051024	1.036	0.173767	1.128	0.123004	1.089	0.790159	0.138494	0.318243	0.999999	0.436441	1
FALSE	High	Master Protein	P35270	Sepiapterin reductase OS=Homo sapiens OX=9606 GN=SPR PE=1 SV=1	SPR	0.051024	1.036	0.0565835	1.04	0.00575927	1.004	0.992594	0.993826	0.999943	0.999999	1	1
FALSE	High	Master Protein	P52895	Aldo-keto reductase family 1 member C2 OS=Homo sapiens OX=9606 GN=AKR1C2 PE=1 SV=3	AKR1C2	0.051024	1.036	-0.101598	0.932	-0.152003	0.9	0.753824	0.98507	0.660531	0.999999	1	1
FALSE	High	Master Protein	Q05655	Protein kinase C delta type OS=Homo sapiens OX=9606 GN=PRKCD PE=1 SV=2	PRKCD	0.051024	1.036	0.0922074	1.066	0.041243	1.029	0.388037	0.293389	0.969419	0.739551	0.689002	1
FALSE	High	Master Protein	P06748	Nucleophosmin OS=Homo sapiens OX=9606 GN=NPM1 PE=1 SV=2	NPM1	0.0482362	1.034	0.100305	1.072	0.0524159	1.037	0.763178	0.259464	0.577958	0.999999	0.641379	1
FALSE	High	Master Protein	P12268	Inosine-5'-monophosphate dehydrogenase 2 OS=Homo sapiens OX=9606 GN=IMPDH2 PE=1 SV=2	IMPDH2	0.0482362	1.034	0.00144197	1.001	-0.046921	0.968	0.995593	0.899229	0.858748	0.999999	1	1
FALSE	High	Master Protein	Q04917	14-3-3 protein eta OS=Homo sapiens OX=9606 GN=YWHAH PE=1 SV=4	YWHAH	0.0482362	1.034	0.109695	1.079	0.0621217	1.044	0.29655	0.0219802	0.168717	0.630511	0.153123	1
FALSE	High	Master Protein	P15880	40S ribosomal protein S2 OS=Homo sapiens OX=9606 GN=RPS2 PE=1 SV=2	RPS2	0.0468403	1.033	-0.163268	0.893	-0.210897	0.864	0.717058	0.0471399	0.128953	0.999999	0.244048	1
FALSE	High	Master Protein	P58107	Epiplakin OS=Homo sapiens OX=9606 GN=EPPK1 PE=1 SV=3	EPPK1	0.0468403	1.033	0.0758749	1.054	0.0285692	1.02	0.681996	0.746297	0.992862	0.98254	1	1
FALSE	High	Master Protein	Q8N335	Glycerol-3-phosphate dehydrogenase 1-like protein OS=Homo sapiens OX=9606 GN=GPD1L PE=1 SV=1	GPD1L	0.0468403	1.033	0.350497	1.275	0.303342	1.234	0.163666	0.015692	0.211189	0.452807	0.124376	1
FALSE	High	Master Protein	Q9UNF0	Protein kinase C and casein kinase substrate in neurons protein 2 OS=Homo sapiens OX=9606 GN=PACSIN2 PE=1 SV=2	PACSIN2	0.0468403	1.033	-0.332789	0.794	-0.378944	0.769	0.450698	0.0556876	0.282794	0.793902	0.265435	1
FALSE	High	Master Protein	P04179	Superoxide dismutase [Mn], mitochondrial OS=Homo sapiens OX=9606 GN=SOD2 PE=1 SV=3	SOD2	0.045443	1.032	0.0243197	1.017	-0.0203404	0.986	0.657779	0.565361	0.985162	0.96005	0.958062	1
FALSE	High	Master Protein	P04792	Heat shock protein beta-1 OS=Homo sapiens OX=9606 GN=HSPB1 PE=1 SV=2	HSPB1	0.045443	1.032	0.327687	1.255	0.283329	1.217	0.192497	0.020117	0.237375	0.500928	0.144088	1
FALSE	High	Master Protein	P63104	14-3-3 protein zeta/delta OS=Homo sapiens OX=9606 GN=YWHAZ PE=1 SV=1	YWHAZ	0.045443	1.032	0.189034	1.14	0.144046	1.105	0.168229	0.00544586	0.0564774	0.460877	0.0781627	1
FALSE	High	Master Protein	Q15084	Protein disulfide-isomerase A6 OS=Homo sapiens OX=9606 GN=PDIA6 PE=1 SV=1	PDIA6	0.045443	1.032	-0.254978	0.838	-0.300448	0.812	0.991179	0.469284	0.408474	0.999999	0.883637	1
FALSE	High	Master Protein	Q6YP21	Kynurenine--oxoglutarate transaminase 3 OS=Homo sapiens OX=9606 GN=KYAT3 PE=1 SV=1	KYAT3	0.045443	1.032	-0.382702	0.767	-0.428566	0.743	0.983106	0.335965	0.271946	0.999999	0.741592	1
FALSE	High	Master Protein	Q9BTV4	Transmembrane protein 43 OS=Homo sapiens OX=9606 GN=TMEM43 PE=1 SV=1	TMEM43	0.045443	1.032	0.496718	1.411	0.451013	1.367	0.472777	0.061792	0.296472	0.814486	0.280002	1
FALSE	High	Master Protein	P00338	L-lactate dehydrogenase A chain OS=Homo sapiens OX=9606 GN=LDHA PE=1 SV=2	LDHA	0.0440443	1.031	-0.0350469	0.976	-0.0800879	0.946	0.999847	0.82687	0.818321	0.999999	1	1
FALSE	Medium	Master Protein	P62306	Small nuclear ribonucleoprotein F OS=Homo sapiens OX=9606 GN=SNRPF PE=1 SV=1	SNRPF	0.0440443	1.031	0.27023	1.206	0.226509	1.17	0.984273	0.90122	0.821174	0.999999	1	1
FALSE	High	Master Protein	A0A286YFF7	Palmitoyl-protein thioesterase 1 OS=Homo sapiens OX=9606 GN=PPT1 PE=1 SV=1	PPT1	0.0426443	1.03	0.0593553	1.042	0.0172093	1.012	0.981677	0.978137	0.999837	0.999999	1	1
FALSE	High	Master Protein	P50416	Carnitine O-palmitoyltransferase 1, liver isoform OS=Homo sapiens OX=9606 GN=CPT1A PE=1 SV=2	CPT1A	0.0426443	1.03	0.0908534	1.065	0.0482362	1.034	0.94938	0.835783	0.960593	0.999999	1	1
FALSE	High	Master Protein	Q06323	Proteasome activator complex subunit 1 OS=Homo sapiens OX=9606 GN=PSME1 PE=1 SV=1	PSME1	0.0426443	1.03	0.00575927	1.004	-0.0365259	0.975	0.986569	0.925432	0.973639	0.999999	1	1
FALSE	High	Master Protein	P05091	Aldehyde dehydrogenase, mitochondrial OS=Homo sapiens OX=9606 GN=ALDH2 PE=1 SV=2	ALDH2	0.041243	1.029	0.189034	1.14	0.147958	1.108	0.988348	0.642979	0.725714	0.999999	1	1
FALSE	High	Master Protein	P22695	Cytochrome b-c1 complex subunit 2, mitochondrial OS=Homo sapiens OX=9606 GN=UQCRC2 PE=1 SV=3	UQCRC2	0.041243	1.029	0.0703893	1.05	0.0285692	1.02	0.942675	0.492823	0.673555	0.999999	0.902036	1
FALSE	High	Master Protein	P38159	RNA-binding motif protein, X chromosome OS=Homo sapiens OX=9606 GN=RBMX PE=1 SV=3	RBMX	0.041243	1.029	0.0635029	1.045	0.0229004	1.016	0.999221	0.994495	0.997849	0.999999	1	1
FALSE	High	Master Protein	Q08722	Leukocyte surface antigen CD47 OS=Homo sapiens OX=9606 GN=CD47 PE=1 SV=1	CD47	0.041243	1.029	-1.00289	0.499	-1.04394	0.485	0.999999	0.0699727	0.0700941	0.999999	0.298664	1
FALSE	High	Master Protein	A0A1B0GVU9	Glutamine--tRNA ligase (Fragment) OS=Homo sapiens OX=9606 GN=QARS PE=1 SV=1	QARS	0.0398403	1.028	-0.2567	0.837	-0.296899	0.814	0.759796	0.277528	0.612056	0.999999	0.662892	1
FALSE	High	Master Protein	Q13247	Serine/arginine-rich splicing factor 6 OS=Homo sapiens OX=9606 GN=SRSF6 PE=1 SV=2	SRSF6	0.0398403	1.028	0.177599	1.131	0.137504	1.1	0.738148	0.401242	0.808544	0.999999	0.817485	1
FALSE	High	Master Protein	A0A1B0GTU4	Paxillin OS=Homo sapiens OX=9606 GN=PXN PE=1 SV=1	PXN	0.0384362	1.027	0.120352	1.087	0.0813396	1.058	0.814738	0.981567	0.901955	0.999999	1	1
FALSE	High	Master Protein	O43242	26S proteasome non-ATPase regulatory subunit 3 OS=Homo sapiens OX=9606 GN=PSMD3 PE=1 SV=2	PSMD3	0.0384362	1.027	-0.388355	0.764	-0.428566	0.743	0.994359	0.0500136	0.0441712	0.999999	0.252589	1
FALSE	High	Master Protein	Q16891	MICOS complex subunit MIC60 OS=Homo sapiens OX=9606 GN=IMMT PE=1 SV=1	IMMT	0.0384362	1.027	0.0989585	1.071	0.0607392	1.043	0.332487	0.126313	0.73017	0.674827	0.413962	1
FALSE	High	Master Protein	P23396	40S ribosomal protein S3 OS=Homo sapiens OX=9606 GN=RPS3 PE=1 SV=2	RPS3	0.0370307	1.026	0.201634	1.15	0.164786	1.121	0.917312	0.0669736	0.110968	0.999999	0.295103	1
FALSE	High	Master Protein	P62312	U6 snRNA-associated Sm-like protein LSm6 OS=Homo sapiens OX=9606 GN=LSM6 PE=1 SV=1	LSM6	0.0370307	1.026	-0.0218044	0.985	-0.0603973	0.959	0.829225	0.782615	0.99567	0.999999	1	1
FALSE	High	Master Protein	F5H2F4	C-1-tetrahydrofolate synthase, cytoplasmic OS=Homo sapiens OX=9606 GN=MTHFD1 PE=1 SV=2	MTHFD1	0.0356239	1.025	-0.00723157	0.995	-0.0439433	0.97	0.538955	0.663817	0.972814	0.877803	1	1
FALSE	High	Master Protein	P07203	Glutathione peroxidase 1 OS=Homo sapiens OX=9606 GN=GPX1 PE=1 SV=4	GPX1	0.0356239	1.025	0.0299829	1.021	-0.00578235	0.996	0.549381	0.545474	0.999971	0.882119	0.945873	1
FALSE	High	Master Protein	P09874	Poly [ADP-ribose] polymerase 1 OS=Homo sapiens OX=9606 GN=PARP1 PE=1 SV=4	PARP1	0.0356239	1.025	-0.463947	0.725	-0.500218	0.707	0.755265	0.154796	0.379764	0.999999	0.465773	1
FALSE	High	Master Protein	Q16795	NADH dehydrogenase [ubiquinone] 1 alpha subcomplex subunit 9, mitochondrial OS=Homo sapiens OX=9606 GN=NDUFA9 PE=1 SV=2	NDUFA9	0.0356239	1.025	-0.00723157	0.995	-0.0424568	0.971	0.777638	0.640243	0.967743	0.999999	1	1
FALSE	High	Master Protein	Q5VZU9	Tripeptidyl-peptidase 2 OS=Homo sapiens OX=9606 GN=TPP2 PE=1 SV=1	TPP2	0.0356239	1.025	-0.134477	0.911	-0.169745	0.889	0.365586	0.719048	0.783235	0.714524	1	1
FALSE	High	Master Protein	Q9UIJ7	GTP:AMP phosphotransferase AK3, mitochondrial OS=Homo sapiens OX=9606 GN=AK3 PE=1 SV=4	AK3	0.0356239	1.025	0.0214797	1.015	-0.0144996	0.99	0.858487	0.981375	0.936091	0.999999	1	1
FALSE	High	Master Protein	P30043	Flavin reductase (NADPH) OS=Homo sapiens OX=9606 GN=BLVRB PE=1 SV=3	BLVRB	0.0342157	1.024	0.227741	1.171	0.192825	1.143	0.292371	0.0911318	0.646033	0.629279	0.346481	1
FALSE	High	Master Protein	Q6UW68	Transmembrane protein 205 OS=Homo sapiens OX=9606 GN=TMEM205 PE=1 SV=1	TMEM205	0.0342157	1.024	-0.249822	0.841	-0.284546	0.821	0.999978	0.599263	0.602774	0.999999	0.978234	1
FALSE	High	Master Protein	Q9Y265	RuvB-like 1 OS=Homo sapiens OX=9606 GN=RUVBL1 PE=1 SV=1	RUVBL1	0.0328061	1.023	0.0799754	1.057	0.0468403	1.033	0.76209	0.989368	0.835788	0.999999	1	1
FALSE	High	Master Protein	E7EWR4	Cleavage stimulation factor subunit 2 OS=Homo sapiens OX=9606 GN=CSTF2 PE=1 SV=1	CSTF2	0.0313952	1.022	-0.0144996	0.99	-0.046921	0.968	0.805064	0.884114	0.985797	0.999999	1	1
FALSE	High	Master Protein	P36957	Dihydrolipoyllysine-residue succinyltransferase component of 2-oxoglutarate dehydrogenase complex, mitochondrial OS=Homo sapiens OX=9606 GN=DLST PE=1 SV=4	DLST	0.0313952	1.022	-0.0218044	0.985	-0.0543923	0.963	0.538025	0.405916	0.962332	0.877803	0.821543	1
FALSE	High	Master Protein	Q00765	Receptor expression-enhancing protein 5 OS=Homo sapiens OX=9606 GN=REEP5 PE=1 SV=3	REEP5	0.0313952	1.022	-0.169745	0.889	-0.202572	0.869	0.955604	0.88328	0.734869	0.999999	1	1
FALSE	High	Master Protein	P14625	Endoplasmin OS=Homo sapiens OX=9606 GN=HSP90B1 PE=1 SV=1	HSP90B1	0.0299829	1.021	0.117695	1.085	0.0867838	1.062	0.992759	0.771582	0.707535	0.999999	1	1
FALSE	High	Master Protein	O00115	Deoxyribonuclease-2-alpha OS=Homo sapiens OX=9606 GN=DNASE2 PE=1 SV=2	DNASE2	0.0285692	1.02	0.37629	1.298	0.348232	1.273	0.928503	0.0465285	0.0736302	0.999999	0.242053	1
FALSE	High	Master Protein	P09972	Fructose-bisphosphate aldolase C OS=Homo sapiens OX=9606 GN=ALDOC PE=1 SV=2	ALDOC	0.0285692	1.02	-0.0724828	0.951	-0.100051	0.933	0.976931	0.633153	0.519707	0.999999	1	1
FALSE	High	Master Protein	P68400	Casein kinase II subunit alpha OS=Homo sapiens OX=9606 GN=CSNK2A1 PE=1 SV=1	CSNK2A1	0.0285692	1.02	0.316146	1.245	0.288063	1.221	0.279407	0.0987272	0.703019	0.614562	0.358653	1
FALSE	High	Master Protein	Q03135	Caveolin-1 OS=Homo sapiens OX=9606 GN=CAV1 PE=1 SV=4	CAV1	0.0285692	1.02	0.45628	1.372	0.427606	1.345	0.999994	0.200295	0.201132	0.999999	0.546721	1
FALSE	High	Master Protein	Q07065	Cytoskeleton-associated protein 4 OS=Homo sapiens OX=9606 GN=CKAP4 PE=1 SV=2	CKAP4	0.0285692	1.02	0.1137	1.082	0.0854247	1.061	0.522811	0.325484	0.905744	0.862157	0.729728	1
FALSE	High	Master Protein	Q9BXJ9	N-alpha-acetyltransferase 15, NatA auxiliary subunit OS=Homo sapiens OX=9606 GN=NAA15 PE=1 SV=1	NAA15	0.0285692	1.02	0.0482362	1.034	0.0200577	1.014	0.848723	0.966398	0.950905	0.999999	1	1
FALSE	High	Master Protein	P21912	Succinate dehydrogenase [ubiquinone] iron-sulfur subunit, mitochondrial OS=Homo sapiens OX=9606 GN=SDHB PE=1 SV=3	SDHB	0.0271541	1.019	0.0370307	1.026	0.0100637	1.007	0.420869	0.388763	0.997254	0.770635	0.803215	1
FALSE	High	Master Protein	H7BXI1	Extended synaptotagmin-2 OS=Homo sapiens OX=9606 GN=ESYT2 PE=1 SV=2	ESYT2	0.0257376	1.018	0.214125	1.16	0.187768	1.139	0.256966	0.0758482	0.623865	0.587065	0.311632	1
FALSE	High	Master Protein	A0A1W2PNX8	Protein unc-45 homolog A OS=Homo sapiens OX=9606 GN=UNC45A PE=1 SV=1	UNC45A	0.0243197	1.017	-0.902389	0.535	-0.926865	0.526	0.983654	0.248821	0.307226	0.999999	0.623624	1
FALSE	High	Master Protein	Q13098	COP9 signalosome complex subunit 1 OS=Homo sapiens OX=9606 GN=GPS1 PE=1 SV=4	GPS1	0.0243197	1.017	0.121679	1.088	0.0976108	1.07	0.601047	0.310399	0.819918	0.917605	0.713937	1
FALSE	High	Master Protein	P02750	Leucine-rich alpha-2-glycoprotein OS=Homo sapiens OX=9606 GN=LRG1 PE=1 SV=2	LRG1	0.0229004	1.016	0.227741	1.171	0.204141	1.152	0.638741	0.993957	0.579912	0.943385	1	1
FALSE	High	Master Protein	Q86T03	Type 1 phosphatidylinositol 4,5-bisphosphate 4-phosphatase OS=Homo sapiens OX=9606 GN=PIP4P1 PE=1 SV=1	PIP4P1	0.0229004	1.016	0.124328	1.09	0.10165	1.073	0.892209	0.987592	0.94927	0.999999	1	1
FALSE	High	Master Protein	Q9H3Q1	Cdc42 effector protein 4 OS=Homo sapiens OX=9606 GN=CDC42EP4 PE=1 SV=1	CDC42EP4	0.0229004	1.016	0.173767	1.128	0.151859	1.111	0.835502	0.685368	0.959314	0.999999	1	1
FALSE	High	Master Protein	P35232	Prohibitin OS=Homo sapiens OX=9606 GN=PHB PE=1 SV=1	PHB	0.0200577	1.014	0.0949116	1.068	0.0745054	1.053	0.877243	0.99776	0.905019	0.999999	1	1
FALSE	High	Master Protein	P06576	ATP synthase subunit beta, mitochondrial OS=Homo sapiens OX=9606 GN=ATP5F1B PE=1 SV=3	ATP5F1B	0.0186342	1.013	0.0299829	1.021	0.0114956	1.008	0.598736	0.480531	0.97365	0.915597	0.891173	1
FALSE	High	Master Protein	Q8N6T3	ADP-ribosylation factor GTPase-activating protein 1 OS=Homo sapiens OX=9606 GN=ARFGAP1 PE=1 SV=2	ARFGAP1	0.0186342	1.013	0.365133	1.288	0.345964	1.271	0.899437	0.473961	0.285395	0.999999	0.888064	1
FALSE	High	Master Protein	Q96EY7	Pentatricopeptide repeat domain-containing protein 3, mitochondrial OS=Homo sapiens OX=9606 GN=PTCD3 PE=1 SV=3	PTCD3	0.0186342	1.013	-0.168123	0.89	-0.186065	0.879	0.911218	0.998148	0.886672	0.999999	1	1
FALSE	High	Master Protein	P08962	CD63 antigen OS=Homo sapiens OX=9606 GN=CD63 PE=1 SV=2	CD63	0.0172093	1.012	0.49057	1.405	0.474047	1.389	0.802469	0.497056	0.235583	0.999999	0.904633	1
FALSE	High	Master Protein	Q08AF3	Schlafen family member 5 OS=Homo sapiens OX=9606 GN=SLFN5 PE=1 SV=1	SLFN5	0.0172093	1.012	-0.0218044	0.985	-0.0394883	0.973	0.958372	0.999215	0.968659	0.999999	1	1
FALSE	High	Master Protein	Q13185	Chromobox protein homolog 3 OS=Homo sapiens OX=9606 GN=CBX3 PE=1 SV=4	CBX3	0.0172093	1.012	-0.186065	0.879	-0.204233	0.868	0.969168	0.112902	0.153165	0.999999	0.392073	1
FALSE	High	Master Protein	Q96QR8	Transcriptional activator protein Pur-beta OS=Homo sapiens OX=9606 GN=PURB PE=1 SV=3	PURB	0.0172093	1.012	0.0384362	1.027	0.0214797	1.015	0.361661	0.353813	0.999803	0.709871	0.760124	1
FALSE	High	Master Protein	P53992	Protein transport protein Sec24C OS=Homo sapiens OX=9606 GN=SEC24C PE=1 SV=3	SEC24C	0.015783	1.011	-0.148801	0.902	-0.163268	0.893	0.866491	0.156106	0.0808898	0.999999	0.467477	1
FALSE	High	Master Protein	Q9P258	Protein RCC2 OS=Homo sapiens OX=9606 GN=RCC2 PE=1 SV=2	RCC2	0.015783	1.011	-0.195946	0.873	-0.212568	0.863	0.746553	0.51544	0.216532	0.999999	0.919101	1
FALSE	High	Master Protein	A0A0G2JPQ2	NACHT, LRR and PYD domains-containing protein 2 OS=Homo sapiens OX=9606 GN=NLRP2 PE=1 SV=1	NLRP2	0.0143553	1.01	-0.386468	0.765	-0.401635	0.757	0.909968	0.479606	0.298305	0.999999	0.891173	1
FALSE	High	Master Protein	Q14997	Proteasome activator complex subunit 4 OS=Homo sapiens OX=9606 GN=PSME4 PE=1 SV=2	PSME4	0.0143553	1.01	0.326537	1.254	0.311503	1.241	0.966306	0.485542	0.620816	0.999999	0.894164	1
FALSE	High	Master Protein	Q9NP79	Vacuolar protein sorting-associated protein VTA1 homolog OS=Homo sapiens OX=9606 GN=VTA1 PE=1 SV=1	VTA1	0.0129262	1.009	0.0690147	1.049	0.0565835	1.04	0.879	0.816983	0.991148	0.999999	1	1
FALSE	High	Master Protein	U3KQK0	Histone H2B OS=Homo sapiens OX=9606 GN=HIST1H2BN PE=1 SV=1	HIST1H2BN	0.0129262	1.009	-0.0320936	0.978	-0.0454314	0.969	0.422545	0.904173	0.650497	0.770635	1	1
FALSE	High	Master Protein	P05026	Sodium/potassium-transporting ATPase subunit beta-1 OS=Homo sapiens OX=9606 GN=ATP1B1 PE=1 SV=1	ATP1B1	0.0114956	1.008	0.0935602	1.067	0.0827026	1.059	0.764033	0.981063	0.860604	0.999999	1	1
FALSE	High	Master Protein	P16152	Carbonyl reductase [NADPH] 1 OS=Homo sapiens OX=9606 GN=CBR1 PE=1 SV=3	CBR1	0.0114956	1.008	0.138814	1.101	0.128293	1.093	0.445121	0.0589127	0.302874	0.790707	0.273508	1
FALSE	High	Master Protein	Q13151	Heterogeneous nuclear ribonucleoprotein A0 OS=Homo sapiens OX=9606 GN=HNRNPA0 PE=1 SV=1	HNRNPA0	0.0114956	1.008	-0.351074	0.784	-0.362158	0.778	0.473029	0.0478034	0.229735	0.814486	0.246888	1
FALSE	High	Master Protein	Q9BXP5	Serrate RNA effector molecule homolog OS=Homo sapiens OX=9606 GN=SRRT PE=1 SV=1	SRRT	0.0114956	1.008	0.356144	1.28	0.343692	1.269	0.353883	0.0507207	0.334102	0.698864	0.253604	1
FALSE	High	Master Protein	P11177	Pyruvate dehydrogenase E1 component subunit beta, mitochondrial OS=Homo sapiens OX=9606 GN=PDHB PE=1 SV=3	PDHB	0.0100637	1.007	-0.0424568	0.971	-0.0528949	0.964	0.552015	0.420568	0.963945	0.88313	0.83458	1
FALSE	High	Master Protein	Q15067	Peroxisomal acyl-coenzyme A oxidase 1 OS=Homo sapiens OX=9606 GN=ACOX1 PE=1 SV=3	ACOX1	0.0100637	1.007	0.041243	1.029	0.0328061	1.023	0.727395	0.59631	0.970951	0.999999	0.975478	1
FALSE	High	Master Protein	P05783	Keratin, type I cytoskeletal 18 OS=Homo sapiens OX=9606 GN=KRT18 PE=1 SV=2	KRT18	0.00863031	1.006	0.149259	1.109	0.140124	1.102	0.621427	0.994806	0.676554	0.931091	1	1
FALSE	High	Master Protein	P63167	Dynein light chain 1, cytoplasmic OS=Homo sapiens OX=9606 GN=DYNLL1 PE=1 SV=1	DYNLL1	0.00863031	1.006	0.195348	1.145	0.186501	1.138	0.549852	0.145095	0.533652	0.882119	0.450489	1
FALSE	High	Master Protein	Q5VZM2	Ras-related GTP-binding protein B OS=Homo sapiens OX=9606 GN=RRAGB PE=1 SV=1	RRAGB	0.00863031	1.006	-0.24127	0.846	-0.249822	0.841	0.992243	0.039623	0.0457918	0.999999	0.220585	1
FALSE	High	Master Protein	O14980	Exportin-1 OS=Homo sapiens OX=9606 GN=XPO1 PE=1 SV=1	XPO1	0.0071955	1.005	0.21661	1.162	0.210389	1.157	0.999921	0.510416	0.504151	0.999999	0.916442	1
FALSE	High	Master Protein	O95571	Persulfide dioxygenase ETHE1, mitochondrial OS=Homo sapiens OX=9606 GN=ETHE1 PE=1 SV=2	ETHE1	0.0071955	1.005	0.222805	1.167	0.215368	1.161	0.597194	0.101999	0.359862	0.914324	0.367012	1
FALSE	High	Master Protein	P25789	Proteasome subunit alpha type-4 OS=Homo sapiens OX=9606 GN=PSMA4 PE=1 SV=1	PSMA4	0.0071955	1.005	0.137504	1.1	0.130931	1.095	0.961072	0.800094	0.649949	0.999999	1	1
FALSE	High	Master Protein	Q04837	Single-stranded DNA-binding protein, mitochondrial OS=Homo sapiens OX=9606 GN=SSBP1 PE=1 SV=1	SSBP1	0.0071955	1.005	-0.795859	0.576	-0.803393	0.573	0.997757	0.113712	0.123366	0.999999	0.392257	1
FALSE	High	Master Protein	Q15424	Scaffold attachment factor B1 OS=Homo sapiens OX=9606 GN=SAFB PE=1 SV=4	SAFB	0.0071955	1.005	0.138814	1.101	0.132248	1.096	0.645535	0.761492	0.977034	0.949065	1	1
FALSE	High	Master Protein	Q9H2G2	STE20-like serine/threonine-protein kinase OS=Homo sapiens OX=9606 GN=SLK PE=1 SV=1	SLK	0.0071955	1.005	-0.599462	0.66	-0.608232	0.656	0.776453	0.448621	0.196473	0.999999	0.862117	1
FALSE	High	Master Protein	Q9HCC0	Methylcrotonoyl-CoA carboxylase beta chain, mitochondrial OS=Homo sapiens OX=9606 GN=MCCC2 PE=1 SV=1	MCCC2	0.0071955	1.005	-0.104697	0.93	-0.110916	0.926	0.975553	0.311088	0.240124	0.999999	0.713937	1
FALSE	High	Master Protein	Q9NYU2	UDP-glucose:glycoprotein glucosyltransferase 1 OS=Homo sapiens OX=9606 GN=UGGT1 PE=1 SV=3	UGGT1	0.0071955	1.005	-0.209228	0.865	-0.215915	0.861	0.999981	0.152194	0.153331	0.999999	0.461174	1
FALSE	High	Master Protein	Q5JRX3	Presequence protease, mitochondrial OS=Homo sapiens OX=9606 GN=PITRM1 PE=1 SV=3	PITRM1	0.00575927	1.004	0.0690147	1.049	0.0635029	1.045	0.323586	0.145933	0.804511	0.662611	0.450573	1
FALSE	High	Master Protein	F8W727	60S ribosomal protein L32 OS=Homo sapiens OX=9606 GN=RPL32 PE=1 SV=1	RPL32	0.00288251	1.002	-0.0218044	0.985	-0.0247367	0.983	0.664441	0.717581	0.995175	0.966268	1	1
FALSE	High	Master Protein	O00468	Agrin OS=Homo sapiens OX=9606 GN=AGRN PE=1 SV=6	AGRN	0.00288251	1.002	-0.469929	0.722	-0.471929	0.721	0.706697	0.837636	0.401627	0.999938	1	1
FALSE	High	Master Protein	P60709	Actin, cytoplasmic 1 OS=Homo sapiens OX=9606 GN=ACTB PE=1 SV=1	ACTB	0.00288251	1.002	0.0813396	1.058	0.0786098	1.056	0.755411	0.137308	0.340441	0.999999	0.433215	1
FALSE	High	Master Protein	O75351	Vacuolar protein sorting-associated protein 4B OS=Homo sapiens OX=9606 GN=VPS4B PE=1 SV=2	VPS4B	0	1	0.00144197	1.001	0.00144197	1.001	0.577498	0.587702	0.999813	0.901399	0.971196	1
FALSE	High	Master Protein	P31947	14-3-3 protein sigma OS=Homo sapiens OX=9606 GN=SFN PE=1 SV=1	SFN	0	1	0.00863031	1.006	0.00863031	1.006	0.494346	0.386731	0.972687	0.832657	0.802209	1
FALSE	High	Master Protein	H3BNC9	Uncharacterized protein OS=Homo sapiens OX=9606 PE=3 SV=2	#VALUE!	-0.00144342	0.999	0.210389	1.157	0.211635	1.158	0.293187	0.0246141	0.19336	0.62959	0.163839	1
FALSE	High	Master Protein	P49458	Signal recognition particle 9 kDa protein OS=Homo sapiens OX=9606 GN=SRP9 PE=1 SV=2	SRP9	-0.00144342	0.999	0.0745054	1.053	0.0745054	1.053	0.536429	0.347386	0.917707	0.877645	0.75372	1
FALSE	High	Master Protein	Q9HAT2	Sialate O-acetylesterase OS=Homo sapiens OX=9606 GN=SIAE PE=1 SV=1	SIAE	-0.00144342	0.999	0.393965	1.314	0.395063	1.315	0.336673	0.0183281	0.120106	0.680502	0.135984	1
FALSE	High	Master Protein	Q9Y5K6	CD2-associated protein OS=Homo sapiens OX=9606 GN=CD2AP PE=1 SV=1	CD2AP	-0.00144342	0.999	-0.0923402	0.938	-0.0908029	0.939	0.752875	0.517575	0.907891	0.999999	0.921631	1
FALSE	High	Master Protein	A0A1B0GW77	Alpha-aminoadipic semialdehyde dehydrogenase OS=Homo sapiens OX=9606 GN=ALDH7A1 PE=1 SV=1	ALDH7A1	-0.00288828	0.998	0.10165	1.073	0.105678	1.076	0.890274	0.991002	0.829424	0.999999	1	1
FALSE	High	Master Protein	G8JLB6	Heterogeneous nuclear ribonucleoprotein H OS=Homo sapiens OX=9606 GN=HNRNPH1 PE=1 SV=1	HNRNPH1	-0.00288828	0.998	-0.121863	0.919	-0.120294	0.92	0.970744	0.231978	0.308326	0.999999	0.597222	1
FALSE	High	Master Protein	B4DLN1	cDNA FLJ60124, highly similar to Mitochondrial dicarboxylate carrier OS=Homo sapiens OX=9606 PE=2 SV=1	#VALUE!	-0.00433459	0.997	0.0648829	1.046	0.0676387	1.048	0.901963	0.920602	0.701666	0.999999	1	1
FALSE	High	Master Protein	D6REX3	Protein transport protein Sec31A OS=Homo sapiens OX=9606 GN=SEC31A PE=1 SV=1	SEC31A	-0.00433459	0.997	-0.0454314	0.969	-0.0409718	0.972	0.998902	0.198661	0.210131	0.999999	0.545426	1
FALSE	High	Master Protein	O15231	Zinc finger protein 185 OS=Homo sapiens OX=9606 GN=ZNF185 PE=1 SV=3	ZNF185	-0.00433459	0.997	-0.100051	0.933	-0.0954196	0.936	0.524256	0.773928	0.897156	0.864096	1	1
FALSE	High	Master Protein	P17655	Calpain-2 catalytic subunit OS=Homo sapiens OX=9606 GN=CAPN2 PE=1 SV=6	CAPN2	-0.00433459	0.997	-0.011588	0.992	-0.00723157	0.995	0.392686	0.412827	0.998911	0.744496	0.831054	1
FALSE	High	Master Protein	P25787	Proteasome subunit alpha type-2 OS=Homo sapiens OX=9606 GN=PSMA2 PE=1 SV=2	PSMA2	-0.00433459	0.997	0.221568	1.166	0.226509	1.17	0.612864	0.999811	0.623278	0.926202	1	1
FALSE	High	Master Protein	P49959	Double-strand break repair protein MRE11 OS=Homo sapiens OX=9606 GN=MRE11 PE=1 SV=3	MRE11	-0.00433459	0.997	0.119024	1.086	0.123004	1.089	0.400008	0.259843	0.930225	0.748916	0.641379	1
FALSE	High	Master Protein	O95817	BAG family molecular chaperone regulator 3 OS=Homo sapiens OX=9606 GN=BAG3 PE=1 SV=3	BAG3	-0.00578235	0.996	-0.0144996	0.99	-0.0101344	0.993	0.995985	0.933426	0.960828	0.999999	1	1
FALSE	High	Master Protein	P36578	60S ribosomal protein L4 OS=Homo sapiens OX=9606 GN=RPL4 PE=1 SV=5	RPL4	-0.00578235	0.996	-0.168123	0.89	-0.163268	0.893	0.965515	0.571373	0.440105	0.999999	0.962013	1
FALSE	High	Master Protein	Q99623	Prohibitin-2 OS=Homo sapiens OX=9606 GN=PHB2 PE=1 SV=2	PHB2	-0.00578235	0.996	0.041243	1.029	0.0468403	1.033	0.565226	0.665912	0.982458	0.891894	1	1
FALSE	High	Master Protein	A0A0A0MSZ4	NADPH:adrenodoxin oxidoreductase, mitochondrial OS=Homo sapiens OX=9606 GN=FDXR PE=1 SV=1	FDXR	-0.00723157	0.995	-0.100051	0.933	-0.0923402	0.938	0.96128	0.969397	0.870948	0.999999	1	1
FALSE	High	Master Protein	C9JFV4	Proline-, glutamic acid- and leucine-rich protein 1 OS=Homo sapiens OX=9606 GN=PELP1 PE=1 SV=2	PELP1	-0.00723157	0.995	0.14274	1.104	0.149259	1.109	0.773099	0.465224	0.844908	0.999999	0.880338	1
FALSE	High	Master Protein	P07741	Adenine phosphoribosyltransferase OS=Homo sapiens OX=9606 GN=APRT PE=1 SV=2	APRT	-0.00723157	0.995	0.191563	1.142	0.199123	1.148	0.73778	0.236548	0.561985	0.999999	0.604377	1
FALSE	High	Master Protein	P35914	Hydroxymethylglutaryl-CoA lyase, mitochondrial OS=Homo sapiens OX=9606 GN=HMGCL PE=1 SV=2	HMGCL	-0.00723157	0.995	-0.0454314	0.969	-0.0380063	0.974	0.471025	0.385995	0.982261	0.812842	0.802181	1
FALSE	High	Master Protein	Q04828	Aldo-keto reductase family 1 member C1 OS=Homo sapiens OX=9606 GN=AKR1C1 PE=1 SV=1	AKR1C1	-0.00868224	0.994	0.116365	1.084	0.124328	1.09	0.977202	0.436059	0.540565	0.999999	0.85172	1
FALSE	High	Master Protein	Q6P1M3	Lethal(2) giant larvae protein homolog 2 OS=Homo sapiens OX=9606 GN=LLGL2 PE=1 SV=2	LLGL2	-0.00868224	0.994	0.282143	1.216	0.290424	1.223	0.317797	0.107969	0.682207	0.653667	0.382082	1
FALSE	High	Master Protein	Q6P2Q9	Pre-mRNA-processing-splicing factor 8 OS=Homo sapiens OX=9606 GN=PRPF8 PE=1 SV=2	PRPF8	-0.00868224	0.994	-0.490051	0.712	-0.481969	0.716	0.905467	0.0771884	0.133069	0.999999	0.315125	1
FALSE	High	Master Protein	Q969H8	Myeloid-derived growth factor OS=Homo sapiens OX=9606 GN=MYDGF PE=1 SV=1	MYDGF	-0.00868224	0.994	0.0989585	1.071	0.108357	1.078	0.368708	0.141749	0.73112	0.71888	0.443741	1
FALSE	High	Master Protein	Q9Y696	Chloride intracellular channel protein 4 OS=Homo sapiens OX=9606 GN=CLIC4 PE=1 SV=4	CLIC4	-0.00868224	0.994	0.1137	1.082	0.123004	1.089	0.83807	0.700102	0.396773	0.999999	1	1
FALSE	High	Master Protein	P11413	Glucose-6-phosphate 1-dehydrogenase OS=Homo sapiens OX=9606 GN=G6PD PE=1 SV=4	G6PD	-0.0101344	0.993	-0.00578235	0.996	0.00432161	1.003	0.463548	0.464393	0.999998	0.80701	0.879801	1
FALSE	High	Master Protein	P39019	40S ribosomal protein S19 OS=Homo sapiens OX=9606 GN=RPS19 PE=1 SV=2	RPS19	-0.0101344	0.993	-0.0320936	0.978	-0.0218044	0.985	0.812041	0.988627	0.733659	0.999999	1	1
FALSE	High	Master Protein	P49368	T-complex protein 1 subunit gamma OS=Homo sapiens OX=9606 GN=CCT3 PE=1 SV=4	CCT3	-0.0101344	0.993	0.0894982	1.064	0.100305	1.072	0.867486	0.524195	0.809275	0.999999	0.929045	1
FALSE	High	Master Protein	P78417	Glutathione S-transferase omega-1 OS=Homo sapiens OX=9606 GN=GSTO1 PE=1 SV=2	GSTO1	-0.0101344	0.993	0.221568	1.166	0.231432	1.174	0.846088	0.225155	0.11081	0.999999	0.586131	1
FALSE	High	Master Protein	Q08170	Serine/arginine-rich splicing factor 4 OS=Homo sapiens OX=9606 GN=SRSF4 PE=1 SV=2	SRSF4	-0.0101344	0.993	0.173767	1.128	0.183963	1.136	0.79848	0.0218408	0.0473295	0.999999	0.152317	1
FALSE	High	Master Protein	E9PK25	Cofilin-1 OS=Homo sapiens OX=9606 GN=CFL1 PE=1 SV=1	CFL1	-0.011588	0.992	0.045443	1.032	0.0579701	1.041	0.62145	0.888035	0.874387	0.931091	1	1
FALSE	High	Master Protein	O60493	Sorting nexin-3 OS=Homo sapiens OX=9606 GN=SNX3 PE=1 SV=3	SNX3	-0.011588	0.992	-0.494109	0.71	-0.481969	0.716	0.919263	0.27562	0.16854	0.999999	0.661611	1
FALSE	High	Master Protein	P07355	Annexin A2 OS=Homo sapiens OX=9606 GN=ANXA2 PE=1 SV=2	ANXA2	-0.011588	0.992	0.0243197	1.017	0.0356239	1.025	0.395437	0.531389	0.959275	0.745378	0.936632	1
FALSE	High	Master Protein	P61247	40S ribosomal protein S3a OS=Homo sapiens OX=9606 GN=RPS3A PE=1 SV=2	RPS3A	-0.011588	0.992	0.0243197	1.017	0.0356239	1.025	0.515255	0.497032	0.999327	0.852097	0.904633	1
FALSE	High	Master Protein	Q9NYF8	Bcl-2-associated transcription factor 1 OS=Homo sapiens OX=9606 GN=BCLAF1 PE=1 SV=2	BCLAF1	-0.011588	0.992	-0.0159576	0.989	-0.00433459	0.997	0.759898	0.754749	0.999952	0.999999	1	1
FALSE	High	Master Protein	Q13753	Laminin subunit gamma-2 OS=Homo sapiens OX=9606 GN=LAMC2 PE=1 SV=2	LAMC2	-0.013043	0.991	-0.311148	0.806	-0.298673	0.813	0.874002	0.638001	0.381458	0.999999	1	1
FALSE	High	Master Protein	Q14103	Heterogeneous nuclear ribonucleoprotein D0 OS=Homo sapiens OX=9606 GN=HNRNPD PE=1 SV=1	HNRNPD	-0.013043	0.991	-0.109359	0.927	-0.0954196	0.936	0.989968	0.260438	0.306952	0.999999	0.642108	1
FALSE	High	Master Protein	F5GYJ8	Ubiquitin thioesterase OTUB1 OS=Homo sapiens OX=9606 GN=OTUB1 PE=1 SV=1	OTUB1	-0.0144996	0.99	0.297485	1.229	0.311503	1.241	0.61578	0.0165639	0.0523341	0.926693	0.12826	1
FALSE	High	Master Protein	Q14240	Eukaryotic initiation factor 4A-II OS=Homo sapiens OX=9606 GN=EIF4A2 PE=1 SV=2	EIF4A2	-0.0144996	0.99	0.154454	1.113	0.168642	1.124	0.862179	0.143613	0.277645	0.999999	0.447833	1
FALSE	High	Master Protein	Q16658	Fascin OS=Homo sapiens OX=9606 GN=FSCN1 PE=1 SV=3	FSCN1	-0.0144996	0.99	0.275007	1.21	0.290424	1.223	0.668067	0.188354	0.530404	0.968697	0.526345	1
FALSE	High	Master Protein	A0A087WW66	26S proteasome non-ATPase regulatory subunit 1 OS=Homo sapiens OX=9606 GN=PSMD1 PE=1 SV=1	PSMD1	-0.0159576	0.989	-0.0785637	0.947	-0.0619024	0.958	0.998012	0.639851	0.67397	0.999999	1	1
FALSE	High	Master Protein	P08238	Heat shock protein HSP 90-beta OS=Homo sapiens OX=9606 GN=HSP90AB1 PE=1 SV=4	HSP90AB1	-0.0159576	0.989	-0.00144342	0.999	0.0143553	1.01	0.476645	0.478463	0.999993	0.816378	0.891173	1
FALSE	High	Master Protein	A0A2R8Y5S7	Radixin OS=Homo sapiens OX=9606 GN=RDX PE=1 SV=1	RDX	-0.0174171	0.988	0.0745054	1.053	0.0922074	1.066	0.980967	0.903418	0.967374	0.999999	1	1
FALSE	High	Master Protein	O75390	Citrate synthase, mitochondrial OS=Homo sapiens OX=9606 GN=CS PE=1 SV=2	CS	-0.0174171	0.988	0.0593553	1.042	0.077243	1.055	0.930644	0.079453	0.126147	0.999999	0.319901	1
FALSE	High	Master Protein	P26640	Valine--tRNA ligase OS=Homo sapiens OX=9606 GN=VARS PE=1 SV=4	VARS	-0.0174171	0.988	-0.011588	0.992	0.00432161	1.003	0.55131	0.570792	0.9993	0.88313	0.961286	1
FALSE	High	Master Protein	Q14258	E3 ubiquitin/ISG15 ligase TRIM25 OS=Homo sapiens OX=9606 GN=TRIM25 PE=1 SV=2	TRIM25	-0.0174171	0.988	0	1	0.0172093	1.012	0.788501	0.791543	0.999982	0.999999	1	1
FALSE	High	Master Protein	Q96G03	Phosphoglucomutase-2 OS=Homo sapiens OX=9606 GN=PGM2 PE=1 SV=4	PGM2	-0.0174171	0.988	0.0524159	1.037	0.0703893	1.05	0.537375	0.146227	0.54939	0.877803	0.450573	1
FALSE	High	Master Protein	F6TLX2	Glyoxalase domain-containing protein 4 OS=Homo sapiens OX=9606 GN=GLOD4 PE=1 SV=1	GLOD4	-0.018878	0.987	-0.0664274	0.955	-0.046921	0.968	0.809822	0.999364	0.791841	0.999999	1	1
FALSE	High	Master Protein	Q53FA7	Quinone oxidoreductase PIG3 OS=Homo sapiens OX=9606 GN=TP53I3 PE=1 SV=2	TP53I3	-0.018878	0.987	0.288063	1.221	0.306846	1.237	0.670781	0.156195	0.452354	0.971319	0.467477	1
FALSE	High	Master Protein	Q8NBS9	Thioredoxin domain-containing protein 5 OS=Homo sapiens OX=9606 GN=TXNDC5 PE=1 SV=2	TXNDC5	-0.018878	0.987	0.0894982	1.064	0.109695	1.079	0.571477	0.885154	0.34201	0.895393	1	1
FALSE	High	Master Protein	P30711	Glutathione S-transferase theta-1 OS=Homo sapiens OX=9606 GN=GSTT1 PE=1 SV=4	GSTT1	-0.0203404	0.986	-0.0320936	0.978	-0.011588	0.992	0.76582	0.760273	0.999944	0.999999	1	1
FALSE	High	Master Protein	P37059	Estradiol 17-beta-dehydrogenase 2 OS=Homo sapiens OX=9606 GN=HSD17B2 PE=1 SV=1	HSD17B2	-0.0203404	0.986	0.194087	1.144	0.215368	1.161	0.553462	0.999109	0.575495	0.883508	1	1
FALSE	High	Master Protein	Q969Q0	60S ribosomal protein L36a-like OS=Homo sapiens OX=9606 GN=RPL36AL PE=1 SV=3	RPL36AL	-0.0203404	0.986	-0.131313	0.913	-0.109359	0.927	0.993611	0.830872	0.882564	0.999999	1	1
FALSE	High	Master Protein	H0YJH6	Signal transducer and activator of transcription OS=Homo sapiens OX=9606 GN=STAT6 PE=1 SV=2	STAT6	-0.0218044	0.985	-0.00868224	0.994	0.0129262	1.009	0.854513	0.933574	0.981145	0.999999	1	1
FALSE	High	Master Protein	Q14574	Desmocollin-3 OS=Homo sapiens OX=9606 GN=DSC3 PE=1 SV=3	DSC3	-0.0218044	0.985	-0.00288828	0.998	0.0186342	1.013	0.931609	0.935547	0.999933	0.999999	1	1
FALSE	High	Master Protein	Q9BTZ2	Dehydrogenase/reductase SDR family member 4 OS=Homo sapiens OX=9606 GN=DHRS4 PE=1 SV=3	DHRS4	-0.0218044	0.985	0.282143	1.216	0.303342	1.234	0.400921	0.0714649	0.404699	0.748916	0.302525	1
FALSE	High	Master Protein	Q9NTJ5	Phosphatidylinositide phosphatase SAC1 OS=Homo sapiens OX=9606 GN=SACM1L PE=1 SV=2	SACM1L	-0.0218044	0.985	0.111031	1.08	0.132248	1.096	0.999949	0.892499	0.888292	0.999999	1	1
FALSE	High	Master Protein	B4DUT8	Calponin OS=Homo sapiens OX=9606 GN=CNN2 PE=1 SV=1	CNN2	-0.0232698	0.984	0.00863031	1.006	0.0313952	1.022	0.311916	0.420665	0.963955	0.647362	0.83458	1
FALSE	High	Master Protein	P14678	Small nuclear ribonucleoprotein-associated proteins B and B' OS=Homo sapiens OX=9606 GN=SNRPB PE=1 SV=2	SNRPB	-0.0232698	0.984	-0.0159576	0.989	0.0071955	1.005	0.377623	0.426559	0.993567	0.728866	0.841858	1
FALSE	High	Master Protein	P22314	Ubiquitin-like modifier-activating enzyme 1 OS=Homo sapiens OX=9606 GN=UBA1 PE=1 SV=3	UBA1	-0.0232698	0.984	0.0186342	1.013	0.041243	1.029	0.732394	0.916507	0.92766	0.999999	1	1
FALSE	High	Master Protein	P47895	Aldehyde dehydrogenase family 1 member A3 OS=Homo sapiens OX=9606 GN=ALDH1A3 PE=1 SV=2	ALDH1A3	-0.0232698	0.984	0.250962	1.19	0.27262	1.208	0.54321	0.999092	0.521503	0.88046	1	1
FALSE	Medium	Master Protein	O14920	Inhibitor of nuclear factor kappa-B kinase subunit beta OS=Homo sapiens OX=9606 GN=IKBKB PE=1 SV=1	IKBKB	-0.0262051	0.982	0.455229	1.371	0.481299	1.396	0.886272	0.0566675	0.102837	0.999999	0.26748	1
FALSE	High	Master Protein	O60256	Phosphoribosyl pyrophosphate synthase-associated protein 2 OS=Homo sapiens OX=9606 GN=PRPSAP2 PE=1 SV=1	PRPSAP2	-0.0262051	0.982	-0.0513992	0.965	-0.0262051	0.982	0.198211	0.0754645	0.739441	0.506986	0.311449	1
FALSE	High	Master Protein	P02647	Apolipoprotein A-I OS=Homo sapiens OX=9606 GN=APOA1 PE=1 SV=1	APOA1	-0.0262051	0.982	-0.411195	0.752	-0.384584	0.766	0.57755	0.400259	0.935505	0.901399	0.816378	1
FALSE	High	Master Protein	P62906	60S ribosomal protein L10a OS=Homo sapiens OX=9606 GN=RPL10A PE=1 SV=2	RPL10A	-0.0262051	0.982	-0.172994	0.887	-0.147202	0.903	0.381218	0.127636	0.668165	0.731344	0.417658	1
FALSE	High	Master Protein	Q14247	Src substrate cortactin OS=Homo sapiens OX=9606 GN=CTTN PE=1 SV=2	CTTN	-0.0262051	0.982	0.00432161	1.003	0.0299829	1.021	0.932098	0.582908	0.784455	0.999999	0.971196	1
FALSE	High	Master Protein	P62917	60S ribosomal protein L8 OS=Homo sapiens OX=9606 GN=RPL8 PE=1 SV=2	RPL8	-0.027675	0.981	0.0257376	1.018	0.0538064	1.038	0.987413	0.980462	0.938471	0.999999	1	1
FALSE	High	Master Protein	Q92817	Envoplakin OS=Homo sapiens OX=9606 GN=EVPL PE=1 SV=3	EVPL	-0.027675	0.981	-0.186065	0.879	-0.158429	0.896	0.619299	0.91714	0.83904	0.929731	1	1
FALSE	High	Master Protein	O00534	von Willebrand factor A domain-containing protein 5A OS=Homo sapiens OX=9606 GN=VWA5A PE=2 SV=2	VWA5A	-0.0291463	0.98	-0.100051	0.933	-0.0709665	0.952	0.81743	0.630213	0.939858	0.999999	1	1
FALSE	High	Master Protein	Q15233	Non-POU domain-containing octamer-binding protein OS=Homo sapiens OX=9606 GN=NONO PE=1 SV=4	NONO	-0.0291463	0.98	-0.112475	0.925	-0.0831412	0.944	0.266248	0.0670063	0.553102	0.60292	0.295103	1
FALSE	High	Master Protein	Q1KMD3	Heterogeneous nuclear ribonucleoprotein U-like protein 2 OS=Homo sapiens OX=9606 GN=HNRNPUL2 PE=1 SV=1	HNRNPUL2	-0.0291463	0.98	0.123004	1.089	0.153157	1.112	0.397831	0.662534	0.871122	0.74737	1	1
FALSE	High	Master Protein	P05141	ADP/ATP translocase 2 OS=Homo sapiens OX=9606 GN=SLC25A5 PE=1 SV=7	SLC25A5	-0.0306192	0.979	0.041243	1.029	0.0717627	1.051	0.311092	0.956359	0.432211	0.647327	1	1
FALSE	High	Master Protein	P13804	Electron transfer flavoprotein subunit alpha, mitochondrial OS=Homo sapiens OX=9606 GN=ETFA PE=1 SV=1	ETFA	-0.0306192	0.979	0.1137	1.082	0.144046	1.105	0.84777	0.236863	0.117233	0.999999	0.604377	1
FALSE	High	Master Protein	Q02543	60S ribosomal protein L18a OS=Homo sapiens OX=9606 GN=RPL18A PE=1 SV=2	RPL18A	-0.0306192	0.979	-0.0365259	0.975	-0.00578235	0.996	0.451086	0.5233	0.989039	0.793902	0.928481	1
FALSE	High	Master Protein	Q96GY0	Zinc finger C2HC domain-containing protein 1A OS=Homo sapiens OX=9606 GN=ZC2HC1A PE=1 SV=2	ZC2HC1A	-0.0306192	0.979	0.0172093	1.012	0.0482362	1.034	0.998747	0.993135	0.986099	0.999999	1	1
FALSE	High	Master Protein	G3V4P8	Glia maturation factor beta (Fragment) OS=Homo sapiens OX=9606 GN=GMFB PE=1 SV=1	GMFB	-0.0320936	0.978	0.538041	1.452	0.571434	1.486	0.634175	0.738682	0.277929	0.942479	1	1
FALSE	High	Master Protein	H0YI09	Methyltransferase-like protein 7A (Fragment) OS=Homo sapiens OX=9606 GN=METTL7A PE=1 SV=1	METTL7A	-0.0320936	0.978	0.0922074	1.066	0.124328	1.09	0.424484	0.284892	0.938117	0.773441	0.675677	1
FALSE	High	Master Protein	Q8WUM4	Programmed cell death 6-interacting protein OS=Homo sapiens OX=9606 GN=PDCD6IP PE=1 SV=1	PDCD6IP	-0.0320936	0.978	-0.00578235	0.996	0.0257376	1.018	0.996965	0.884946	0.850238	0.999999	1	1
FALSE	High	Master Protein	A0A087WY31	YTH domain-containing family protein 3 OS=Homo sapiens OX=9606 GN=YTHDF3 PE=1 SV=1	YTHDF3	-0.0335695	0.977	-0.0101344	0.993	0.0229004	1.016	0.789324	0.913845	0.96332	0.999999	1	1
FALSE	High	Master Protein	P04075	Fructose-bisphosphate aldolase A OS=Homo sapiens OX=9606 GN=ALDOA PE=1 SV=2	ALDOA	-0.0335695	0.977	-0.0203404	0.986	0.0129262	1.009	0.872861	0.847346	0.998422	0.999999	1	1
FALSE	High	Master Protein	Q15717	ELAV-like protein 1 OS=Homo sapiens OX=9606 GN=ELAVL1 PE=1 SV=2	ELAVL1	-0.0335695	0.977	0.176323	1.13	0.209141	1.156	0.836167	0.965874	0.943362	0.999999	1	1
FALSE	High	Master Protein	Q96HY6	DDRGK domain-containing protein 1 OS=Homo sapiens OX=9606 GN=DDRGK1 PE=1 SV=2	DDRGK1	-0.0335695	0.977	-0.0877334	0.941	-0.0528949	0.964	0.725433	0.981082	0.826282	0.999999	1	1
FALSE	High	Master Protein	Q9Y6N5	Sulfide:quinone oxidoreductase, mitochondrial OS=Homo sapiens OX=9606 GN=SQOR PE=1 SV=1	SQOR	-0.0335695	0.977	0.0745054	1.053	0.108357	1.078	0.759803	0.998433	0.788847	0.999999	1	1
FALSE	High	Master Protein	P06702	Protein S100-A9 OS=Homo sapiens OX=9606 GN=S100A9 PE=1 SV=1	S100A9	-0.0350469	0.976	-0.0174171	0.988	0.0186342	1.013	0.938766	0.701347	0.880036	0.999999	1	1
FALSE	High	Master Protein	Q02878	60S ribosomal protein L6 OS=Homo sapiens OX=9606 GN=RPL6 PE=1 SV=3	RPL6	-0.0350469	0.976	-0.0484122	0.967	-0.0144996	0.99	0.925854	0.856835	0.985986	0.999999	1	1
FALSE	High	Master Protein	Q8NBX0	Saccharopine dehydrogenase-like oxidoreductase OS=Homo sapiens OX=9606 GN=SCCPDH PE=1 SV=1	SCCPDH	-0.0350469	0.976	-0.195946	0.873	-0.16004	0.895	0.851416	0.746955	0.448405	0.999999	1	1
FALSE	High	Master Protein	Q96A72	Protein mago nashi homolog 2 OS=Homo sapiens OX=9606 GN=MAGOHB PE=1 SV=1	MAGOHB	-0.0350469	0.976	0.279768	1.214	0.316146	1.245	0.925908	0.113049	0.0701587	0.999999	0.392073	1
FALSE	High	Master Protein	Q9Y490	Talin-1 OS=Homo sapiens OX=9606 GN=TLN1 PE=1 SV=3	TLN1	-0.0350469	0.976	0.129613	1.094	0.164786	1.121	0.548294	0.964417	0.418183	0.882119	1	1
FALSE	High	Master Protein	O15127	Secretory carrier-associated membrane protein 2 OS=Homo sapiens OX=9606 GN=SCAMP2 PE=1 SV=2	SCAMP2	-0.0365259	0.975	0.436162	1.353	0.473008	1.388	0.949644	0.0971746	0.0658877	0.999999	0.358653	1
FALSE	High	Master Protein	P35221	Catenin alpha-1 OS=Homo sapiens OX=9606 GN=CTNNA1 PE=1 SV=1	CTNNA1	-0.0365259	0.975	0.283329	1.217	0.320773	1.249	0.571643	0.0455057	0.172676	0.895434	0.239445	1
FALSE	High	Master Protein	Q15428	Splicing factor 3A subunit 2 OS=Homo sapiens OX=9606 GN=SF3A2 PE=1 SV=2	SF3A2	-0.0380063	0.974	0.302173	1.233	0.340277	1.266	0.625665	0.979964	0.734343	0.935446	1	1
FALSE	High	Master Protein	Q6NUM9	All-trans-retinol 13,14-reductase OS=Homo sapiens OX=9606 GN=RETSAT PE=1 SV=2	RETSAT	-0.0380063	0.974	0.215368	1.161	0.253384	1.192	0.950073	0.542073	0.390703	0.999999	0.945356	1
FALSE	High	Master Protein	A0A0J9YXC7	LIM and senescent cell antigen-like-containing domain protein OS=Homo sapiens OX=9606 GN=LIMS4 PE=4 SV=1	LIMS4	-0.0394883	0.973	-0.345564	0.787	-0.305788	0.809	0.504973	0.0903169	0.39204	0.840708	0.346481	1
FALSE	High	Master Protein	Q9UHG3	Prenylcysteine oxidase 1 OS=Homo sapiens OX=9606 GN=PCYOX1 PE=1 SV=3	PCYOX1	-0.0394883	0.973	-0.0101344	0.993	0.0299829	1.021	0.62169	0.695701	0.990673	0.931233	1	1
FALSE	High	Master Protein	Q9Y3C6	Peptidyl-prolyl cis-trans isomerase-like 1 OS=Homo sapiens OX=9606 GN=PPIL1 PE=1 SV=1	PPIL1	-0.0409718	0.972	-0.217591	0.86	-0.176251	0.885	0.696747	0.98191	0.593687	0.994382	1	1
FALSE	High	Master Protein	O15020	Spectrin beta chain, non-erythrocytic 2 OS=Homo sapiens OX=9606 GN=SPTBN2 PE=1 SV=3	SPTBN2	-0.0424568	0.971	-0.100051	0.933	-0.0588937	0.96	0.999963	0.978417	0.976623	0.999999	1	1
FALSE	High	Master Protein	P55884	Eukaryotic translation initiation factor 3 subunit B OS=Homo sapiens OX=9606 GN=EIF3B PE=1 SV=3	EIF3B	-0.0424568	0.971	0.309176	1.239	0.350497	1.275	0.412459	0.0605356	0.337464	0.7613	0.276059	1
FALSE	High	Master Protein	Q9BUF5	Tubulin beta-6 chain OS=Homo sapiens OX=9606 GN=TUBB6 PE=1 SV=1	TUBB6	-0.0424568	0.971	0.109695	1.079	0.15056	1.11	0.377574	0.990144	0.322846	0.728866	1	1
FALSE	High	Master Protein	O43747	AP-1 complex subunit gamma-1 OS=Homo sapiens OX=9606 GN=AP1G1 PE=1 SV=5	AP1G1	-0.0439433	0.97	-0.07552	0.949	-0.0320936	0.978	0.394963	0.0659902	0.382316	0.745244	0.294529	1
FALSE	High	Master Protein	Q9NR31	GTP-binding protein SAR1a OS=Homo sapiens OX=9606 GN=SAR1A PE=1 SV=1	SAR1A	-0.0454314	0.969	0.141433	1.103	0.187768	1.139	0.418558	0.21856	0.852994	0.76881	0.57596	1
FALSE	High	Master Protein	P15927	Replication protein A 32 kDa subunit OS=Homo sapiens OX=9606 GN=RPA2 PE=1 SV=1	RPA2	-0.046921	0.968	0.158337	1.116	0.206643	1.154	0.683807	0.380102	0.83353	0.98254	0.793359	1
FALSE	High	Master Protein	P19367	Hexokinase-1 OS=Homo sapiens OX=9606 GN=HK1 PE=1 SV=3	HK1	-0.046921	0.968	0.0908534	1.065	0.137504	1.1	0.307914	0.706251	0.714987	0.645331	1	1
FALSE	High	Master Protein	Q92900	Regulator of nonsense transcripts 1 OS=Homo sapiens OX=9606 GN=UPF1 PE=1 SV=2	UPF1	-0.046921	0.968	-0.1976	0.872	-0.150401	0.901	0.845467	0.374779	0.663202	0.999999	0.788814	1
FALSE	High	Master Protein	Q9BUT1	3-hydroxybutyrate dehydrogenase type 2 OS=Homo sapiens OX=9606 GN=BDH2 PE=1 SV=2	BDH2	-0.046921	0.968	0.100305	1.072	0.146655	1.107	0.99982	0.858314	0.849564	0.999999	1	1
FALSE	High	Master Protein	Q9H1E3	Nuclear ubiquitous casein and cyclin-dependent kinase substrate 1 OS=Homo sapiens OX=9606 GN=NUCKS1 PE=1 SV=1	NUCKS1	-0.046921	0.968	-0.300448	0.812	-0.253257	0.839	0.914993	0.0628371	0.104773	0.999999	0.283738	1
FALSE	High	Master Protein	P61313	60S ribosomal protein L15 OS=Homo sapiens OX=9606 GN=RPL15 PE=1 SV=2	RPL15	-0.0484122	0.967	0.169925	1.125	0.217851	1.163	0.868222	0.344499	0.595471	0.999999	0.751881	1
FALSE	High	Master Protein	D6RBW1	Eukaryotic translation initiation factor 4E OS=Homo sapiens OX=9606 GN=EIF4E PE=1 SV=1	EIF4E	-0.0499049	0.966	0.0299829	1.021	0.0799754	1.057	0.460739	0.843408	0.769822	0.805325	1	1
FALSE	High	Master Protein	P26639	Threonine--tRNA ligase, cytoplasmic OS=Homo sapiens OX=9606 GN=TARS PE=1 SV=3	TARS	-0.0499049	0.966	0.144046	1.105	0.192825	1.143	0.801521	0.95377	0.637349	0.999999	1	1
FALSE	High	Master Protein	Q01469	Fatty acid-binding protein 5 OS=Homo sapiens OX=9606 GN=FABP5 PE=1 SV=3	FABP5	-0.0499049	0.966	-0.086201	0.942	-0.0365259	0.975	0.495049	0.563426	0.990966	0.832657	0.958062	1
FALSE	High	Master Protein	E7EW20	Unconventional myosin-VI OS=Homo sapiens OX=9606 GN=MYO6 PE=1 SV=2	MYO6	-0.0513992	0.965	0.138814	1.101	0.190299	1.141	0.538689	0.136273	0.518506	0.877803	0.431461	1
FALSE	High	Master Protein	A0A499FI31	Squamous cell carcinoma antigen recognized by T-cells 3 OS=Homo sapiens OX=9606 GN=SART3 PE=1 SV=1	SART3	-0.0528949	0.964	0.292782	1.225	0.345964	1.271	0.999475	0.0554455	0.0533658	0.999999	0.264673	1
FALSE	High	Master Protein	O76041	Nebulette OS=Homo sapiens OX=9606 GN=NEBL PE=1 SV=1	NEBL	-0.0528949	0.964	-0.407364	0.754	-0.354759	0.782	0.831427	0.999864	0.839324	0.999999	1	1
FALSE	High	Master Protein	Q12905	Interleukin enhancer-binding factor 2 OS=Homo sapiens OX=9606 GN=ILF2 PE=1 SV=2	ILF2	-0.0528949	0.964	-0.0365259	0.975	0.015783	1.011	0.595862	0.6623	0.992399	0.913371	1	1
FALSE	High	Master Protein	Q9P206	Uncharacterized protein KIAA1522 OS=Homo sapiens OX=9606 GN=KIAA1522 PE=1 SV=2	KIAA1522	-0.0528949	0.964	-0.179515	0.883	-0.12658	0.916	0.17996	0.0197159	0.248044	0.48375	0.142309	1
FALSE	High	Master Protein	P21397	Amine oxidase [flavin-containing] A OS=Homo sapiens OX=9606 GN=MAOA PE=1 SV=1	MAOA	-0.0543923	0.963	0.180148	1.133	0.235114	1.177	0.972959	0.330254	0.426629	0.999999	0.736571	1
FALSE	High	Master Protein	P28070	Proteasome subunit beta type-4 OS=Homo sapiens OX=9606 GN=PSMB4 PE=1 SV=4	PSMB4	-0.0543923	0.963	0.158337	1.116	0.212881	1.159	0.395606	0.9228	0.591024	0.745378	1	1
FALSE	High	Master Protein	P31948	Stress-induced-phosphoprotein 1 OS=Homo sapiens OX=9606 GN=STIP1 PE=1 SV=1	STIP1	-0.0543923	0.963	-0.013043	0.991	0.041243	1.029	0.0805261	0.999155	0.0846177	0.291251	1	1
FALSE	High	Master Protein	J3QRS3	Myosin regulatory light chain 12A OS=Homo sapiens OX=9606 GN=MYL12A PE=1 SV=1	MYL12A	-0.0558912	0.962	-0.16004	0.895	-0.103147	0.931	0.559712	0.798431	0.90567	0.887438	1	1
FALSE	High	Master Protein	P52272	Heterogeneous nuclear ribonucleoprotein M OS=Homo sapiens OX=9606 GN=HNRNPM PE=1 SV=3	HNRNPM	-0.0558912	0.962	-0.0320936	0.978	0.0229004	1.016	0.0949631	0.177002	0.879231	0.322624	0.503632	1
FALSE	High	Master Protein	P52907	F-actin-capping protein subunit alpha-1 OS=Homo sapiens OX=9606 GN=CAPZA1 PE=1 SV=3	CAPZA1	-0.0558912	0.962	0.0186342	1.013	0.0731347	1.052	0.0997324	0.850804	0.200564	0.335114	1	1
FALSE	Medium	Master Protein	Q99732	Lipopolysaccharide-induced tumor necrosis factor-alpha factor OS=Homo sapiens OX=9606 GN=LITAF PE=1 SV=2	LITAF	-0.0558912	0.962	0.041243	1.029	0.0962619	1.069	0.38804	0.568884	0.931339	0.739551	0.960085	1
FALSE	High	Master Protein	Q9P2E9	Ribosome-binding protein 1 OS=Homo sapiens OX=9606 GN=RRBP1 PE=1 SV=5	RRBP1	-0.0558912	0.962	0.00432161	1.003	0.0607392	1.043	0.0826093	0.457118	0.40282	0.295959	0.871517	1
FALSE	High	Master Protein	O00330	Pyruvate dehydrogenase protein X component, mitochondrial OS=Homo sapiens OX=9606 GN=PDHX PE=1 SV=3	PDHX	-0.0573917	0.961	0.356144	1.28	0.413594	1.332	0.662489	0.273966	0.703954	0.964738	0.660954	1
FALSE	High	Master Protein	P29508	Serpin B3 OS=Homo sapiens OX=9606 GN=SERPINB3 PE=1 SV=2	SERPINB3	-0.0573917	0.961	-0.132894	0.912	-0.07552	0.949	0.595264	0.291299	0.79768	0.913371	0.687018	1
FALSE	High	Master Protein	Q14697	Neutral alpha-glucosidase AB OS=Homo sapiens OX=9606 GN=GANAB PE=1 SV=3	GANAB	-0.0573917	0.961	-0.0923402	0.938	-0.0365259	0.975	0.870767	0.515021	0.796395	0.999999	0.918609	1
FALSE	High	Master Protein	O43488	Aflatoxin B1 aldehyde reductase member 2 OS=Homo sapiens OX=9606 GN=AKR7A2 PE=1 SV=3	AKR7A2	-0.0588937	0.96	0.0949116	1.068	0.154454	1.113	0.585505	0.878392	0.346178	0.907856	1	1
FALSE	High	Master Protein	P10809	60 kDa heat shock protein, mitochondrial OS=Homo sapiens OX=9606 GN=HSPD1 PE=1 SV=2	HSPD1	-0.0588937	0.96	-0.00144342	0.999	0.0579701	1.041	0.121477	0.532618	0.477816	0.380853	0.937038	1
FALSE	High	Master Protein	Q96RF0	Sorting nexin-18 OS=Homo sapiens OX=9606 GN=SNX18 PE=1 SV=2	SNX18	-0.0588937	0.96	0.280956	1.215	0.339137	1.265	0.628141	0.117814	0.384654	0.937861	0.397977	1
FALSE	High	Master Protein	P49327	Fatty acid synthase OS=Homo sapiens OX=9606 GN=FASN PE=1 SV=3	FASN	-0.0603973	0.959	0.0840643	1.06	0.144046	1.105	0.994805	0.29016	0.326003	0.999999	0.684671	1
FALSE	High	Master Protein	O43237	Cytoplasmic dynein 1 light intermediate chain 2 OS=Homo sapiens OX=9606 GN=DYNC1LI2 PE=1 SV=1	DYNC1LI2	-0.0619024	0.958	0.258217	1.196	0.320773	1.249	0.475748	0.928498	0.313054	0.816378	1	1
FALSE	High	Master Protein	P17931	Galectin-3 OS=Homo sapiens OX=9606 GN=LGALS3 PE=1 SV=5	LGALS3	-0.0619024	0.958	-0.0203404	0.986	0.041243	1.029	0.990329	0.849827	0.909551	0.999999	1	1
FALSE	High	Master Protein	P22059	Oxysterol-binding protein 1 OS=Homo sapiens OX=9606 GN=OSBP PE=1 SV=1	OSBP	-0.0619024	0.958	-0.291592	0.817	-0.229382	0.853	0.329628	0.0191347	0.129032	0.670964	0.139181	1
FALSE	High	Master Protein	E5RIL1	Uroplakin-3b-like protein 2 OS=Homo sapiens OX=9606 GN=UPK3BL2 PE=3 SV=2	UPK3BL2	-0.0634092	0.957	0.246104	1.186	0.31034	1.24	0.795988	0.0683935	0.157459	0.999999	0.296541	1
FALSE	High	Master Protein	P02533	Keratin, type I cytoskeletal 14 OS=Homo sapiens OX=9606 GN=KRT14 PE=1 SV=4	KRT14	-0.0649175	0.956	-0.125006	0.917	-0.0603973	0.959	0.199378	0.152847	0.976169	0.508615	0.462064	1
FALSE	High	Master Protein	P25788	Proteasome subunit alpha type-3 OS=Homo sapiens OX=9606 GN=PSMA3 PE=1 SV=2	PSMA3	-0.0649175	0.956	0.0635029	1.045	0.128293	1.093	0.789109	0.549153	0.904865	0.999999	0.947862	1
FALSE	High	Master Protein	Q8N766	ER membrane protein complex subunit 1 OS=Homo sapiens OX=9606 GN=EMC1 PE=1 SV=1	EMC1	-0.0649175	0.956	0.0976108	1.07	0.16221	1.119	0.603021	0.706993	0.981638	0.919452	1	1
FALSE	High	Master Protein	Q99627	COP9 signalosome complex subunit 8 OS=Homo sapiens OX=9606 GN=COPS8 PE=1 SV=1	COPS8	-0.0649175	0.956	0.0426443	1.03	0.107018	1.077	0.217602	0.802794	0.0960716	0.52865	1	1
FALSE	High	Master Protein	Q09666	Neuroblast differentiation-associated protein AHNAK OS=Homo sapiens OX=9606 GN=AHNAK PE=1 SV=2	AHNAK	-0.0664274	0.955	-0.164884	0.892	-0.0969617	0.935	0.103199	0.0381963	0.717967	0.342649	0.215608	1
FALSE	High	Master Protein	Q99536	Synaptic vesicle membrane protein VAT-1 homolog OS=Homo sapiens OX=9606 GN=VAT1 PE=1 SV=2	VAT1	-0.0664274	0.955	0.177599	1.131	0.244887	1.185	0.733006	0.0610969	0.162494	0.999999	0.278028	1
FALSE	High	Master Protein	Q9UBX7	Kallikrein-11 OS=Homo sapiens OX=9606 GN=KLK11 PE=1 SV=2	KLK11	-0.0664274	0.955	0.250962	1.19	0.318461	1.247	0.780454	0.225558	0.0944947	0.999999	0.586468	1
FALSE	High	Master Protein	A0AVT1	Ubiquitin-like modifier-activating enzyme 6 OS=Homo sapiens OX=9606 GN=UBA6 PE=1 SV=1	UBA6	-0.0679388	0.954	0.0840643	1.06	0.151859	1.111	0.915378	0.345943	0.211583	0.999999	0.752763	1
FALSE	High	Master Protein	Q96A26	Protein FAM162A OS=Homo sapiens OX=9606 GN=FAM162A PE=1 SV=2	FAM162A	-0.0679388	0.954	-0.210897	0.864	-0.142417	0.906	0.841988	0.432805	0.739579	0.999999	0.846134	1
FALSE	High	Master Protein	P17174	Aspartate aminotransferase, cytoplasmic OS=Homo sapiens OX=9606 GN=GOT1 PE=1 SV=3	GOT1	-0.0694519	0.953	0.264236	1.201	0.332278	1.259	0.551059	0.04715	0.187884	0.88313	0.244048	1
FALSE	High	Master Protein	Q01844	RNA-binding protein EWS OS=Homo sapiens OX=9606 GN=EWSR1 PE=1 SV=1	EWSR1	-0.0694519	0.953	-0.768568	0.587	-0.696658	0.617	0.432194	0.00763759	0.0330435	0.78225	0.0902718	1
FALSE	High	Master Protein	Q96AE4	Far upstream element-binding protein 1 OS=Homo sapiens OX=9606 GN=FUBP1 PE=1 SV=3	FUBP1	-0.0694519	0.953	-0.0203404	0.986	0.0482362	1.034	0.398494	0.752754	0.791406	0.748179	1	1
FALSE	High	Master Protein	O43865	S-adenosylhomocysteine hydrolase-like protein 1 OS=Homo sapiens OX=9606 GN=AHCYL1 PE=1 SV=2	AHCYL1	-0.0709665	0.952	0.149259	1.109	0.22033	1.165	0.835267	0.673951	0.9535	0.999999	1	1
FALSE	High	Master Protein	P10599	Thioredoxin OS=Homo sapiens OX=9606 GN=TXN PE=1 SV=3	TXN	-0.0709665	0.952	-0.00868224	0.994	0.0621217	1.044	0.114644	0.408999	0.585723	0.365565	0.825443	1
FALSE	High	Master Protein	Q07666	KH domain-containing, RNA-binding, signal transduction-associated protein 1 OS=Homo sapiens OX=9606 GN=KHDRBS1 PE=1 SV=1	KHDRBS1	-0.0709665	0.952	-0.164884	0.892	-0.0923402	0.938	0.864623	0.206164	0.386473	0.999999	0.554659	1
FALSE	High	Master Protein	Q5T4S7	E3 ubiquitin-protein ligase UBR4 OS=Homo sapiens OX=9606 GN=UBR4 PE=1 SV=1	UBR4	-0.0709665	0.952	-0.628162	0.647	-0.558517	0.679	0.896539	0.450403	0.267107	0.999999	0.864094	1
FALSE	High	Master Protein	A0A0A0MSW4	Phosphatidylinositol transfer protein beta isoform OS=Homo sapiens OX=9606 GN=PITPNB PE=1 SV=1	PITPNB	-0.0724828	0.951	-0.550043	0.683	-0.477944	0.718	0.192392	0.00759485	0.0752255	0.500856	0.0902718	1
FALSE	High	Master Protein	A0A494C039	Hypoxia up-regulated protein 1 OS=Homo sapiens OX=9606 GN=HYOU1 PE=1 SV=1	HYOU1	-0.0724828	0.951	-0.12658	0.916	-0.0528949	0.964	0.980644	0.582523	0.688952	0.999999	0.971196	1
FALSE	High	Master Protein	P41250	Glycine--tRNA ligase OS=Homo sapiens OX=9606 GN=GARS PE=1 SV=3	GARS	-0.0724828	0.951	-0.200913	0.87	-0.128156	0.915	0.159171	0.0714398	0.809816	0.445736	0.302525	1
FALSE	High	Master Protein	Q5T2E6	Armadillo-like helical domain-containing protein 3 OS=Homo sapiens OX=9606 GN=ARMH3 PE=1 SV=1	ARMH3	-0.0724828	0.951	0.0745054	1.053	0.146655	1.107	0.987922	0.426079	0.499678	0.999999	0.841686	1
FALSE	High	Master Protein	Q9BSH5	Haloacid dehalogenase-like hydrolase domain-containing protein 3 OS=Homo sapiens OX=9606 GN=HDHD3 PE=1 SV=1	HDHD3	-0.0724828	0.951	-0.314733	0.804	-0.242977	0.845	0.49809	0.720132	0.916423	0.836168	1	1
FALSE	High	Master Protein	Q9H0P0	Cytosolic 5'-nucleotidase 3A OS=Homo sapiens OX=9606 GN=NT5C3A PE=1 SV=3	NT5C3A	-0.0724828	0.951	-0.336428	0.792	-0.263612	0.833	0.976702	0.402127	0.316166	0.999999	0.818499	1
FALSE	High	Master Protein	A0A0B4J2A0	FGGY_N domain-containing protein OS=Homo sapiens OX=9606 PE=1 SV=1	#VALUE!	-0.0740006	0.95	-0.320126	0.801	-0.246395	0.843	0.238158	0.110839	0.823512	0.559325	0.388423	1
FALSE	High	Master Protein	P25786	Proteasome subunit alpha type-1 OS=Homo sapiens OX=9606 GN=PSMA1 PE=1 SV=1	PSMA1	-0.0740006	0.95	-0.0740006	0.95	0.00144197	1.001	0.266974	0.212194	0.981336	0.602932	0.565909	1
FALSE	High	Master Protein	Q92973	Transportin-1 OS=Homo sapiens OX=9606 GN=TNPO1 PE=1 SV=2	TNPO1	-0.0740006	0.95	0.128293	1.093	0.201634	1.15	0.658231	0.345421	0.814242	0.960275	0.751881	1
FALSE	High	Master Protein	Q99442	Translocation protein SEC62 OS=Homo sapiens OX=9606 GN=SEC62 PE=1 SV=1	SEC62	-0.0740006	0.95	0.100305	1.072	0.173767	1.128	0.881533	0.459341	0.261929	0.999999	0.872802	1
FALSE	High	Master Protein	Q9Y5S2	Serine/threonine-protein kinase MRCK beta OS=Homo sapiens OX=9606 GN=CDC42BPB PE=1 SV=2	CDC42BPB	-0.0740006	0.95	-0.114035	0.924	-0.0409718	0.972	0.815386	0.413566	0.745882	0.999999	0.831054	1
FALSE	High	Master Protein	O95758	Polypyrimidine tract-binding protein 3 OS=Homo sapiens OX=9606 GN=PTBP3 PE=1 SV=2	PTBP3	-0.07552	0.949	0.240009	1.181	0.314986	1.244	0.85848	0.0364103	0.0701748	0.999999	0.212963	1
FALSE	High	Master Protein	P13489	Ribonuclease inhibitor OS=Homo sapiens OX=9606 GN=RNH1 PE=1 SV=2	RNH1	-0.077041	0.948	-0.0409718	0.972	0.0356239	1.025	0.820502	0.699305	0.973453	0.999999	1	1
FALSE	High	Master Protein	A0A3B3ISG5	Insulin-degrading enzyme OS=Homo sapiens OX=9606 GN=IDE PE=1 SV=1	IDE	-0.0785637	0.947	0.0071955	1.005	0.0854247	1.061	0.999839	0.662937	0.672659	0.999999	1	1
FALSE	High	Master Protein	E7ERS3	Zinc finger CCCH domain-containing protein 18 OS=Homo sapiens OX=9606 GN=ZC3H18 PE=1 SV=1	ZC3H18	-0.0785637	0.947	-0.0724828	0.951	0.0071955	1.005	0.484216	0.512191	0.998389	0.824487	0.916442	1
FALSE	High	Master Protein	P26038	Moesin OS=Homo sapiens OX=9606 GN=MSN PE=1 SV=3	MSN	-0.0785637	0.947	-0.077041	0.948	0.00144197	1.001	0.598473	0.596361	0.999992	0.915412	0.975478	1
FALSE	High	Master Protein	P37837	Transaldolase OS=Homo sapiens OX=9606 GN=TALDO1 PE=1 SV=2	TALDO1	-0.0785637	0.947	0.0129262	1.009	0.0908534	1.065	0.899995	0.528594	0.774728	0.999999	0.935036	1
FALSE	High	Master Protein	P50502	Hsc70-interacting protein OS=Homo sapiens OX=9606 GN=ST13 PE=1 SV=2	ST13	-0.0785637	0.947	-0.00433459	0.997	0.0731347	1.052	0.94622	0.643891	0.820069	0.999999	1	1
FALSE	High	Master Protein	Q9BT22	Chitobiosyldiphosphodolichol beta-mannosyltransferase OS=Homo sapiens OX=9606 GN=ALG1 PE=1 SV=2	ALG1	-0.0785637	0.947	0.015783	1.011	0.0949116	1.068	0.997044	0.953867	0.929231	0.999999	1	1
FALSE	High	Master Protein	P07195	L-lactate dehydrogenase B chain OS=Homo sapiens OX=9606 GN=LDHB PE=1 SV=2	LDHB	-0.0800879	0.946	-0.086201	0.942	-0.00578235	0.996	0.400358	0.448992	0.994103	0.748916	0.862117	1
FALSE	High	Master Protein	Q14152	Eukaryotic translation initiation factor 3 subunit A OS=Homo sapiens OX=9606 GN=EIF3A PE=1 SV=1	EIF3A	-0.0800879	0.946	0.0384362	1.027	0.119024	1.086	0.983665	0.955069	0.89061	0.999999	1	1
FALSE	High	Master Protein	Q9HA77	Probable cysteine--tRNA ligase, mitochondrial OS=Homo sapiens OX=9606 GN=CARS2 PE=1 SV=1	CARS2	-0.0800879	0.946	0.126973	1.092	0.207893	1.155	0.474365	0.259671	0.0541842	0.815694	0.641379	1
FALSE	High	Master Protein	P46109	Crk-like protein OS=Homo sapiens OX=9606 GN=CRKL PE=1 SV=1	CRKL	-0.0816138	0.945	0.0922074	1.066	0.173767	1.128	0.543065	0.312222	0.873915	0.88046	0.713937	1
FALSE	High	Master Protein	P48507	Glutamate--cysteine ligase regulatory subunit OS=Homo sapiens OX=9606 GN=GCLM PE=1 SV=1	GCLM	-0.0816138	0.945	-0.0954196	0.936	-0.0144996	0.99	0.881758	0.829467	0.993495	0.999999	1	1
FALSE	High	Master Protein	P51858	Hepatoma-derived growth factor OS=Homo sapiens OX=9606 GN=HDGF PE=1 SV=1	HDGF	-0.0816138	0.945	-0.253257	0.839	-0.172994	0.887	0.750672	0.185728	0.449783	0.999999	0.519909	1
FALSE	High	Master Protein	O60763	General vesicular transport factor p115 OS=Homo sapiens OX=9606 GN=USO1 PE=1 SV=2	USO1	-0.0831412	0.944	-0.0679388	0.954	0.0143553	1.01	0.0840915	0.111109	0.974012	0.29894	0.388423	1
FALSE	High	Master Protein	A0A087WUT6	Eukaryotic translation initiation factor 5B OS=Homo sapiens OX=9606 GN=EIF5B PE=1 SV=1	EIF5B	-0.0846703	0.943	0.200379	1.149	0.284514	1.218	0.64148	0.991267	0.713108	0.944613	1	1
FALSE	High	Master Protein	A0A0G2JH68	Protein diaphanous homolog 1 OS=Homo sapiens OX=9606 GN=DIAPH1 PE=1 SV=1	DIAPH1	-0.0846703	0.943	0.206643	1.154	0.290424	1.223	0.341266	0.906475	0.202815	0.68587	1	1
FALSE	High	Master Protein	O75369	Filamin-B OS=Homo sapiens OX=9606 GN=FLNB PE=1 SV=2	FLNB	-0.0846703	0.943	0.0384362	1.027	0.124328	1.09	0.55475	0.32454	0.0827128	0.884835	0.727984	1
FALSE	High	Master Protein	Q15257	Serine/threonine-protein phosphatase 2A activator OS=Homo sapiens OX=9606 GN=PTPA PE=1 SV=3	PTPA	-0.0846703	0.943	-0.0740006	0.95	0.0100637	1.007	0.127334	0.163522	0.979085	0.39037	0.481652	1
FALSE	High	Master Protein	Q9BPW9	Dehydrogenase/reductase SDR family member 9 OS=Homo sapiens OX=9606 GN=DHRS9 PE=1 SV=1	DHRS9	-0.0846703	0.943	-0.190997	0.876	-0.106249	0.929	0.158873	0.0976642	0.923911	0.445093	0.358653	1
FALSE	High	Master Protein	Q9H1I8	Activating signal cointegrator 1 complex subunit 2 OS=Homo sapiens OX=9606 GN=ASCC2 PE=1 SV=3	ASCC2	-0.0846703	0.943	0.155749	1.114	0.240009	1.181	0.999982	0.663534	0.66032	0.999999	1	1
FALSE	High	Master Protein	P21964	Catechol O-methyltransferase OS=Homo sapiens OX=9606 GN=COMT PE=1 SV=2	COMT	-0.086201	0.942	-0.323733	0.799	-0.237864	0.848	0.550512	0.0317297	0.123891	0.882739	0.195611	1
FALSE	High	Master Protein	P61081	NEDD8-conjugating enzyme Ubc12 OS=Homo sapiens OX=9606 GN=UBE2M PE=1 SV=1	UBE2M	-0.086201	0.942	-0.164884	0.892	-0.077041	0.948	0.965215	0.798364	0.656671	0.999999	1	1
FALSE	High	Master Protein	P50991	T-complex protein 1 subunit delta OS=Homo sapiens OX=9606 GN=CCT4 PE=1 SV=4	CCT4	-0.0877334	0.941	-0.123434	0.918	-0.0365259	0.975	0.437736	0.317013	0.957602	0.787632	0.719722	1
FALSE	Medium	Master Protein	Q9HCU5	Prolactin regulatory element-binding protein OS=Homo sapiens OX=9606 GN=PREB PE=1 SV=2	PREB	-0.0877334	0.941	-0.281036	0.823	-0.194295	0.874	0.17159	0.0722241	0.782991	0.467299	0.304326	1
FALSE	High	Master Protein	F8W8Z9	Mitochondrial import receptor subunit TOM5 homolog OS=Homo sapiens OX=9606 GN=TOMM5 PE=1 SV=1	TOMM5	-0.0892673	0.94	0.108357	1.078	0.196607	1.146	0.705967	0.967882	0.837947	0.999938	1	1
FALSE	High	Master Protein	O60437	Periplakin OS=Homo sapiens OX=9606 GN=PPL PE=1 SV=4	PPL	-0.0908029	0.939	0.0468403	1.033	0.137504	1.1	0.995338	0.467797	0.423197	0.999999	0.881575	1
FALSE	High	Master Protein	O95573	Long-chain-fatty-acid--CoA ligase 3 OS=Homo sapiens OX=9606 GN=ACSL3 PE=1 SV=3	ACSL3	-0.0908029	0.939	-0.142417	0.906	-0.0513992	0.965	0.161205	0.109215	0.950373	0.447151	0.385007	1
FALSE	High	Master Protein	P00505	Aspartate aminotransferase, mitochondrial OS=Homo sapiens OX=9606 GN=GOT2 PE=1 SV=3	GOT2	-0.0908029	0.939	0.0894982	1.064	0.180148	1.133	0.846557	0.614866	0.340266	0.999999	0.991481	1
FALSE	High	Master Protein	P13797	Plastin-3 OS=Homo sapiens OX=9606 GN=PLS3 PE=1 SV=4	PLS3	-0.0908029	0.939	-0.120294	0.92	-0.0291463	0.98	0.0428802	0.0256484	0.904059	0.212519	0.167484	1
FALSE	High	Master Protein	P26006	Integrin alpha-3 OS=Homo sapiens OX=9606 GN=ITGA3 PE=1 SV=5	ITGA3	-0.0908029	0.939	0.173767	1.128	0.264236	1.201	0.506339	0.21631	0.755726	0.842303	0.573083	1
FALSE	High	Master Protein	P48201	ATP synthase F(0) complex subunit C3, mitochondrial OS=Homo sapiens OX=9606 GN=ATP5MC3 PE=1 SV=1	ATP5MC3	-0.0908029	0.939	0.205393	1.153	0.296311	1.228	0.348177	0.996633	0.381131	0.690561	1	1
FALSE	High	Master Protein	Q96ED9	Protein Hook homolog 2 OS=Homo sapiens OX=9606 GN=HOOK2 PE=1 SV=3	HOOK2	-0.0908029	0.939	-0.296899	0.814	-0.205896	0.867	0.276404	0.011699	0.0879322	0.614562	0.110643	1
FALSE	High	Master Protein	Q9UJS0	Calcium-binding mitochondrial carrier protein Aralar2 OS=Homo sapiens OX=9606 GN=SLC25A13 PE=1 SV=2	SLC25A13	-0.0908029	0.939	0.477159	1.392	0.567545	1.482	0.803727	0.854564	0.504363	0.999999	1	1
FALSE	High	Master Protein	A0A3B3IRV3	Malignant T-cell-amplified sequence OS=Homo sapiens OX=9606 GN=MCTS2P PE=3 SV=1	MCTS2P	-0.0923402	0.938	-0.295128	0.815	-0.202572	0.869	0.769964	0.973971	0.880794	0.999999	1	1
FALSE	High	Master Protein	P51665	26S proteasome non-ATPase regulatory subunit 7 OS=Homo sapiens OX=9606 GN=PSMD7 PE=1 SV=2	PSMD7	-0.0923402	0.938	-0.134477	0.911	-0.0424568	0.971	0.0451133	0.0206411	0.792991	0.219365	0.146979	1
FALSE	High	Master Protein	Q16787	Laminin subunit alpha-3 OS=Homo sapiens OX=9606 GN=LAMA3 PE=1 SV=2	LAMA3	-0.0923402	0.938	-0.0454314	0.969	0.0468403	1.033	0.381615	0.467186	0.981806	0.731344	0.881198	1
FALSE	High	Master Protein	Q9HA64	Ketosamine-3-kinase OS=Homo sapiens OX=9606 GN=FN3KRP PE=1 SV=2	FN3KRP	-0.0923402	0.938	-0.00144342	0.999	0.0908534	1.065	0.729776	0.610497	0.975916	0.999999	0.987794	1
FALSE	High	Master Protein	K7EJ20	Glutathione peroxidase OS=Homo sapiens OX=9606 GN=GPX4 PE=1 SV=3	GPX4	-0.093879	0.937	-0.545824	0.685	-0.452057	0.731	0.13601	0.00926817	0.136205	0.400351	0.0958108	1
FALSE	High	Master Protein	P09012	U1 small nuclear ribonucleoprotein A OS=Homo sapiens OX=9606 GN=SNRPA PE=1 SV=3	SNRPA	-0.093879	0.937	-0.617056	0.652	-0.522841	0.696	0.711188	0.0235981	0.0625831	0.999999	0.160498	1
FALSE	High	Master Protein	Q9NZM1	Myoferlin OS=Homo sapiens OX=9606 GN=MYOF PE=1 SV=1	MYOF	-0.093879	0.937	0.0328061	1.023	0.126973	1.092	0.991135	0.358929	0.308933	0.999999	0.766239	1
FALSE	High	Master Protein	A0A0C4DFZ2	Arylsulfatase A OS=Homo sapiens OX=9606 GN=ARSA PE=1 SV=1	ARSA	-0.0954196	0.936	0.045443	1.032	0.140124	1.102	0.993586	0.799671	0.740687	0.999999	1	1
FALSE	High	Master Protein	O75569	Interferon-inducible double-stranded RNA-dependent protein kinase activator A OS=Homo sapiens OX=9606 GN=PRKRA PE=1 SV=1	PRKRA	-0.0954196	0.936	-0.597278	0.661	-0.50226	0.706	0.461294	0.0130338	0.0571422	0.805325	0.113714	1
FALSE	High	Master Protein	P52294	Importin subunit alpha-5 OS=Homo sapiens OX=9606 GN=KPNA1 PE=1 SV=3	KPNA1	-0.0954196	0.936	0.124328	1.09	0.219091	1.164	0.962526	0.519078	0.665331	0.999999	0.92354	1
FALSE	High	Master Protein	Q6ZVX7	F-box only protein 50 OS=Homo sapiens OX=9606 GN=NCCRP1 PE=1 SV=1	NCCRP1	-0.0954196	0.936	0.244887	1.185	0.340277	1.266	0.993281	0.0437831	0.0382846	0.999999	0.234604	1
FALSE	High	Master Protein	P31040	Succinate dehydrogenase [ubiquinone] flavoprotein subunit, mitochondrial OS=Homo sapiens OX=9606 GN=SDHA PE=1 SV=2	SDHA	-0.0969617	0.935	-0.163268	0.893	-0.0664274	0.955	0.64019	0.406449	0.897161	0.943935	0.822363	1
FALSE	High	Master Protein	Q92522	Histone H1x OS=Homo sapiens OX=9606 GN=H1FX PE=1 SV=1	H1FX	-0.0969617	0.935	-0.0603973	0.959	0.0370307	1.026	0.985811	0.922398	0.972783	0.999999	1	1
FALSE	High	Master Protein	Q9HB40	Retinoid-inducible serine carboxypeptidase OS=Homo sapiens OX=9606 GN=SCPEP1 PE=1 SV=1	SCPEP1	-0.0969617	0.935	-0.150401	0.901	-0.0543923	0.963	0.0446327	0.017966	0.730348	0.217718	0.134171	1
FALSE	High	Master Protein	P04181	Ornithine aminotransferase, mitochondrial OS=Homo sapiens OX=9606 GN=OAT PE=1 SV=1	OAT	-0.100051	0.933	0.285698	1.219	0.385155	1.306	0.992539	0.0648947	0.0561161	0.999999	0.292004	1
FALSE	High	Master Protein	Q15365	Poly(rC)-binding protein 1 OS=Homo sapiens OX=9606 GN=PCBP1 PE=1 SV=2	PCBP1	-0.100051	0.933	0.116365	1.084	0.215368	1.161	0.293281	0.829053	0.139609	0.62959	1	1
FALSE	High	Master Protein	P28482	Mitogen-activated protein kinase 1 OS=Homo sapiens OX=9606 GN=MAPK1 PE=1 SV=3	MAPK1	-0.101598	0.932	-0.0101344	0.993	0.0922074	1.066	0.630809	0.989935	0.707736	0.940298	1	1
FALSE	High	Master Protein	P50454	Serpin H1 OS=Homo sapiens OX=9606 GN=SERPINH1 PE=1 SV=2	SERPINH1	-0.101598	0.932	-0.109359	0.927	-0.00868224	0.994	0.111936	0.116059	0.999557	0.359067	0.394576	1
FALSE	High	Master Protein	F8VXU5	Vacuolar protein sorting-associated protein 29 OS=Homo sapiens OX=9606 GN=VPS29 PE=1 SV=1	VPS29	-0.103147	0.931	0.237564	1.179	0.340277	1.266	0.699846	0.0952348	0.27178	0.996816	0.355403	1
FALSE	High	Master Protein	O14602	Eukaryotic translation initiation factor 1A, Y-chromosomal OS=Homo sapiens OX=9606 GN=EIF1AY PE=1 SV=4	EIF1AY	-0.103147	0.931	0.117695	1.085	0.22033	1.165	0.999676	0.130102	0.134192	0.999999	0.42156	1
FALSE	High	Master Protein	Q99497	Protein/nucleic acid deglycase DJ-1 OS=Homo sapiens OX=9606 GN=PARK7 PE=1 SV=2	PARK7	-0.103147	0.931	0.0621217	1.044	0.166073	1.122	0.548196	0.245695	0.061061	0.882119	0.618891	1
FALSE	High	Master Protein	P07737	Profilin-1 OS=Homo sapiens OX=9606 GN=PFN1 PE=1 SV=2	PFN1	-0.104697	0.93	0.207893	1.155	0.312665	1.242	0.907195	0.0662969	0.0393255	0.999999	0.294529	1
FALSE	High	Master Protein	P51991	Heterogeneous nuclear ribonucleoprotein A3 OS=Homo sapiens OX=9606 GN=HNRNPA3 PE=1 SV=2	HNRNPA3	-0.104697	0.93	-0.312939	0.805	-0.207561	0.866	0.0972191	0.0248171	0.540103	0.328758	0.164637	1
FALSE	High	Master Protein	P47929	Galectin-7 OS=Homo sapiens OX=9606 GN=LGALS7 PE=1 SV=2	LGALS7	-0.106249	0.929	-0.027675	0.981	0.0786098	1.056	0.976697	0.992696	0.944764	0.999999	1	1
FALSE	High	Master Protein	P61224	Ras-related protein Rap-1b OS=Homo sapiens OX=9606 GN=RAP1B PE=1 SV=1	RAP1B	-0.106249	0.929	-0.0380063	0.974	0.0690147	1.049	0.897573	0.96976	0.976025	0.999999	1	1
FALSE	Medium	Master Protein	O00399	Dynactin subunit 6 OS=Homo sapiens OX=9606 GN=DCTN6 PE=1 SV=1	DCTN6	-0.107803	0.928	0.0229004	1.016	0.130931	1.095	0.870011	0.447209	0.723724	0.999999	0.862117	1
FALSE	High	Master Protein	O60547	GDP-mannose 4,6 dehydratase OS=Homo sapiens OX=9606 GN=GMDS PE=1 SV=1	GMDS	-0.107803	0.928	0.0496308	1.035	0.158337	1.116	0.979228	0.882223	0.78458	0.999999	1	1
FALSE	High	Master Protein	O75874	Isocitrate dehydrogenase [NADP] cytoplasmic OS=Homo sapiens OX=9606 GN=IDH1 PE=1 SV=2	IDH1	-0.107803	0.928	-0.0513992	0.965	0.0565835	1.04	0.186191	0.847742	0.366728	0.492278	1	1
FALSE	High	Master Protein	Q9HD42	Charged multivesicular body protein 1a OS=Homo sapiens OX=9606 GN=CHMP1A PE=1 SV=1	CHMP1A	-0.107803	0.928	0.609755	1.526	0.718088	1.645	0.866094	0.0978529	0.0511258	0.999999	0.358653	1
FALSE	High	Master Protein	B4E321	Protein OS-9 OS=Homo sapiens OX=9606 GN=OS9 PE=1 SV=1	OS9	-0.109359	0.927	-0.446148	0.734	-0.336428	0.792	0.879258	0.956127	0.730847	0.999999	1	1
FALSE	High	Master Protein	Q9H7Z7	Prostaglandin E synthase 2 OS=Homo sapiens OX=9606 GN=PTGES2 PE=1 SV=1	PTGES2	-0.109359	0.927	-0.392137	0.762	-0.28279	0.822	0.367104	0.114858	0.63991	0.716429	0.393922	1
FALSE	High	Master Protein	O00159	Unconventional myosin-Ic OS=Homo sapiens OX=9606 GN=MYO1C PE=1 SV=4	MYO1C	-0.110916	0.926	0.0342157	1.024	0.145351	1.106	0.110678	0.601592	0.383888	0.35663	0.980548	1
FALSE	High	Master Protein	O75431	Metaxin-2 OS=Homo sapiens OX=9606 GN=MTX2 PE=1 SV=1	MTX2	-0.110916	0.926	0.136191	1.099	0.246104	1.186	0.532467	0.612323	0.167069	0.872937	0.989504	1
FALSE	High	Master Protein	P16401	Histone H1.5 OS=Homo sapiens OX=9606 GN=HIST1H1B PE=1 SV=3	HIST1H1B	-0.110916	0.926	-0.190997	0.876	-0.0816138	0.945	0.339386	0.200946	0.90538	0.685158	0.547261	1
FALSE	High	Master Protein	P20618	Proteasome subunit beta type-1 OS=Homo sapiens OX=9606 GN=PSMB1 PE=1 SV=2	PSMB1	-0.110916	0.926	-0.263612	0.833	-0.153607	0.899	0.0279365	0.00339275	0.186124	0.167619	0.0639277	1
FALSE	High	Master Protein	P53396	ATP-citrate synthase OS=Homo sapiens OX=9606 GN=ACLY PE=1 SV=3	ACLY	-0.110916	0.926	0.130931	1.095	0.24123	1.182	0.238395	0.937712	0.36056	0.559325	1	1
FALSE	High	Master Protein	P54886	Delta-1-pyrroline-5-carboxylate synthase OS=Homo sapiens OX=9606 GN=ALDH18A1 PE=1 SV=2	ALDH18A1	-0.110916	0.926	0.0635029	1.045	0.173767	1.128	0.909954	0.313871	0.187524	0.999999	0.714657	1
FALSE	High	Master Protein	P55036	26S proteasome non-ATPase regulatory subunit 4 OS=Homo sapiens OX=9606 GN=PSMD4 PE=1 SV=1	PSMD4	-0.110916	0.926	0.0962619	1.069	0.206643	1.154	0.616503	0.294626	0.782404	0.927348	0.690648	1
FALSE	High	Master Protein	Q10472	Polypeptide N-acetylgalactosaminyltransferase 1 OS=Homo sapiens OX=9606 GN=GALNT1 PE=1 SV=1	GALNT1	-0.110916	0.926	0.214125	1.16	0.325386	1.253	0.977925	0.135129	0.174683	0.999999	0.431445	1
FALSE	High	Master Protein	A0A0G2JS65	Mucin-4 OS=Homo sapiens OX=9606 GN=MUC4 PE=1 SV=1	MUC4	-0.112475	0.925	-0.467932	0.723	-0.354759	0.782	0.0801839	0.00294123	0.0512296	0.29034	0.0579287	1
FALSE	High	Master Protein	Q12955	Ankyrin-3 OS=Homo sapiens OX=9606 GN=ANK3 PE=1 SV=3	ANK3	-0.112475	0.925	0.107018	1.077	0.219091	1.164	0.848665	0.292116	0.541848	0.999999	0.687018	1
FALSE	High	Master Protein	Q9BV40	Vesicle-associated membrane protein 8 OS=Homo sapiens OX=9606 GN=VAMP8 PE=1 SV=1	VAMP8	-0.112475	0.925	-0.018878	0.987	0.0922074	1.066	0.676674	0.826158	0.960214	0.978094	1	1
FALSE	High	Master Protein	O43402	ER membrane protein complex subunit 8 OS=Homo sapiens OX=9606 GN=EMC8 PE=1 SV=1	EMC8	-0.114035	0.924	-0.0816138	0.945	0.0328061	1.023	0.739499	0.854805	0.974089	0.999999	1	1
FALSE	High	Master Protein	P02794	Ferritin heavy chain OS=Homo sapiens OX=9606 GN=FTH1 PE=1 SV=2	FTH1	-0.114035	0.924	0.125651	1.091	0.238787	1.18	0.836404	0.821588	0.503016	0.999999	1	1
FALSE	High	Master Protein	P50579	Methionine aminopeptidase 2 OS=Homo sapiens OX=9606 GN=METAP2 PE=1 SV=1	METAP2	-0.114035	0.924	-0.510457	0.702	-0.395929	0.76	0.926545	0.763689	0.553648	0.999999	1	1
FALSE	High	Master Protein	Q13595	Transformer-2 protein homolog alpha OS=Homo sapiens OX=9606 GN=TRA2A PE=1 SV=1	TRA2A	-0.114035	0.924	0.051024	1.036	0.164786	1.121	0.27813	0.701479	0.672008	0.614562	1	1
FALSE	High	Master Protein	Q99653	Calcineurin B homologous protein 1 OS=Homo sapiens OX=9606 GN=CHP1 PE=1 SV=3	CHP1	-0.114035	0.924	-0.153607	0.899	-0.0394883	0.973	0.81543	0.867093	0.99403	0.999999	1	1
FALSE	High	Master Protein	Q9BS26	Endoplasmic reticulum resident protein 44 OS=Homo sapiens OX=9606 GN=ERP44 PE=1 SV=1	ERP44	-0.114035	0.924	0.0384362	1.027	0.153157	1.112	0.966283	0.621862	0.762929	0.999999	0.99448	1
FALSE	High	Master Protein	Q9NZN4	EH domain-containing protein 2 OS=Homo sapiens OX=9606 GN=EHD2 PE=1 SV=2	EHD2	-0.114035	0.924	-0.137648	0.909	-0.0247367	0.983	0.584204	0.640882	0.994404	0.907856	1	1
FALSE	High	Master Protein	C9JRZ6	MICOS complex subunit OS=Homo sapiens OX=9606 GN=CHCHD3 PE=1 SV=2	CHCHD3	-0.115597	0.923	0.304511	1.235	0.420078	1.338	0.996033	0.0537504	0.0597281	0.999999	0.258694	1
FALSE	High	Master Protein	Q06210	Glutamine--fructose-6-phosphate aminotransferase [isomerizing] 1 OS=Homo sapiens OX=9606 GN=GFPT1 PE=1 SV=3	GFPT1	-0.115597	0.923	-0.467932	0.723	-0.351074	0.784	0.735115	0.0526171	0.138718	0.999999	0.257088	1
FALSE	High	Master Protein	Q14764	Major vault protein OS=Homo sapiens OX=9606 GN=MVP PE=1 SV=4	MVP	-0.115597	0.923	-0.274041	0.827	-0.158429	0.896	0.0624601	0.00527502	0.14555	0.25893	0.0767662	1
FALSE	High	Master Protein	Q9UHQ9	NADH-cytochrome b5 reductase 1 OS=Homo sapiens OX=9606 GN=CYB5R1 PE=1 SV=1	CYB5R1	-0.115597	0.923	-0.155213	0.898	-0.0409718	0.972	0.887913	0.979268	0.959776	0.999999	1	1
FALSE	High	Master Protein	Q9UI09	NADH dehydrogenase [ubiquinone] 1 alpha subcomplex subunit 12 OS=Homo sapiens OX=9606 GN=NDUFA12 PE=1 SV=1	NDUFA12	-0.115597	0.923	-0.258425	0.836	-0.142417	0.906	0.798923	0.999571	0.783996	0.999999	1	1
FALSE	High	Master Protein	P49915	GMP synthase [glutamine-hydrolyzing] OS=Homo sapiens OX=9606 GN=GMPS PE=1 SV=1	GMPS	-0.117161	0.922	-0.0969617	0.935	0.0200577	1.014	0.165194	0.222281	0.970106	0.45547	0.581687	1
FALSE	High	Master Protein	P00367	Glutamate dehydrogenase 1, mitochondrial OS=Homo sapiens OX=9606 GN=GLUD1 PE=1 SV=2	GLUD1	-0.118727	0.921	-0.187707	0.878	-0.0679388	0.954	0.0239859	0.00850249	0.63189	0.154267	0.0921535	1
FALSE	High	Master Protein	P21333	Filamin-A OS=Homo sapiens OX=9606 GN=FLNA PE=1 SV=4	FLNA	-0.118727	0.921	-0.118727	0.921	0	1	0.238986	0.20525	0.991863	0.560004	0.554146	1
FALSE	High	Master Protein	Q04446	1,4-alpha-glucan-branching enzyme OS=Homo sapiens OX=9606 GN=GBE1 PE=1 SV=3	GBE1	-0.118727	0.921	-0.405451	0.755	-0.286304	0.82	0.446767	0.148412	0.654503	0.790707	0.453343	1
FALSE	High	Master Protein	Q16740	ATP-dependent Clp protease proteolytic subunit, mitochondrial OS=Homo sapiens OX=9606 GN=CLPP PE=1 SV=1	CLPP	-0.118727	0.921	0.202888	1.151	0.320773	1.249	0.555219	0.987918	0.477048	0.884835	1	1
FALSE	High	Master Protein	E9PRY8	Elongation factor 1-delta OS=Homo sapiens OX=9606 GN=EEF1D PE=1 SV=1	EEF1D	-0.120294	0.92	-0.475936	0.719	-0.356606	0.781	0.585532	0.0907948	0.331348	0.907856	0.346481	1
FALSE	High	Master Protein	P40121	Macrophage-capping protein OS=Homo sapiens OX=9606 GN=CAPG PE=1 SV=2	CAPG	-0.120294	0.92	-0.00578235	0.996	0.115033	1.083	0.837376	0.489358	0.806824	0.999999	0.896971	1
FALSE	High	Master Protein	P42704	Leucine-rich PPR motif-containing protein, mitochondrial OS=Homo sapiens OX=9606 GN=LRPPRC PE=1 SV=3	LRPPRC	-0.120294	0.92	-0.0985055	0.934	0.0229004	1.016	0.0739019	0.0700772	0.999017	0.282028	0.298664	1
FALSE	High	Master Protein	P31937	3-hydroxyisobutyrate dehydrogenase, mitochondrial OS=Homo sapiens OX=9606 GN=HIBADH PE=1 SV=2	HIBADH	-0.121863	0.919	-0.309359	0.807	-0.187707	0.878	0.997219	0.689104	0.729279	0.999999	1	1
FALSE	High	Master Protein	P53801	Pituitary tumor-transforming gene 1 protein-interacting protein OS=Homo sapiens OX=9606 GN=PTTG1IP PE=1 SV=1	PTTG1IP	-0.121863	0.919	-0.0634092	0.957	0.0579701	1.041	0.495352	0.622208	0.970559	0.832657	0.99448	1
FALSE	High	Master Protein	Q14696	LRP chaperone MESD OS=Homo sapiens OX=9606 GN=MESD PE=1 SV=2	MESD	-0.121863	0.919	-0.741783	0.598	-0.619271	0.651	0.722684	0.0369044	0.0984566	0.999999	0.212963	1
FALSE	High	Master Protein	P54727	UV excision repair protein RAD23 homolog B OS=Homo sapiens OX=9606 GN=RAD23B PE=1 SV=1	RAD23B	-0.123434	0.918	-0.204233	0.868	-0.0816138	0.945	0.0876653	0.0520906	0.910658	0.306733	0.256195	1
FALSE	High	Master Protein	P55064	Aquaporin-5 OS=Homo sapiens OX=9606 GN=AQP5 PE=1 SV=1	AQP5	-0.123434	0.918	-0.202572	0.869	-0.0800879	0.946	0.97491	0.86028	0.947523	0.999999	1	1
FALSE	High	Master Protein	P62191	26S proteasome regulatory subunit 4 OS=Homo sapiens OX=9606 GN=PSMC1 PE=1 SV=1	PSMC1	-0.123434	0.918	-0.109359	0.927	0.0143553	1.01	0.593583	0.597007	0.999979	0.913371	0.976286	1
FALSE	High	Master Protein	Q12797	Aspartyl/asparaginyl beta-hydroxylase OS=Homo sapiens OX=9606 GN=ASPH PE=1 SV=3	ASPH	-0.123434	0.918	0.204141	1.152	0.327687	1.255	0.574291	0.211121	0.67363	0.898213	0.564217	1
FALSE	High	Master Protein	Q9Y315	Deoxyribose-phosphate aldolase OS=Homo sapiens OX=9606 GN=DERA PE=1 SV=2	DERA	-0.123434	0.918	0.0186342	1.013	0.14274	1.104	0.960606	0.565599	0.426592	0.999999	0.958062	1
FALSE	High	Master Protein	Q9Y6Y8	SEC23-interacting protein OS=Homo sapiens OX=9606 GN=SEC23IP PE=1 SV=1	SEC23IP	-0.123434	0.918	-0.0144996	0.99	0.109695	1.079	0.741426	0.960152	0.881551	0.999999	1	1
FALSE	High	Master Protein	Q13347	Eukaryotic translation initiation factor 3 subunit I OS=Homo sapiens OX=9606 GN=EIF3I PE=1 SV=1	EIF3I	-0.125006	0.917	-0.288065	0.819	-0.163268	0.893	0.603114	0.727506	0.973823	0.919452	1	1
FALSE	High	Master Protein	P54578	Ubiquitin carboxyl-terminal hydrolase 14 OS=Homo sapiens OX=9606 GN=USP14 PE=1 SV=3	USP14	-0.12658	0.916	-0.367732	0.775	-0.24127	0.846	0.318735	0.0184402	0.128299	0.654967	0.136271	1
FALSE	High	Master Protein	P55786	Puromycin-sensitive aminopeptidase OS=Homo sapiens OX=9606 GN=NPEPPS PE=1 SV=2	NPEPPS	-0.12658	0.916	0.0786098	1.056	0.205393	1.153	0.310254	0.387085	0.0517022	0.647327	0.802209	1
FALSE	High	Master Protein	P61586	Transforming protein RhoA OS=Homo sapiens OX=9606 GN=RHOA PE=1 SV=1	RHOA	-0.12658	0.916	-0.186065	0.879	-0.0588937	0.96	0.488094	0.409345	0.985646	0.828897	0.8258	1
FALSE	High	Master Protein	P61978	Heterogeneous nuclear ribonucleoprotein K OS=Homo sapiens OX=9606 GN=HNRNPK PE=1 SV=1	HNRNPK	-0.12658	0.916	-0.22095	0.858	-0.0954196	0.936	0.00293863	0.000606956	0.197995	0.0532927	0.0251716	1
FALSE	High	Master Protein	P18206	Vinculin OS=Homo sapiens OX=9606 GN=VCL PE=1 SV=4	VCL	-0.129734	0.914	-0.0306192	0.979	0.0989585	1.071	0.0137985	0.378774	0.0762122	0.115001	0.792533	1
FALSE	High	Master Protein	P31930	Cytochrome b-c1 complex subunit 1, mitochondrial OS=Homo sapiens OX=9606 GN=UQCRC1 PE=1 SV=3	UQCRC1	-0.129734	0.914	-0.0291463	0.98	0.10165	1.073	0.965827	0.710327	0.845677	0.999999	1	1
FALSE	High	Master Protein	O00231	26S proteasome non-ATPase regulatory subunit 11 OS=Homo sapiens OX=9606 GN=PSMD11 PE=1 SV=3	PSMD11	-0.131313	0.913	0.424385	1.342	0.554834	1.469	0.563429	0.300277	0.0777303	0.890019	0.697286	1
FALSE	High	Master Protein	A0A087WWU8	Tropomyosin alpha-3 chain OS=Homo sapiens OX=9606 GN=TPM3 PE=1 SV=1	TPM3	-0.132894	0.912	-0.104697	0.93	0.0285692	1.02	0.961246	0.993044	0.986691	0.999999	1	1
FALSE	High	Master Protein	P20340	Ras-related protein Rab-6A OS=Homo sapiens OX=9606 GN=RAB6A PE=1 SV=3	RAB6A	-0.132894	0.912	0.347099	1.272	0.479231	1.394	0.994658	0.0847623	0.0960681	0.999999	0.332533	1
FALSE	High	Master Protein	Q13620	Cullin-4B OS=Homo sapiens OX=9606 GN=CUL4B PE=1 SV=4	CUL4B	-0.132894	0.912	0.147958	1.108	0.280956	1.215	0.898405	0.764089	0.516296	0.999999	1	1
FALSE	High	Master Protein	J3QQX2	Rho GDP-dissociation inhibitor 1 OS=Homo sapiens OX=9606 GN=ARHGDIA PE=1 SV=1	ARHGDIA	-0.134477	0.911	0.250962	1.19	0.385155	1.306	0.97973	0.184461	0.144313	0.999999	0.517038	1
FALSE	High	Master Protein	A0A0C4DFL7	Lanosterol 14-alpha demethylase OS=Homo sapiens OX=9606 GN=CYP51A1 PE=1 SV=1	CYP51A1	-0.136062	0.91	0.403813	1.323	0.541019	1.455	0.487174	0.778892	0.217717	0.82799	1	1
FALSE	High	Master Protein	P35613	Basigin OS=Homo sapiens OX=9606 GN=BSG PE=1 SV=2	BSG	-0.136062	0.91	-0.50226	0.706	-0.367732	0.775	0.751043	0.0704701	0.180237	0.999999	0.299288	1
FALSE	High	Master Protein	P55084	Trifunctional enzyme subunit beta, mitochondrial OS=Homo sapiens OX=9606 GN=HADHB PE=1 SV=3	HADHB	-0.136062	0.91	-0.106249	0.929	0.0299829	1.021	0.00680504	0.0145751	0.757585	0.0793675	0.120151	1
FALSE	High	Master Protein	Q9HCY8	Protein S100-A14 OS=Homo sapiens OX=9606 GN=S100A14 PE=1 SV=1	S100A14	-0.136062	0.91	0.00288251	1.002	0.140124	1.102	0.689324	0.472832	0.918345	0.988169	0.888064	1
FALSE	High	Master Protein	O00193	Small acidic protein OS=Homo sapiens OX=9606 GN=SMAP PE=1 SV=1	SMAP	-0.139236	0.908	0.111031	1.08	0.249749	1.189	0.992799	0.459253	0.517832	0.999999	0.872802	1
FALSE	High	Master Protein	O75976	Carboxypeptidase D OS=Homo sapiens OX=9606 GN=CPD PE=1 SV=2	CPD	-0.139236	0.908	-0.78339	0.581	-0.643856	0.64	0.999772	0.160758	0.16497	0.999999	0.475033	1
FALSE	High	Master Protein	C9J7E5	Transportin-3 OS=Homo sapiens OX=9606 GN=TNPO3 PE=1 SV=1	TNPO3	-0.140826	0.907	-0.242977	0.845	-0.103147	0.931	0.107123	0.035642	0.668744	0.351506	0.211926	1
FALSE	High	Master Protein	P19971	Thymidine phosphorylase OS=Homo sapiens OX=9606 GN=TYMP PE=1 SV=2	TYMP	-0.142417	0.906	0.0313952	1.022	0.173767	1.128	0.36793	0.847118	0.652191	0.717798	1	1
FALSE	High	Master Protein	P21281	V-type proton ATPase subunit B, brain isoform OS=Homo sapiens OX=9606 GN=ATP6V1B2 PE=1 SV=3	ATP6V1B2	-0.142417	0.906	-0.123434	0.918	0.0186342	1.013	0.00573455	0.0208528	0.48507	0.0748865	0.147995	1
FALSE	High	Master Protein	O15195	Villin-like protein OS=Homo sapiens OX=9606 GN=VILL PE=2 SV=3	VILL	-0.14401	0.905	0.0813396	1.058	0.226509	1.17	0.898753	0.338696	0.549851	0.999999	0.746083	1
FALSE	High	Master Protein	A0A494C1T9	Protein FAM83H OS=Homo sapiens OX=9606 GN=FAM83H PE=1 SV=1	FAM83H	-0.145605	0.904	-0.595097	0.662	-0.450084	0.732	0.928139	0.354764	0.53138	0.999999	0.760124	1
FALSE	High	Master Protein	P40394	Alcohol dehydrogenase class 4 mu/sigma chain OS=Homo sapiens OX=9606 GN=ADH7 PE=1 SV=2	ADH7	-0.145605	0.904	-0.0954196	0.936	0.0496308	1.035	0.830102	0.767741	0.992387	0.999999	1	1
FALSE	High	Master Protein	P50238	Cysteine-rich protein 1 OS=Homo sapiens OX=9606 GN=CRIP1 PE=1 SV=3	CRIP1	-0.145605	0.904	-0.304006	0.81	-0.158429	0.896	0.75201	0.932466	0.924974	0.999999	1	1
FALSE	High	Master Protein	P61927	60S ribosomal protein L37 OS=Homo sapiens OX=9606 GN=RPL37 PE=1 SV=2	RPL37	-0.145605	0.904	-0.176251	0.885	-0.0306192	0.979	0.736757	0.811849	0.989532	0.999999	1	1
FALSE	High	Master Protein	P62851	40S ribosomal protein S25 OS=Homo sapiens OX=9606 GN=RPS25 PE=1 SV=1	RPS25	-0.145605	0.904	0.00863031	1.006	0.155749	1.114	0.973471	0.77962	0.655483	0.999999	1	1
FALSE	High	Master Protein	Q2TAA2	Isoamyl acetate-hydrolyzing esterase 1 homolog OS=Homo sapiens OX=9606 GN=IAH1 PE=1 SV=1	IAH1	-0.145605	0.904	-0.14401	0.905	0.00144197	1.001	0.995889	0.985146	0.965945	0.999999	1	1
FALSE	High	Master Protein	Q9BS40	Latexin OS=Homo sapiens OX=9606 GN=LXN PE=1 SV=2	LXN	-0.145605	0.904	-0.0740006	0.95	0.0717627	1.051	0.962206	0.954719	0.999632	0.999999	1	1
FALSE	High	Master Protein	P08758	Annexin A5 OS=Homo sapiens OX=9606 GN=ANXA5 PE=1 SV=2	ANXA5	-0.147202	0.903	-0.0679388	0.954	0.0799754	1.057	0.363089	0.501693	0.953887	0.711372	0.910542	1
FALSE	High	Master Protein	P35606	Coatomer subunit beta' OS=Homo sapiens OX=9606 GN=COPB2 PE=1 SV=2	COPB2	-0.147202	0.903	-0.0409718	0.972	0.105678	1.076	0.0380905	0.319711	0.279598	0.199371	0.72106	1
FALSE	High	Master Protein	P63000	Ras-related C3 botulinum toxin substrate 1 OS=Homo sapiens OX=9606 GN=RAC1 PE=1 SV=1	RAC1	-0.147202	0.903	-0.263612	0.833	-0.117161	0.922	0.393989	0.114539	0.603841	0.744497	0.393922	1
FALSE	High	Master Protein	Q14011	Cold-inducible RNA-binding protein OS=Homo sapiens OX=9606 GN=CIRBP PE=1 SV=1	CIRBP	-0.147202	0.903	0.177599	1.131	0.324235	1.252	0.999082	0.38763	0.405927	0.999999	0.802209	1
FALSE	High	Master Protein	Q7L5Y1	Mitochondrial enolase superfamily member 1 OS=Homo sapiens OX=9606 GN=ENOSF1 PE=1 SV=1	ENOSF1	-0.147202	0.903	0.275007	1.21	0.422233	1.34	0.989236	0.802059	0.725204	0.999999	1	1
FALSE	High	Master Protein	Q9Y678	Coatomer subunit gamma-1 OS=Homo sapiens OX=9606 GN=COPG1 PE=1 SV=1	COPG1	-0.147202	0.903	-0.166503	0.891	-0.018878	0.987	0.0864364	0.0559776	0.936797	0.303836	0.266619	1
FALSE	High	Master Protein	A0A0G2JJD3	HLA-B associated transcript 5, isoform CRA_b OS=Homo sapiens OX=9606 GN=ABHD16A PE=1 SV=1	ABHD16A	-0.148801	0.902	-0.215915	0.861	-0.0664274	0.955	0.99637	0.941131	0.965736	0.999999	1	1
FALSE	High	Master Protein	A0A140T913	HLA class I histocompatibility antigen, A-3 alpha chain OS=Homo sapiens OX=9606 GN=HLA-A PE=1 SV=1	HLA-A	-0.148801	0.902	-0.0892673	0.94	0.0593553	1.042	0.0250266	0.249745	0.232078	0.157808	0.624849	1
FALSE	High	Master Protein	P30038	Delta-1-pyrroline-5-carboxylate dehydrogenase, mitochondrial OS=Homo sapiens OX=9606 GN=ALDH4A1 PE=1 SV=3	ALDH4A1	-0.148801	0.902	0.0538064	1.038	0.201634	1.15	0.953196	0.415686	0.566586	0.999999	0.831054	1
FALSE	High	Master Protein	P30041	Peroxiredoxin-6 OS=Homo sapiens OX=9606 GN=PRDX6 PE=1 SV=3	PRDX6	-0.148801	0.902	-0.137648	0.909	0.0114956	1.008	0.953049	0.974811	0.996393	0.999999	1	1
FALSE	High	Master Protein	P38606	V-type proton ATPase catalytic subunit A OS=Homo sapiens OX=9606 GN=ATP6V1A PE=1 SV=2	ATP6V1A	-0.148801	0.902	-0.120294	0.92	0.0285692	1.02	0.192348	0.242299	0.981474	0.500856	0.614635	1
FALSE	High	Master Protein	Q15149	Plectin OS=Homo sapiens OX=9606 GN=PLEC PE=1 SV=3	PLEC	-0.148801	0.902	0.0143553	1.01	0.16221	1.119	0.126683	0.393597	0.648877	0.389301	0.809089	1
FALSE	High	Master Protein	Q9BUE0	Mediator of RNA polymerase II transcription subunit 18 OS=Homo sapiens OX=9606 GN=MED18 PE=1 SV=1	MED18	-0.148801	0.902	-0.360305	0.779	-0.210897	0.864	0.994558	0.710254	0.76581	0.999999	1	1
FALSE	High	Master Protein	Q9H3N1	Thioredoxin-related transmembrane protein 1 OS=Homo sapiens OX=9606 GN=TMX1 PE=1 SV=1	TMX1	-0.148801	0.902	0.0114956	1.008	0.159629	1.117	0.0335941	0.722431	0.0891627	0.186246	1	1
FALSE	High	Master Protein	P29401	Transketolase OS=Homo sapiens OX=9606 GN=TKT PE=1 SV=3	TKT	-0.150401	0.901	-0.0985055	0.934	0.051024	1.036	0.112745	0.344439	0.662761	0.36119	0.751881	1
FALSE	High	Master Protein	O00170	AH receptor-interacting protein OS=Homo sapiens OX=9606 GN=AIP PE=1 SV=2	AIP	-0.152003	0.9	-0.261881	0.834	-0.109359	0.927	0.930039	0.67274	0.86817	0.999999	1	1
FALSE	High	Master Protein	O00748	Cocaine esterase OS=Homo sapiens OX=9606 GN=CES2 PE=1 SV=1	CES2	-0.152003	0.9	-0.382702	0.767	-0.231075	0.852	0.552951	0.0915676	0.357963	0.88313	0.346481	1
FALSE	High	Master Protein	P32119	Peroxiredoxin-2 OS=Homo sapiens OX=9606 GN=PRDX2 PE=1 SV=5	PRDX2	-0.152003	0.9	-0.046921	0.968	0.107018	1.077	0.318407	0.710002	0.727056	0.654713	1	1
FALSE	High	Master Protein	P61158	Actin-related protein 3 OS=Homo sapiens OX=9606 GN=ACTR3 PE=1 SV=3	ACTR3	-0.152003	0.9	-0.0543923	0.963	0.0989585	1.071	0.0275263	0.262175	0.244543	0.165984	0.645895	1
FALSE	High	Master Protein	Q9Y2W1	Thyroid hormone receptor-associated protein 3 OS=Homo sapiens OX=9606 GN=THRAP3 PE=1 SV=2	THRAP3	-0.152003	0.9	0.0565835	1.04	0.207893	1.155	0.532784	0.979404	0.434052	0.873012	1	1
FALSE	High	Master Protein	P50395	Rab GDP dissociation inhibitor beta OS=Homo sapiens OX=9606 GN=GDI2 PE=1 SV=2	GDI2	-0.153607	0.899	0.221568	1.166	0.375178	1.297	0.779934	0.103628	0.0439152	0.999999	0.371214	1
FALSE	High	Master Protein	E7EPT4	NADH dehydrogenase [ubiquinone] flavoprotein 2, mitochondrial OS=Homo sapiens OX=9606 GN=NDUFV2 PE=1 SV=1	NDUFV2	-0.155213	0.898	-0.0232698	0.984	0.132248	1.096	0.126064	0.995023	0.111642	0.388489	1	1
FALSE	High	Master Protein	E7ETU7	39S ribosomal protein L3, mitochondrial OS=Homo sapiens OX=9606 GN=MRPL3 PE=1 SV=1	MRPL3	-0.155213	0.898	-0.446148	0.734	-0.291592	0.817	0.950225	0.417678	0.502741	0.999999	0.832037	1
FALSE	High	Master Protein	P60981	Destrin OS=Homo sapiens OX=9606 GN=DSTN PE=1 SV=3	DSTN	-0.155213	0.898	0.205393	1.153	0.361768	1.285	0.248088	0.44132	0.0476595	0.572265	0.858346	1
FALSE	High	Master Protein	Q14204	Cytoplasmic dynein 1 heavy chain 1 OS=Homo sapiens OX=9606 GN=DYNC1H1 PE=1 SV=5	DYNC1H1	-0.155213	0.898	-0.110916	0.926	0.0440443	1.031	0.0120258	0.0244885	0.80588	0.111741	0.163839	1
FALSE	High	Master Protein	Q96IJ6	Mannose-1-phosphate guanyltransferase alpha OS=Homo sapiens OX=9606 GN=GMPPA PE=1 SV=1	GMPPA	-0.155213	0.898	0.0922074	1.066	0.24732	1.187	0.689771	0.312899	0.73886	0.98837	0.714461	1
FALSE	High	Master Protein	Q9Y305	Acyl-coenzyme A thioesterase 9, mitochondrial OS=Homo sapiens OX=9606 GN=ACOT9 PE=1 SV=2	ACOT9	-0.155213	0.898	0.117695	1.085	0.27262	1.208	0.421572	0.773469	0.18163	0.770635	1	1
FALSE	High	Master Protein	A0A0U1RRM4	Polypyrimidine tract-binding protein 1 OS=Homo sapiens OX=9606 GN=PTBP1 PE=1 SV=1	PTBP1	-0.15682	0.897	-0.166503	0.891	-0.00868224	0.994	0.018075	0.00851309	0.772298	0.130896	0.0921535	1
FALSE	High	Master Protein	H0YMV8	40S ribosomal protein S27 OS=Homo sapiens OX=9606 GN=RPS27L PE=1 SV=1	RPS27L	-0.15682	0.897	0.041243	1.029	0.197865	1.147	0.427678	0.488595	0.0957597	0.777135	0.895826	1
FALSE	High	Master Protein	P35998	26S proteasome regulatory subunit 7 OS=Homo sapiens OX=9606 GN=PSMC2 PE=1 SV=3	PSMC2	-0.15682	0.897	-0.434403	0.74	-0.277534	0.825	0.073588	0.016062	0.45564	0.280996	0.126258	1
FALSE	High	Master Protein	B5MBZ0	Echinoderm microtubule-associated protein-like 4 OS=Homo sapiens OX=9606 GN=EML4 PE=1 SV=3	EML4	-0.158429	0.896	0.015783	1.011	0.173767	1.128	0.495112	0.780688	0.222888	0.832657	1	1
FALSE	High	Master Protein	P61201	COP9 signalosome complex subunit 2 OS=Homo sapiens OX=9606 GN=COPS2 PE=1 SV=1	COPS2	-0.158429	0.896	0.279768	1.214	0.438293	1.355	0.97197	0.183067	0.243518	0.999999	0.514268	1
FALSE	High	Master Protein	Q8IX12	Cell division cycle and apoptosis regulator protein 1 OS=Homo sapiens OX=9606 GN=CCAR1 PE=1 SV=2	CCAR1	-0.158429	0.896	0.501821	1.416	0.659925	1.58	0.469904	0.893738	0.278067	0.812842	1	1
FALSE	High	Master Protein	Q969E2	Secretory carrier-associated membrane protein 4 OS=Homo sapiens OX=9606 GN=SCAMP4 PE=1 SV=1	SCAMP4	-0.158429	0.896	-0.00144342	0.999	0.157044	1.115	0.727041	0.635964	0.272022	0.999999	1	1
FALSE	High	Master Protein	P07305	Histone H1.0 OS=Homo sapiens OX=9606 GN=H1F0 PE=1 SV=3	H1F0	-0.16004	0.895	0.0854247	1.061	0.244887	1.185	0.237253	0.957456	0.1664	0.559325	1	1
FALSE	High	Master Protein	P34897	Serine hydroxymethyltransferase, mitochondrial OS=Homo sapiens OX=9606 GN=SHMT2 PE=1 SV=3	SHMT2	-0.16004	0.895	0.40163	1.321	0.561693	1.476	0.807786	0.416176	0.194092	0.999999	0.831054	1
FALSE	High	Master Protein	P51572	B-cell receptor-associated protein 31 OS=Homo sapiens OX=9606 GN=BCAP31 PE=1 SV=3	BCAP31	-0.16004	0.895	0.214125	1.16	0.374066	1.296	0.454966	0.214816	0.0428177	0.799856	0.570066	1
FALSE	High	Master Protein	P49821	NADH dehydrogenase [ubiquinone] flavoprotein 1, mitochondrial OS=Homo sapiens OX=9606 GN=NDUFV1 PE=1 SV=4	NDUFV1	-0.161653	0.894	0.0648829	1.046	0.226509	1.17	0.434443	0.964636	0.323924	0.784777	1	1
FALSE	High	Master Protein	Q96HC4	PDZ and LIM domain protein 5 OS=Homo sapiens OX=9606 GN=PDLIM5 PE=1 SV=5	PDLIM5	-0.161653	0.894	-0.086201	0.942	0.0745054	1.053	0.00386865	0.0329517	0.186826	0.0605994	0.20179	1
FALSE	High	Master Protein	P09525	Annexin A4 OS=Homo sapiens OX=9606 GN=ANXA4 PE=1 SV=4	ANXA4	-0.163268	0.893	0.0214797	1.015	0.185232	1.137	0.0978779	0.41783	0.508373	0.329742	0.832037	1
FALSE	High	Master Protein	Q14157	Ubiquitin-associated protein 2-like OS=Homo sapiens OX=9606 GN=UBAP2L PE=1 SV=2	UBAP2L	-0.163268	0.893	0.0440443	1.031	0.207893	1.155	0.534201	0.995197	0.585229	0.874888	1	1
FALSE	High	Master Protein	I3L1Y9	FLYWCH family member 2 OS=Homo sapiens OX=9606 GN=FLYWCH2 PE=1 SV=1	FLYWCH2	-0.164884	0.892	-0.334607	0.793	-0.169745	0.889	0.999983	0.810218	0.813106	0.999999	1	1
FALSE	High	Master Protein	P09960	Leukotriene A-4 hydrolase OS=Homo sapiens OX=9606 GN=LTA4H PE=1 SV=2	LTA4H	-0.164884	0.892	-0.210897	0.864	-0.0454314	0.969	0.344092	0.19056	0.882152	0.687116	0.530433	1
FALSE	High	Master Protein	P50453	Serpin B9 OS=Homo sapiens OX=9606 GN=SERPINB9 PE=1 SV=1	SERPINB9	-0.168123	0.89	-0.0380063	0.974	0.129613	1.094	0.430088	0.959675	0.31367	0.780378	1	1
FALSE	High	Master Protein	V9GZ56	U6 snRNA-associated Sm-like protein LSm4 (Fragment) OS=Homo sapiens OX=9606 GN=LSM4 PE=1 SV=1	LSM4	-0.168123	0.89	-0.186065	0.879	-0.018878	0.987	0.986247	0.959454	0.992581	0.999999	1	1
FALSE	High	Master Protein	P46777	60S ribosomal protein L5 OS=Homo sapiens OX=9606 GN=RPL5 PE=1 SV=3	RPL5	-0.169745	0.889	-0.251539	0.84	-0.0816138	0.945	0.186396	0.064618	0.697283	0.492415	0.291166	1
FALSE	High	Master Protein	O95171	Sciellin OS=Homo sapiens OX=9606 GN=SCEL PE=1 SV=2	SCEL	-0.171368	0.888	-0.0908029	0.939	0.0799754	1.057	0.928607	0.806699	0.961714	0.999999	1	1
FALSE	High	Master Protein	Q07021	Complement component 1 Q subcomponent-binding protein, mitochondrial OS=Homo sapiens OX=9606 GN=C1QBP PE=1 SV=1	C1QBP	-0.171368	0.888	-0.148801	0.902	0.0229004	1.016	0.126359	0.124761	0.999945	0.388489	0.412238	1
FALSE	High	Master Protein	Q9UBV8	Peflin OS=Homo sapiens OX=9606 GN=PEF1 PE=1 SV=1	PEF1	-0.171368	0.888	0.52306	1.437	0.69332	1.617	0.665544	0.141302	0.0460443	0.967126	0.443534	1
FALSE	High	Master Protein	H0YC42	Uncharacterized protein OS=Homo sapiens OX=9606 PE=1 SV=2	#VALUE!	-0.172994	0.887	-0.0380063	0.974	0.134878	1.098	0.0519273	0.416406	0.288173	0.23313	0.831054	1
FALSE	High	Master Protein	P15121	Aldo-keto reductase family 1 member B1 OS=Homo sapiens OX=9606 GN=AKR1B1 PE=1 SV=3	AKR1B1	-0.172994	0.887	0.0676387	1.048	0.240009	1.181	0.594754	0.956106	0.444354	0.913371	1	1
FALSE	High	Master Protein	P62753	40S ribosomal protein S6 OS=Homo sapiens OX=9606 GN=RPS6 PE=1 SV=1	RPS6	-0.172994	0.887	-0.369595	0.774	-0.195946	0.873	0.0240915	0.00407681	0.279222	0.154637	0.0665326	1
FALSE	High	Master Protein	P27348	14-3-3 protein theta OS=Homo sapiens OX=9606 GN=YWHAQ PE=1 SV=1	YWHAQ	-0.174621	0.886	-0.189351	0.877	-0.0144996	0.99	0.00131419	0.00172315	0.941218	0.0392975	0.0458301	1
FALSE	High	Master Protein	P40763	Signal transducer and activator of transcription 3 OS=Homo sapiens OX=9606 GN=STAT3 PE=1 SV=2	STAT3	-0.174621	0.886	-0.741783	0.598	-0.56918	0.674	0.749653	0.128503	0.324158	0.999999	0.418579	1
FALSE	High	Master Protein	Q4G0F5	Vacuolar protein sorting-associated protein 26B OS=Homo sapiens OX=9606 GN=VPS26B PE=1 SV=2	VPS26B	-0.174621	0.886	-0.452057	0.731	-0.277534	0.825	0.264637	0.107002	0.763241	0.60033	0.379704	1
FALSE	High	Master Protein	P09651	Heterogeneous nuclear ribonucleoprotein A1 OS=Homo sapiens OX=9606 GN=HNRNPA1 PE=1 SV=5	HNRNPA1	-0.176251	0.885	-0.0619024	0.958	0.1137	1.082	0.0689452	0.485931	0.319148	0.27248	0.894164	1
FALSE	High	Master Protein	P29590	Protein PML OS=Homo sapiens OX=9606 GN=PML PE=1 SV=3	PML	-0.176251	0.885	-0.0619024	0.958	0.115033	1.083	0.0367712	0.222995	0.382659	0.196183	0.581687	1
FALSE	High	Master Protein	P05109	Protein S100-A8 OS=Homo sapiens OX=9606 GN=S100A8 PE=1 SV=1	S100A8	-0.177882	0.884	-0.182786	0.881	-0.00433459	0.997	0.0762437	0.0567486	0.969956	0.284971	0.26748	1
FALSE	High	Master Protein	Q86X76	Deaminated glutathione amidase OS=Homo sapiens OX=9606 GN=NIT1 PE=1 SV=2	NIT1	-0.177882	0.884	0.112367	1.081	0.290424	1.223	0.165596	0.626865	0.0493384	0.456382	0.998947	1
FALSE	High	Master Protein	Q92890	Ubiquitin recognition factor in ER-associated degradation protein 1 OS=Homo sapiens OX=9606 GN=UFD1 PE=1 SV=3	UFD1	-0.177882	0.884	0.45628	1.372	0.635058	1.553	0.445685	0.987837	0.377243	0.790707	1	1
FALSE	High	Master Protein	P29966	Myristoylated alanine-rich C-kinase substrate OS=Homo sapiens OX=9606 GN=MARCKS PE=1 SV=4	MARCKS	-0.179515	0.883	-0.506353	0.704	-0.327348	0.797	0.0554692	0.00279892	0.0689363	0.239833	0.0579287	1
FALSE	High	Master Protein	P42574	Caspase-3 OS=Homo sapiens OX=9606 GN=CASP3 PE=1 SV=2	CASP3	-0.179515	0.883	-0.0513992	0.965	0.129613	1.094	0.969695	0.694399	0.824	0.999999	1	1
FALSE	High	Master Protein	P50914	60S ribosomal protein L14 OS=Homo sapiens OX=9606 GN=RPL14 PE=1 SV=4	RPL14	-0.179515	0.883	-0.189351	0.877	-0.00868224	0.994	0.010012	0.00354737	0.572006	0.102397	0.0646165	1
FALSE	High	Master Protein	C9JVQ0	Small nuclear ribonucleoprotein G OS=Homo sapiens OX=9606 GN=SNRPG PE=1 SV=1	SNRPG	-0.181149	0.882	-0.21927	0.859	-0.0394883	0.973	0.00443561	0.00197607	0.657695	0.0647539	0.0494402	1
FALSE	High	Master Protein	O00232	26S proteasome non-ATPase regulatory subunit 12 OS=Homo sapiens OX=9606 GN=PSMD12 PE=1 SV=3	PSMD12	-0.181149	0.882	0.124328	1.09	0.305679	1.236	0.979553	0.484594	0.588329	0.999999	0.89399	1
FALSE	High	Master Protein	O15511	Actin-related protein 2/3 complex subunit 5 OS=Homo sapiens OX=9606 GN=ARPC5 PE=1 SV=3	ARPC5	-0.181149	0.882	-0.21927	0.859	-0.0380063	0.974	0.812202	0.702208	0.978208	0.999999	1	1
FALSE	High	Master Protein	P05120	Plasminogen activator inhibitor 2 OS=Homo sapiens OX=9606 GN=SERPINB2 PE=1 SV=2	SERPINB2	-0.181149	0.882	-0.0484122	0.967	0.132248	1.096	0.991614	0.769663	0.834842	0.999999	1	1
FALSE	High	Master Protein	P68104	Elongation factor 1-alpha 1 OS=Homo sapiens OX=9606 GN=EEF1A1 PE=1 SV=1	EEF1A1	-0.182786	0.881	-0.251539	0.84	-0.0679388	0.954	0.559665	0.288974	0.827797	0.887438	0.68261	1
FALSE	High	Master Protein	O14818	Proteasome subunit alpha type-7 OS=Homo sapiens OX=9606 GN=PSMA7 PE=1 SV=1	PSMA7	-0.184425	0.88	-0.212568	0.863	-0.0291463	0.98	0.140736	0.151025	0.998314	0.410365	0.458427	1
FALSE	High	Master Protein	P22830	Ferrochelatase, mitochondrial OS=Homo sapiens OX=9606 GN=FECH PE=1 SV=2	FECH	-0.184425	0.88	0.217851	1.163	0.402722	1.322	0.571365	0.222878	0.701229	0.895393	0.581687	1
FALSE	High	Master Protein	O43920	NADH dehydrogenase [ubiquinone] iron-sulfur protein 5 OS=Homo sapiens OX=9606 GN=NDUFS5 PE=1 SV=3	NDUFS5	-0.186065	0.879	0.217851	1.163	0.403813	1.323	0.826632	0.151057	0.317652	0.999999	0.458427	1
FALSE	High	Master Protein	P11387	DNA topoisomerase 1 OS=Homo sapiens OX=9606 GN=TOP1 PE=1 SV=2	TOP1	-0.186065	0.879	-0.153607	0.899	0.0328061	1.023	0.998861	0.999821	0.997782	0.999999	1	1
FALSE	High	Master Protein	P07686	Beta-hexosaminidase subunit beta OS=Homo sapiens OX=9606 GN=HEXB PE=1 SV=3	HEXB	-0.187707	0.878	-0.107803	0.928	0.0786098	1.056	0.10366	0.203444	0.859961	0.343823	0.550799	1
FALSE	High	Master Protein	P53007	Tricarboxylate transport protein, mitochondrial OS=Homo sapiens OX=9606 GN=SLC25A1 PE=1 SV=2	SLC25A1	-0.187707	0.878	0.120352	1.087	0.308011	1.238	0.913358	0.638272	0.423012	0.999999	1	1
FALSE	High	Master Protein	A2A274	Aconitate hydratase, mitochondrial OS=Homo sapiens OX=9606 GN=ACO2 PE=1 SV=1	ACO2	-0.189351	0.877	-0.00723157	0.995	0.182692	1.135	0.784107	0.706288	0.356808	0.999999	1	1
FALSE	High	Master Protein	P48509	CD151 antigen OS=Homo sapiens OX=9606 GN=CD151 PE=1 SV=3	CD151	-0.189351	0.877	-0.0908029	0.939	0.0989585	1.071	0.980323	0.940805	0.862502	0.999999	1	1
FALSE	High	Master Protein	H0Y300	Haptoglobin OS=Homo sapiens OX=9606 GN=HP PE=1 SV=4	HP	-0.190997	0.876	0.853597	1.807	1.04404	2.062	0.790779	0.267347	0.563422	0.999999	0.651399	1
FALSE	High	Master Protein	Q14980	Nuclear mitotic apparatus protein 1 OS=Homo sapiens OX=9606 GN=NUMA1 PE=1 SV=2	NUMA1	-0.190997	0.876	-0.0908029	0.939	0.0989585	1.071	0.532299	0.71248	0.944864	0.872937	1	1
FALSE	High	Master Protein	Q99714	3-hydroxyacyl-CoA dehydrogenase type-2 OS=Homo sapiens OX=9606 GN=HSD17B10 PE=1 SV=3	HSD17B10	-0.190997	0.876	0.128293	1.093	0.318461	1.247	0.335973	0.362414	0.0523262	0.679333	0.77163	1
FALSE	High	Master Protein	O14744	Protein arginine N-methyltransferase 5 OS=Homo sapiens OX=9606 GN=PRMT5 PE=1 SV=4	PRMT5	-0.192645	0.875	0.279768	1.214	0.471968	1.387	0.230321	0.892089	0.12869	0.549257	1	1
FALSE	High	Master Protein	P07814	Bifunctional glutamate/proline--tRNA ligase OS=Homo sapiens OX=9606 GN=EPRS PE=1 SV=5	EPRS	-0.192645	0.875	-0.351074	0.784	-0.16004	0.895	0.0160447	0.00137573	0.0901676	0.128318	0.0401182	1
FALSE	High	Master Protein	Q9NR45	Sialic acid synthase OS=Homo sapiens OX=9606 GN=NANS PE=1 SV=2	NANS	-0.192645	0.875	0.0356239	1.025	0.228973	1.172	0.0369097	0.986654	0.0446075	0.196183	1	1
FALSE	High	Master Protein	E9PDI4	Ladinin-1 OS=Homo sapiens OX=9606 GN=LAD1 PE=1 SV=1	LAD1	-0.194295	0.874	0.580145	1.495	0.773996	1.71	0.426894	0.545659	0.109696	0.776818	0.945873	1
FALSE	High	Master Protein	P35611	Alpha-adducin OS=Homo sapiens OX=9606 GN=ADD1 PE=1 SV=2	ADD1	-0.194295	0.874	-0.00144342	0.999	0.192825	1.143	0.539602	0.989398	0.616395	0.877803	1	1
FALSE	High	Master Protein	Q7Z406	Myosin-14 OS=Homo sapiens OX=9606 GN=MYH14 PE=1 SV=2	MYH14	-0.194295	0.874	-0.174621	0.886	0.0200577	1.014	0.0528812	0.0746522	0.959133	0.233986	0.311328	1
FALSE	High	Master Protein	P04844	Dolichyl-diphosphooligosaccharide--protein glycosyltransferase subunit 2 OS=Homo sapiens OX=9606 GN=RPN2 PE=1 SV=3	RPN2	-0.195946	0.873	0.0468403	1.033	0.24245	1.183	0.227241	0.615983	0.0657862	0.545887	0.991739	1
FALSE	High	Master Protein	P18065	Insulin-like growth factor-binding protein 2 OS=Homo sapiens OX=9606 GN=IGFBP2 PE=1 SV=2	IGFBP2	-0.195946	0.873	-0.195946	0.873	-0.00144342	0.999	0.0712311	0.0584594	0.986371	0.277293	0.271993	1
FALSE	High	Master Protein	P62195	26S proteasome regulatory subunit 8 OS=Homo sapiens OX=9606 GN=PSMC5 PE=1 SV=1	PSMC5	-0.195946	0.873	-0.0262051	0.982	0.169925	1.125	0.210468	0.84478	0.412391	0.522233	1	1
FALSE	High	Master Protein	Q96QK1	Vacuolar protein sorting-associated protein 35 OS=Homo sapiens OX=9606 GN=VPS35 PE=1 SV=2	VPS35	-0.195946	0.873	0.0214797	1.015	0.217851	1.163	0.116247	0.976685	0.151451	0.369396	1	1
FALSE	High	Master Protein	Q9BUL8	Programmed cell death protein 10 OS=Homo sapiens OX=9606 GN=PDCD10 PE=1 SV=1	PDCD10	-0.195946	0.873	-0.612637	0.654	-0.416962	0.749	0.0460152	0.00348732	0.113828	0.219561	0.0639277	1
FALSE	High	Master Protein	I3L4C2	Brain-specific angiogenesis inhibitor 1-associated protein 2 OS=Homo sapiens OX=9606 GN=BAIAP2 PE=1 SV=1	BAIAP2	-0.1976	0.872	-0.413115	0.751	-0.215915	0.861	0.306083	0.156238	0.855203	0.644395	0.467477	1
FALSE	High	Master Protein	Q16719	Kynureninase OS=Homo sapiens OX=9606 GN=KYNU PE=1 SV=1	KYNU	-0.1976	0.872	0.126973	1.092	0.325386	1.253	0.30579	0.997821	0.329582	0.6442	1	1
FALSE	High	Master Protein	Q86VP6	Cullin-associated NEDD8-dissociated protein 1 OS=Homo sapiens OX=9606 GN=CAND1 PE=1 SV=2	CAND1	-0.1976	0.872	-0.150401	0.901	0.045443	1.032	0.0229777	0.0518773	0.782202	0.152192	0.25561	1
FALSE	High	Master Protein	Q96TA1	Protein Niban 2 OS=Homo sapiens OX=9606 GN=NIBAN2 PE=1 SV=3	NIBAN2	-0.1976	0.872	-0.0394883	0.973	0.158337	1.116	0.999244	0.78078	0.800621	0.999999	1	1
FALSE	High	Master Protein	P40227	T-complex protein 1 subunit zeta OS=Homo sapiens OX=9606 GN=CCT6A PE=1 SV=3	CCT6A	-0.199255	0.871	-0.140826	0.907	0.0579701	1.041	0.0285515	0.0520882	0.874727	0.169103	0.256195	1
FALSE	High	Master Protein	Q13835	Plakophilin-1 OS=Homo sapiens OX=9606 GN=PKP1 PE=1 SV=2	PKP1	-0.199255	0.871	-0.281036	0.823	-0.0816138	0.945	0.967493	0.779706	0.900105	0.999999	1	1
FALSE	High	Master Protein	Q9BX68	Histidine triad nucleotide-binding protein 2, mitochondrial OS=Homo sapiens OX=9606 GN=HINT2 PE=1 SV=1	HINT2	-0.199255	0.871	-0.142417	0.906	0.0579701	1.041	0.347146	0.570095	0.891859	0.690561	0.960859	1
FALSE	High	Master Protein	Q9Y3B3	Transmembrane emp24 domain-containing protein 7 OS=Homo sapiens OX=9606 GN=TMED7 PE=1 SV=2	TMED7	-0.199255	0.871	-0.426625	0.744	-0.227692	0.854	0.247372	0.0240152	0.224154	0.571845	0.162716	1
FALSE	High	Master Protein	A0A0D9SG04	Cordon-bleu protein-like 1 OS=Homo sapiens OX=9606 GN=COBLL1 PE=1 SV=2	COBLL1	-0.200913	0.87	-0.1976	0.872	0.00288251	1.002	0.832284	0.848642	0.999404	0.999999	1	1
FALSE	High	Master Protein	E9PCR7	2-oxoglutarate dehydrogenase, mitochondrial OS=Homo sapiens OX=9606 GN=OGDH PE=1 SV=1	OGDH	-0.200913	0.87	-0.132894	0.912	0.0690147	1.049	0.023905	0.0511153	0.806887	0.154214	0.253604	1
FALSE	High	Master Protein	O75477	Erlin-1 OS=Homo sapiens OX=9606 GN=ERLIN1 PE=1 SV=2	ERLIN1	-0.200913	0.87	0.0243197	1.017	0.22404	1.168	0.191131	0.917691	0.312241	0.498583	1	1
FALSE	High	Master Protein	Q96CM8	Medium-chain acyl-CoA ligase ACSF2, mitochondrial OS=Homo sapiens OX=9606 GN=ACSF2 PE=1 SV=2	ACSF2	-0.200913	0.87	0.155749	1.114	0.35727	1.281	0.895316	0.378393	0.21936	0.999999	0.792013	1
FALSE	High	Master Protein	A0A0A0MTH3	Integrin-linked protein kinase OS=Homo sapiens OX=9606 GN=ILK PE=1 SV=1	ILK	-0.202572	0.869	-0.831358	0.562	-0.628162	0.647	0.972853	0.321154	0.415822	0.999999	0.722792	1
FALSE	High	Master Protein	A8MXP9	Matrin-3 OS=Homo sapiens OX=9606 GN=MATR3 PE=1 SV=1	MATR3	-0.202572	0.869	-0.0740006	0.95	0.126973	1.092	0.131517	0.267238	0.843936	0.395223	0.651399	1
FALSE	High	Master Protein	Q9UKV8	Protein argonaute-2 OS=Homo sapiens OX=9606 GN=AGO2 PE=1 SV=3	AGO2	-0.202572	0.869	-0.166503	0.891	0.0356239	1.025	0.977051	0.972427	0.999777	0.999999	1	1
FALSE	High	Master Protein	A0A3F2YNY6	Pre-mRNA-processing factor 40 homolog A OS=Homo sapiens OX=9606 GN=PRPF40A PE=1 SV=1	PRPF40A	-0.204233	0.868	-0.115597	0.923	0.0894982	1.064	0.992448	0.967031	0.990745	0.999999	1	1
FALSE	High	Master Protein	P12270	Nucleoprotein TPR OS=Homo sapiens OX=9606 GN=TPR PE=1 SV=3	TPR	-0.204233	0.868	-0.186065	0.879	0.0172093	1.012	0.519257	0.583168	0.992381	0.857173	0.971196	1
FALSE	High	Master Protein	P49753	Acyl-coenzyme A thioesterase 2, mitochondrial OS=Homo sapiens OX=9606 GN=ACOT2 PE=1 SV=6	ACOT2	-0.204233	0.868	-0.12658	0.916	0.077243	1.055	0.54644	0.843905	0.854904	0.881325	1	1
FALSE	High	Master Protein	Q14134	Tripartite motif-containing protein 29 OS=Homo sapiens OX=9606 GN=TRIM29 PE=1 SV=2	TRIM29	-0.204233	0.868	-0.0365259	0.975	0.167358	1.123	0.185398	0.692466	0.501201	0.491041	1	1
FALSE	High	Master Protein	Q460N5	Protein mono-ADP-ribosyltransferase PARP14 OS=Homo sapiens OX=9606 GN=PARP14 PE=1 SV=3	PARP14	-0.205896	0.867	0.333424	1.26	0.538041	1.452	0.909789	0.296468	0.176476	0.999999	0.692196	1
FALSE	High	Master Protein	Q9H0E2	Toll-interacting protein OS=Homo sapiens OX=9606 GN=TOLLIP PE=1 SV=1	TOLLIP	-0.205896	0.867	0.157044	1.115	0.361768	1.285	0.149636	0.982874	0.187427	0.427208	1	1
FALSE	High	Master Protein	P05023	Sodium/potassium-transporting ATPase subunit alpha-1 OS=Homo sapiens OX=9606 GN=ATP1A1 PE=1 SV=1	ATP1A1	-0.207561	0.866	0.00863031	1.006	0.21661	1.162	0.737422	0.926648	0.528294	0.999999	1	1
FALSE	High	Master Protein	P30049	ATP synthase subunit delta, mitochondrial OS=Homo sapiens OX=9606 GN=ATP5F1D PE=1 SV=2	ATP5F1D	-0.209228	0.865	0.0143553	1.01	0.22404	1.168	0.881595	0.93882	0.703394	0.999999	1	1
FALSE	High	Master Protein	P62701	40S ribosomal protein S4, X isoform OS=Homo sapiens OX=9606 GN=RPS4X PE=1 SV=2	RPS4X	-0.209228	0.865	-0.077041	0.948	0.132248	1.096	0.990406	0.88444	0.937298	0.999999	1	1
FALSE	High	Master Protein	X6RAY8	39S ribosomal protein L4, mitochondrial OS=Homo sapiens OX=9606 GN=MRPL4 PE=1 SV=1	MRPL4	-0.209228	0.865	-0.1976	0.872	0.0114956	1.008	0.934384	0.924128	0.999569	0.999999	1	1
FALSE	High	Master Protein	O43653	Prostate stem cell antigen OS=Homo sapiens OX=9606 GN=PSCA PE=1 SV=2	PSCA	-0.210897	0.864	-0.573467	0.672	-0.362158	0.778	0.425544	0.208262	0.82638	0.775007	0.558667	1
FALSE	High	Master Protein	P40306	Proteasome subunit beta type-10 OS=Homo sapiens OX=9606 GN=PSMB10 PE=1 SV=1	PSMB10	-0.210897	0.864	-0.321928	0.8	-0.109359	0.927	0.381913	0.273381	0.957359	0.731344	0.660954	1
FALSE	High	Master Protein	Q13045	Protein flightless-1 homolog OS=Homo sapiens OX=9606 GN=FLII PE=1 SV=2	FLII	-0.210897	0.864	-0.416962	0.749	-0.207561	0.866	0.671771	0.414629	0.880552	0.972317	0.831054	1
FALSE	High	Master Protein	Q15019	Septin-2 OS=Homo sapiens OX=9606 GN=SEPTIN2 PE=1 SV=1	SEPTIN2	-0.210897	0.864	0.0962619	1.069	0.305679	1.236	0.735324	0.343973	0.132606	0.999999	0.751881	1
FALSE	High	Master Protein	Q8TC07	TBC1 domain family member 15 OS=Homo sapiens OX=9606 GN=TBC1D15 PE=1 SV=2	TBC1D15	-0.212568	0.863	-0.0954196	0.936	0.117695	1.085	0.996172	0.992237	0.977751	0.999999	1	1
FALSE	High	Master Protein	Q9UBC9	Small proline-rich protein 3 OS=Homo sapiens OX=9606 GN=SPRR3 PE=1 SV=2	SPRR3	-0.212568	0.863	-0.486004	0.714	-0.274041	0.827	0.876063	0.998879	0.854838	0.999999	1	1
FALSE	High	Master Protein	Q9NUJ1	Mycophenolic acid acyl-glucuronide esterase, mitochondrial OS=Homo sapiens OX=9606 GN=ABHD10 PE=1 SV=1	ABHD10	-0.21424	0.862	-0.268817	0.83	-0.0543923	0.963	0.452973	0.199112	0.777362	0.796787	0.545665	1
FALSE	High	Master Protein	A0A0J9YVP6	Poly(U)-binding-splicing factor PUF60 (Fragment) OS=Homo sapiens OX=9606 GN=PUF60 PE=1 SV=1	PUF60	-0.215915	0.861	0.584	1.499	0.799916	1.741	0.45776	0.759205	0.193317	0.801484	1	1
FALSE	High	Master Protein	P20591	Interferon-induced GTP-binding protein Mx1 OS=Homo sapiens OX=9606 GN=MX1 PE=1 SV=4	MX1	-0.215915	0.861	0.22404	1.168	0.440421	1.357	0.333421	0.990153	0.283964	0.67545	1	1
FALSE	High	Master Protein	P12814	Alpha-actinin-1 OS=Homo sapiens OX=9606 GN=ACTN1 PE=1 SV=2	ACTN1	-0.217591	0.86	-0.0558912	0.962	0.16221	1.119	0.0524821	0.318446	0.382824	0.233551	0.719722	1
FALSE	High	Master Protein	P31150	Rab GDP dissociation inhibitor alpha OS=Homo sapiens OX=9606 GN=GDI1 PE=1 SV=2	GDI1	-0.217591	0.86	0.158337	1.116	0.375178	1.297	0.919514	0.248868	0.151734	0.999999	0.623624	1
FALSE	High	Master Protein	P30838	Aldehyde dehydrogenase, dimeric NADP-preferring OS=Homo sapiens OX=9606 GN=ALDH3A1 PE=1 SV=3	ALDH3A1	-0.21927	0.859	-0.207561	0.866	0.0129262	1.009	0.914355	0.94491	0.996125	0.999999	1	1
FALSE	High	Master Protein	Q9Y4W6	AFG3-like protein 2 OS=Homo sapiens OX=9606 GN=AFG3L2 PE=1 SV=2	AFG3L2	-0.21927	0.859	-0.325539	0.798	-0.106249	0.929	0.990115	0.807309	0.87384	0.999999	1	1
FALSE	High	Master Protein	O14896	Interferon regulatory factor 6 OS=Homo sapiens OX=9606 GN=IRF6 PE=1 SV=1	IRF6	-0.22095	0.858	-0.708396	0.612	-0.488026	0.713	0.941177	0.689585	0.50513	0.999999	1	1
FALSE	High	Master Protein	P62140	Serine/threonine-protein phosphatase PP1-beta catalytic subunit OS=Homo sapiens OX=9606 GN=PPP1CB PE=1 SV=3	PPP1CB	-0.22095	0.858	0.230203	1.173	0.451013	1.367	0.209588	0.474969	0.043904	0.522186	0.888064	1
FALSE	High	Master Protein	Q8IZ83	Aldehyde dehydrogenase family 16 member A1 OS=Homo sapiens OX=9606 GN=ALDH16A1 PE=1 SV=2	ALDH16A1	-0.22095	0.858	-0.270556	0.829	-0.0484122	0.967	0.531269	0.370837	0.941745	0.872084	0.782824	1
FALSE	High	Master Protein	Q9UBF2	Coatomer subunit gamma-2 OS=Homo sapiens OX=9606 GN=COPG2 PE=1 SV=1	COPG2	-0.22095	0.858	-0.302226	0.811	-0.0816138	0.945	0.923449	0.992045	0.963031	0.999999	1	1
FALSE	High	Master Protein	H0YFD6	Trifunctional enzyme subunit alpha, mitochondrial OS=Homo sapiens OX=9606 GN=HADHA PE=1 SV=2	HADHA	-0.222633	0.857	-0.0892673	0.94	0.133564	1.097	0.00122975	0.0289715	0.039788	0.0377104	0.183068	1
FALSE	High	Master Protein	Q06136	3-ketodihydrosphingosine reductase OS=Homo sapiens OX=9606 GN=KDSR PE=1 SV=1	KDSR	-0.222633	0.857	0.314986	1.244	0.538041	1.452	0.725798	0.564565	0.231699	0.999999	0.958062	1
FALSE	High	Master Protein	Q9BRP8	Partner of Y14 and mago OS=Homo sapiens OX=9606 GN=PYM1 PE=1 SV=1	PYM1	-0.222633	0.857	-0.390245	0.763	-0.168123	0.89	0.586598	0.241392	0.7219	0.908984	0.613013	1
FALSE	High	Master Protein	G3V1L9	Tight junction protein 1 (Zona occludens 1), isoform CRA_a OS=Homo sapiens OX=9606 GN=TJP1 PE=1 SV=1	TJP1	-0.224317	0.856	0.269033	1.205	0.494672	1.409	0.999845	0.181566	0.185465	0.999999	0.511376	1
FALSE	High	Master Protein	P61088	Ubiquitin-conjugating enzyme E2 N OS=Homo sapiens OX=9606 GN=UBE2N PE=1 SV=1	UBE2N	-0.224317	0.856	0.0229004	1.016	0.24732	1.187	0.707682	0.506055	0.194068	0.999999	0.91437	1
FALSE	High	Master Protein	P78371	T-complex protein 1 subunit beta OS=Homo sapiens OX=9606 GN=CCT2 PE=1 SV=4	CCT2	-0.224317	0.856	-0.134477	0.911	0.0894982	1.064	0.00123007	0.00737166	0.192054	0.0377104	0.0902718	1
FALSE	High	Master Protein	A0A087WW40	Endophilin-B1 OS=Homo sapiens OX=9606 GN=SH3GLB1 PE=1 SV=1	SH3GLB1	-0.226004	0.855	-0.274041	0.827	-0.046921	0.968	0.250575	0.154102	0.922058	0.577131	0.464761	1
FALSE	High	Master Protein	P17936	Insulin-like growth factor-binding protein 3 OS=Homo sapiens OX=9606 GN=IGFBP3 PE=1 SV=2	IGFBP3	-0.226004	0.855	-0.251539	0.84	-0.0247367	0.983	0.0333898	0.0290688	0.992499	0.185633	0.183068	1
FALSE	High	Master Protein	P41226	Ubiquitin-like modifier-activating enzyme 7 OS=Homo sapiens OX=9606 GN=UBA7 PE=1 SV=2	UBA7	-0.226004	0.855	-0.112475	0.925	0.1137	1.082	0.838322	0.9949	0.884027	0.999999	1	1
FALSE	High	Master Protein	Q9H4A4	Aminopeptidase B OS=Homo sapiens OX=9606 GN=RNPEP PE=1 SV=2	RNPEP	-0.226004	0.855	-0.0908029	0.939	0.134878	1.098	0.0194831	0.107722	0.395511	0.138446	0.381626	1
FALSE	High	Master Protein	Q13510	Acid ceramidase OS=Homo sapiens OX=9606 GN=ASAH1 PE=1 SV=5	ASAH1	-0.227692	0.854	0.0398403	1.028	0.266637	1.203	0.0865541	0.94834	0.128734	0.303836	1	1
FALSE	High	Master Protein	O15027	Protein transport protein Sec16A OS=Homo sapiens OX=9606 GN=SEC16A PE=1 SV=4	SEC16A	-0.229382	0.853	-0.139236	0.908	0.0908534	1.065	0.0562513	0.116225	0.838071	0.241343	0.394576	1
FALSE	High	Master Protein	O76021	Ribosomal L1 domain-containing protein 1 OS=Homo sapiens OX=9606 GN=RSL1D1 PE=1 SV=3	RSL1D1	-0.229382	0.853	-0.168123	0.89	0.0607392	1.043	0.215994	0.333527	0.9333	0.525537	0.739969	1
FALSE	High	Master Protein	Q8NC56	LEM domain-containing protein 2 OS=Homo sapiens OX=9606 GN=LEMD2 PE=1 SV=1	LEMD2	-0.229382	0.853	0.0935602	1.067	0.323082	1.251	0.265706	0.660932	0.0852761	0.602329	1	1
FALSE	High	Master Protein	Q9BSJ8	Extended synaptotagmin-1 OS=Homo sapiens OX=9606 GN=ESYT1 PE=1 SV=1	ESYT1	-0.229382	0.853	-0.166503	0.891	0.0635029	1.045	0.0896055	0.109605	0.986317	0.312334	0.385461	1
FALSE	High	Master Protein	P68371	Tubulin beta-4B chain OS=Homo sapiens OX=9606 GN=TUBB4B PE=1 SV=1	TUBB4B	-0.231075	0.852	-0.311148	0.806	-0.0800879	0.946	0.116214	0.065474	0.894997	0.369396	0.293583	1
FALSE	High	Master Protein	Q9NVI7	ATPase family AAA domain-containing protein 3A OS=Homo sapiens OX=9606 GN=ATAD3A PE=1 SV=2	ATAD3A	-0.231075	0.852	0.149259	1.109	0.380729	1.302	0.944417	0.818408	0.638954	0.999999	1	1
FALSE	High	Master Protein	K7ELC7	60S ribosomal protein L27 (Fragment) OS=Homo sapiens OX=9606 GN=RPL27 PE=1 SV=1	RPL27	-0.232769	0.851	0.168642	1.124	0.40163	1.321	0.176069	0.909641	0.295947	0.475673	1	1
FALSE	High	Master Protein	P01833	Polymeric immunoglobulin receptor OS=Homo sapiens OX=9606 GN=PIGR PE=1 SV=4	PIGR	-0.232769	0.851	-0.103147	0.931	0.128293	1.093	0.0784995	0.588768	0.286772	0.289616	0.972707	1
FALSE	High	Master Protein	P12830	Cadherin-1 OS=Homo sapiens OX=9606 GN=CDH1 PE=1 SV=3	CDH1	-0.234465	0.85	-0.242977	0.845	-0.00723157	0.995	0.830198	0.764349	0.991546	0.999999	1	1
FALSE	High	Master Protein	P68366	Tubulin alpha-4A chain OS=Homo sapiens OX=9606 GN=TUBA4A PE=1 SV=1	TUBA4A	-0.234465	0.85	-0.104697	0.93	0.129613	1.094	0.934216	0.976985	0.845731	0.999999	1	1
FALSE	High	Master Protein	A0A024R4E5	High density lipoprotein binding protein (Vigilin), isoform CRA_a OS=Homo sapiens OX=9606 GN=HDLBP PE=1 SV=1	HDLBP	-0.236164	0.849	-0.011588	0.992	0.225275	1.169	0.989805	0.583105	0.659912	0.999999	0.971196	1
FALSE	High	Master Protein	A0A494C028	Protein DEK OS=Homo sapiens OX=9606 GN=DEK PE=1 SV=1	DEK	-0.236164	0.849	-0.288065	0.819	-0.0499049	0.966	0.951197	0.935243	0.998734	0.999999	1	1
FALSE	High	Master Protein	O15269	Serine palmitoyltransferase 1 OS=Homo sapiens OX=9606 GN=SPTLC1 PE=1 SV=1	SPTLC1	-0.236164	0.849	-0.444184	0.735	-0.207561	0.866	0.376615	0.077627	0.462068	0.728866	0.316714	1
FALSE	High	Master Protein	Q9HAB8	Phosphopantothenate--cysteine ligase OS=Homo sapiens OX=9606 GN=PPCS PE=1 SV=2	PPCS	-0.236164	0.849	0.356144	1.28	0.592636	1.508	0.946247	0.0918795	0.137838	0.999999	0.346705	1
FALSE	High	Master Protein	Q9NVJ2	ADP-ribosylation factor-like protein 8B OS=Homo sapiens OX=9606 GN=ARL8B PE=1 SV=1	ARL8B	-0.236164	0.849	-0.0232698	0.984	0.211635	1.158	0.984629	0.595612	0.690529	0.999999	0.975478	1
FALSE	High	Master Protein	P23246	Splicing factor, proline- and glutamine-rich OS=Homo sapiens OX=9606 GN=SFPQ PE=1 SV=2	SFPQ	-0.237864	0.848	-0.163268	0.893	0.0745054	1.053	0.0364943	0.0750315	0.833268	0.196183	0.311449	1
FALSE	High	Master Protein	P61960	Ubiquitin-fold modifier 1 OS=Homo sapiens OX=9606 GN=UFM1 PE=1 SV=1	UFM1	-0.237864	0.848	0.22404	1.168	0.461529	1.377	0.996263	0.189634	0.170832	0.999999	0.529001	1
FALSE	High	Master Protein	A0A0A0MRI2	Sorting nexin OS=Homo sapiens OX=9606 GN=SNX6 PE=1 SV=1	SNX6	-0.239566	0.847	0.211635	1.158	0.451013	1.367	0.928258	0.407363	0.263326	0.999999	0.823434	1
FALSE	High	Master Protein	O43681	ATPase ASNA1 OS=Homo sapiens OX=9606 GN=ASNA1 PE=1 SV=2	ASNA1	-0.239566	0.847	-0.0800879	0.946	0.158337	1.116	0.00225674	0.0424242	0.0665697	0.0476357	0.2302	1
FALSE	High	Master Protein	O75093	Slit homolog 1 protein OS=Homo sapiens OX=9606 GN=SLIT1 PE=2 SV=4	SLIT1	-0.24127	0.846	-0.164884	0.892	0.0758749	1.054	0.0180717	0.0382596	0.802627	0.130896	0.215608	1
FALSE	High	Master Protein	P04899	Guanine nucleotide-binding protein G(i) subunit alpha-2 OS=Homo sapiens OX=9606 GN=GNAI2 PE=1 SV=3	GNAI2	-0.24127	0.846	-0.199255	0.871	0.0426443	1.03	0.0355268	0.0592448	0.909508	0.192526	0.273662	1
FALSE	High	Master Protein	P08263	Glutathione S-transferase A1 OS=Homo sapiens OX=9606 GN=GSTA1 PE=1 SV=3	GSTA1	-0.24127	0.846	-0.296899	0.814	-0.0543923	0.963	0.88737	0.960932	0.978143	0.999999	1	1
FALSE	High	Master Protein	P48637	Glutathione synthetase OS=Homo sapiens OX=9606 GN=GSS PE=1 SV=1	GSS	-0.24127	0.846	0.0200577	1.014	0.260628	1.198	0.727733	0.620448	0.263426	0.999999	0.99448	1
FALSE	High	Master Protein	P61019	Ras-related protein Rab-2A OS=Homo sapiens OX=9606 GN=RAB2A PE=1 SV=1	RAB2A	-0.24127	0.846	-0.107803	0.928	0.133564	1.097	0.159479	0.390518	0.754657	0.44621	0.805851	1
FALSE	High	Master Protein	O14745	Na(+)/H(+) exchange regulatory cofactor NHE-RF1 OS=Homo sapiens OX=9606 GN=SLC9A3R1 PE=1 SV=4	SLC9A3R1	-0.242977	0.845	-0.139236	0.908	0.102994	1.074	0.657542	0.914073	0.875163	0.959922	1	1
FALSE	High	Master Protein	P19838	Nuclear factor NF-kappa-B p105 subunit OS=Homo sapiens OX=9606 GN=NFKB1 PE=1 SV=2	NFKB1	-0.242977	0.845	-0.0573917	0.961	0.185232	1.137	0.091085	0.683184	0.269896	0.316292	1	1
FALSE	High	Master Protein	P43686	26S proteasome regulatory subunit 6B OS=Homo sapiens OX=9606 GN=PSMC4 PE=1 SV=2	PSMC4	-0.242977	0.845	-0.128156	0.915	0.115033	1.083	0.00203557	0.0143192	0.188218	0.0462725	0.118813	1
FALSE	High	Master Protein	P62834	Ras-related protein Rap-1A OS=Homo sapiens OX=9606 GN=RAP1A PE=1 SV=1	RAP1A	-0.242977	0.845	-0.926865	0.526	-0.685014	0.622	0.10062	0.00460795	0.0752422	0.336198	0.070883	1
FALSE	High	Master Protein	Q16531	DNA damage-binding protein 1 OS=Homo sapiens OX=9606 GN=DDB1 PE=1 SV=1	DDB1	-0.242977	0.845	-0.192645	0.875	0.051024	1.036	0.99347	0.999787	0.99092	0.999999	1	1
FALSE	High	Master Protein	Q8IVT2	Mitotic interactor and substrate of PLK1 OS=Homo sapiens OX=9606 GN=MISP PE=1 SV=1	MISP	-0.242977	0.845	-0.07552	0.949	0.166073	1.122	0.0745391	0.609157	0.26089	0.283811	0.987794	1
FALSE	High	Master Protein	Q8WVJ2	NudC domain-containing protein 2 OS=Homo sapiens OX=9606 GN=NUDCD2 PE=1 SV=1	NUDCD2	-0.242977	0.845	-0.139236	0.908	0.102994	1.074	0.728587	0.628927	0.983137	0.999999	1	1
FALSE	High	Master Protein	Q9UHL4	Dipeptidyl peptidase 2 OS=Homo sapiens OX=9606 GN=DPP7 PE=1 SV=3	DPP7	-0.242977	0.845	0.107018	1.077	0.349365	1.274	0.965203	0.66621	0.525113	0.999999	1	1
FALSE	High	Master Protein	A0A087WWM1	Mucin-1 OS=Homo sapiens OX=9606 GN=MUC1 PE=1 SV=1	MUC1	-0.244685	0.844	-0.394032	0.761	-0.148801	0.902	0.307931	0.176431	0.896548	0.645331	0.503528	1
FALSE	High	Master Protein	B4E2Q0	Calcium-transporting ATPase OS=Homo sapiens OX=9606 GN=ATP2C1 PE=1 SV=1	ATP2C1	-0.244685	0.844	0.0621217	1.044	0.306846	1.237	0.903974	0.513233	0.316925	0.999999	0.917201	1
FALSE	High	Master Protein	P01024	Complement C3 OS=Homo sapiens OX=9606 GN=C3 PE=1 SV=2	C3	-0.246395	0.843	-0.163268	0.893	0.0840643	1.06	0.110593	0.169419	0.940799	0.35663	0.492173	1
FALSE	High	Master Protein	P02545	Prelamin-A/C OS=Homo sapiens OX=9606 GN=LMNA PE=1 SV=1	LMNA	-0.248108	0.842	-0.0291463	0.98	0.22033	1.165	0.278778	0.995944	0.250923	0.614562	1	1
FALSE	High	Master Protein	Q15907	Ras-related protein Rab-11B OS=Homo sapiens OX=9606 GN=RAB11B PE=1 SV=4	RAB11B	-0.248108	0.842	-0.207561	0.866	0.0398403	1.028	0.6826	0.776131	0.984745	0.98254	1	1
FALSE	High	Master Protein	Q9Y3I0	tRNA-splicing ligase RtcB homolog OS=Homo sapiens OX=9606 GN=RTCB PE=1 SV=1	RTCB	-0.248108	0.842	-0.217591	0.86	0.0313952	1.022	5.41349e-05	7.99319e-05	0.731604	0.00528062	0.00644463	1
FALSE	High	Master Protein	P56192	Methionine--tRNA ligase, cytoplasmic OS=Homo sapiens OX=9606 GN=MARS PE=1 SV=2	MARS	-0.249822	0.841	-0.286304	0.82	-0.0365259	0.975	0.77768	0.658273	0.975434	0.999999	1	1
FALSE	High	Master Protein	P49411	Elongation factor Tu, mitochondrial OS=Homo sapiens OX=9606 GN=TUFM PE=1 SV=2	TUFM	-0.251539	0.84	-0.027675	0.981	0.22404	1.168	0.834451	0.732285	0.419565	0.999999	1	1
FALSE	High	Master Protein	Q9Y3B7	39S ribosomal protein L11, mitochondrial OS=Homo sapiens OX=9606 GN=MRPL11 PE=1 SV=1	MRPL11	-0.251539	0.84	0.0949116	1.068	0.347099	1.272	0.894686	0.484477	0.734852	0.999999	0.89399	1
FALSE	High	Master Protein	A0A0A0MSV9	Tapasin OS=Homo sapiens OX=9606 GN=TAPBP PE=1 SV=1	TAPBP	-0.253257	0.839	-0.388355	0.764	-0.136062	0.91	0.235732	0.111155	0.82886	0.558543	0.388423	1
FALSE	High	Master Protein	Q15274	Nicotinate-nucleotide pyrophosphorylase [carboxylating] OS=Homo sapiens OX=9606 GN=QPRT PE=1 SV=3	QPRT	-0.254978	0.838	0.0881416	1.063	0.343692	1.269	0.0977063	0.632937	0.320989	0.329649	1	1
FALSE	High	Master Protein	Q15369	Elongin-C OS=Homo sapiens OX=9606 GN=ELOC PE=1 SV=1	ELOC	-0.254978	0.838	-0.0365259	0.975	0.217851	1.163	0.0546319	0.636299	0.180037	0.237556	1	1
FALSE	High	Master Protein	P50402	Emerin OS=Homo sapiens OX=9606 GN=EMD PE=1 SV=1	EMD	-0.2567	0.837	0.290424	1.223	0.547943	1.462	0.45088	0.685556	0.126626	0.793902	1	1
FALSE	High	Master Protein	P78527	DNA-dependent protein kinase catalytic subunit OS=Homo sapiens OX=9606 GN=PRKDC PE=1 SV=3	PRKDC	-0.2567	0.837	-0.120294	0.92	0.137504	1.1	0.0159855	0.213064	0.165695	0.128003	0.567995	1
FALSE	High	Master Protein	Q9H0D6	5'-3' exoribonuclease 2 OS=Homo sapiens OX=9606 GN=XRN2 PE=1 SV=1	XRN2	-0.2567	0.837	0.187768	1.139	0.444667	1.361	0.784798	0.308714	0.635936	0.999999	0.711736	1
FALSE	High	Master Protein	P11684	Uteroglobin OS=Homo sapiens OX=9606 GN=SCGB1A1 PE=1 SV=1	SCGB1A1	-0.258425	0.836	-0.137648	0.909	0.120352	1.087	0.0446101	0.118011	0.730763	0.217718	0.397977	1
FALSE	High	Master Protein	A0A087WVQ6	Clathrin heavy chain OS=Homo sapiens OX=9606 GN=CLTC PE=1 SV=1	CLTC	-0.260152	0.835	-0.254978	0.838	0.00432161	1.003	0.959015	0.903587	0.98669	0.999999	1	1
FALSE	High	Master Protein	J3KQL8	Apolipoprotein L2 OS=Homo sapiens OX=9606 GN=APOL2 PE=1 SV=2	APOL2	-0.260152	0.835	-0.72261	0.606	-0.459973	0.727	0.661522	0.199025	0.560221	0.963766	0.545665	1
FALSE	High	Master Protein	P49257	Protein ERGIC-53 OS=Homo sapiens OX=9606 GN=LMAN1 PE=1 SV=2	LMAN1	-0.260152	0.835	-0.411195	0.752	-0.150401	0.901	0.747004	0.356512	0.743912	0.999999	0.762853	1
FALSE	High	Master Protein	P60842	Eukaryotic initiation factor 4A-I OS=Homo sapiens OX=9606 GN=EIF4A1 PE=1 SV=1	EIF4A1	-0.260152	0.835	-0.07552	0.949	0.183963	1.136	0.0239538	0.274451	0.201042	0.154214	0.660954	1
FALSE	High	Master Protein	Q15847	Adipogenesis regulatory factor OS=Homo sapiens OX=9606 GN=ADIRF PE=1 SV=1	ADIRF	-0.260152	0.835	-0.0816138	0.945	0.178874	1.132	0.404544	0.955336	0.549484	0.750995	1	1
FALSE	High	Master Protein	E5KLJ9	Dynamin-like 120 kDa protein, mitochondrial OS=Homo sapiens OX=9606 GN=OPA1 PE=1 SV=1	OPA1	-0.261881	0.834	0.0690147	1.049	0.329985	1.257	0.995522	0.512238	0.466035	0.999999	0.916442	1
FALSE	High	Master Protein	P20042	Eukaryotic translation initiation factor 2 subunit 2 OS=Homo sapiens OX=9606 GN=EIF2S2 PE=1 SV=2	EIF2S2	-0.261881	0.834	-0.0740006	0.95	0.186501	1.138	0.455166	0.973349	0.571259	0.799988	1	1
FALSE	High	Master Protein	P52594	Arf-GAP domain and FG repeat-containing protein 1 OS=Homo sapiens OX=9606 GN=AGFG1 PE=1 SV=2	AGFG1	-0.261881	0.834	-0.492079	0.711	-0.231075	0.852	0.346764	0.0781907	0.501162	0.690561	0.316862	1
FALSE	High	Master Protein	P54760	Ephrin type-B receptor 4 OS=Homo sapiens OX=9606 GN=EPHB4 PE=1 SV=2	EPHB4	-0.261881	0.834	-0.0724828	0.951	0.187768	1.139	0.092976	0.620387	0.314634	0.319242	0.99448	1
FALSE	High	Master Protein	Q13751	Laminin subunit beta-3 OS=Homo sapiens OX=9606 GN=LAMB3 PE=1 SV=1	LAMB3	-0.261881	0.834	-0.168123	0.89	0.0935602	1.067	0.210411	0.341943	0.91754	0.522233	0.749869	1
FALSE	High	Master Protein	O95202	Mitochondrial proton/calcium exchanger protein OS=Homo sapiens OX=9606 GN=LETM1 PE=1 SV=1	LETM1	-0.263612	0.833	0.045443	1.032	0.309176	1.239	0.901138	0.907186	0.681404	0.999999	1	1
FALSE	High	Master Protein	P23381	Tryptophan--tRNA ligase, cytoplasmic OS=Homo sapiens OX=9606 GN=WARS PE=1 SV=2	WARS	-0.263612	0.833	0.320773	1.249	0.583038	1.498	0.918697	0.270975	0.165277	0.999999	0.657001	1
FALSE	High	Master Protein	P48594	Serpin B4 OS=Homo sapiens OX=9606 GN=SERPINB4 PE=1 SV=2	SERPINB4	-0.263612	0.833	-0.469929	0.722	-0.205896	0.867	0.37929	0.160719	0.772071	0.730092	0.475033	1
FALSE	High	Master Protein	Q08380	Galectin-3-binding protein OS=Homo sapiens OX=9606 GN=LGALS3BP PE=1 SV=1	LGALS3BP	-0.263612	0.833	-0.153607	0.899	0.109695	1.079	0.520959	0.868358	0.805091	0.859542	1	1
FALSE	High	Master Protein	P31946	14-3-3 protein beta/alpha OS=Homo sapiens OX=9606 GN=YWHAB PE=1 SV=3	YWHAB	-0.265345	0.832	-0.323733	0.799	-0.0573917	0.961	0.326936	0.214202	0.936917	0.66777	0.568904	1
FALSE	High	Master Protein	Q9NSE4	Isoleucine--tRNA ligase, mitochondrial OS=Homo sapiens OX=9606 GN=IARS2 PE=1 SV=2	IARS2	-0.265345	0.832	-0.296899	0.814	-0.0306192	0.979	0.00264396	0.00123476	0.652814	0.0523748	0.0365876	1
FALSE	High	Master Protein	B7ZC38	Endophilin-B2 OS=Homo sapiens OX=9606 GN=SH3GLB2 PE=1 SV=1	SH3GLB2	-0.26708	0.831	-0.0985055	0.934	0.169925	1.125	0.0125106	0.122402	0.216605	0.113727	0.406992	1
FALSE	High	Master Protein	F5H5D3	Tubulin alpha chain OS=Homo sapiens OX=9606 GN=TUBA1C PE=1 SV=1	TUBA1C	-0.26708	0.831	-0.101598	0.932	0.163499	1.12	0.65104	0.997811	0.615386	0.953674	1	1
FALSE	High	Master Protein	P31151	Protein S100-A7 OS=Homo sapiens OX=9606 GN=S100A7 PE=1 SV=4	S100A7	-0.26708	0.831	-0.32916	0.796	-0.0619024	0.958	0.140804	0.117148	0.988645	0.410365	0.39708	1
FALSE	High	Master Protein	Q9BWD1	Acetyl-CoA acetyltransferase, cytosolic OS=Homo sapiens OX=9606 GN=ACAT2 PE=1 SV=2	ACAT2	-0.26708	0.831	-0.136062	0.91	0.132248	1.096	0.897808	0.994762	0.935884	0.999999	1	1
FALSE	High	Master Protein	Q9UEW8	STE20/SPS1-related proline-alanine-rich protein kinase OS=Homo sapiens OX=9606 GN=STK39 PE=1 SV=3	STK39	-0.26708	0.831	0.0676387	1.048	0.334568	1.261	0.338009	0.998736	0.319388	0.682806	1	1
FALSE	Medium	Master Protein	O60885	Bromodomain-containing protein 4 OS=Homo sapiens OX=9606 GN=BRD4 PE=1 SV=2	BRD4	-0.272297	0.828	0.21661	1.162	0.488515	1.403	0.182972	0.486534	0.0396007	0.488583	0.894164	1
FALSE	High	Master Protein	P51659	Peroxisomal multifunctional enzyme type 2 OS=Homo sapiens OX=9606 GN=HSD17B4 PE=1 SV=3	HSD17B4	-0.272297	0.828	0.0482362	1.034	0.320773	1.249	0.549447	0.842921	0.292962	0.882119	1	1
FALSE	High	Master Protein	P62750	60S ribosomal protein L23a OS=Homo sapiens OX=9606 GN=RPL23A PE=1 SV=1	RPL23A	-0.274041	0.827	-0.249822	0.841	0.0243197	1.017	0.188475	0.235026	0.983116	0.496122	0.60112	1
FALSE	High	Master Protein	Q9NS64	Protein reprimo OS=Homo sapiens OX=9606 GN=RPRM PE=1 SV=1	RPRM	-0.274041	0.827	-0.168123	0.89	0.105678	1.076	0.0261722	0.0818748	0.640581	0.163098	0.324993	1
FALSE	High	Master Protein	P33176	Kinesin-1 heavy chain OS=Homo sapiens OX=9606 GN=KIF5B PE=1 SV=1	KIF5B	-0.275786	0.826	-0.450084	0.732	-0.172994	0.887	0.684369	0.353845	0.800936	0.982817	0.760124	1
FALSE	High	Master Protein	P36551	Oxygen-dependent coproporphyrinogen-III oxidase, mitochondrial OS=Homo sapiens OX=9606 GN=CPOX PE=1 SV=3	CPOX	-0.275786	0.826	-0.265345	0.832	0.0100637	1.007	0.54713	0.570229	0.999013	0.881707	0.960859	1
FALSE	High	Master Protein	P67936	Tropomyosin alpha-4 chain OS=Homo sapiens OX=9606 GN=TPM4 PE=1 SV=3	TPM4	-0.275786	0.826	-0.0740006	0.95	0.201634	1.15	0.123938	0.382401	0.653543	0.384351	0.796514	1
FALSE	High	Master Protein	A0A087WUZ3	Spectrin beta chain OS=Homo sapiens OX=9606 GN=SPTBN1 PE=1 SV=1	SPTBN1	-0.277534	0.825	-0.261881	0.834	0.015783	1.011	0.475159	0.471487	0.999971	0.816378	0.886796	1
FALSE	High	Master Protein	P36543	V-type proton ATPase subunit E 1 OS=Homo sapiens OX=9606 GN=ATP6V1E1 PE=1 SV=1	ATP6V1E1	-0.277534	0.825	-0.0831412	0.944	0.194087	1.144	0.0446394	0.302442	0.34552	0.217718	0.701299	1
FALSE	High	Master Protein	B4DUC8	S-methyl-5'-thioadenosine phosphorylase OS=Homo sapiens OX=9606 GN=MTAP PE=1 SV=1	MTAP	-0.279284	0.824	-0.0380063	0.974	0.24245	1.183	0.0527828	0.327391	0.374712	0.233711	0.731201	1
FALSE	High	Master Protein	P48643	T-complex protein 1 subunit epsilon OS=Homo sapiens OX=9606 GN=CCT5 PE=1 SV=1	CCT5	-0.279284	0.824	-0.332789	0.794	-0.0543923	0.963	0.00157569	0.00108741	0.889497	0.045287	0.0339533	1
FALSE	High	Master Protein	P55265	Double-stranded RNA-specific adenosine deaminase OS=Homo sapiens OX=9606 GN=ADAR PE=1 SV=4	ADAR	-0.279284	0.824	0.0143553	1.01	0.295135	1.227	0.0368319	0.99997	0.036507	0.196183	1	1
FALSE	High	Master Protein	Q14116	Interleukin-18 OS=Homo sapiens OX=9606 GN=IL18 PE=1 SV=1	IL18	-0.279284	0.824	-0.488026	0.713	-0.209228	0.865	0.0358789	0.00724127	0.377031	0.193458	0.0895411	1
FALSE	High	Master Protein	Q9Y230	RuvB-like 2 OS=Homo sapiens OX=9606 GN=RUVBL2 PE=1 SV=3	RUVBL2	-0.279284	0.824	-0.298673	0.813	-0.018878	0.987	0.000766936	0.0006382	0.965514	0.029005	0.0251756	1
FALSE	Medium	Master Protein	Q93008	Probable ubiquitin carboxyl-terminal hydrolase FAF-X OS=Homo sapiens OX=9606 GN=USP9X PE=1 SV=3	USP9X	-0.281036	0.823	-0.321928	0.8	-0.0394883	0.973	0.994312	0.99623	0.981454	0.999999	1	1
FALSE	High	Master Protein	Q9NUQ7	Ufm1-specific protease 2 OS=Homo sapiens OX=9606 GN=UFSP2 PE=1 SV=3	UFSP2	-0.281036	0.823	-0.0439433	0.97	0.238787	1.18	0.0271169	0.183153	0.34071	0.164232	0.514268	1
FALSE	High	Master Protein	B1AKJ5	Nardilysin OS=Homo sapiens OX=9606 GN=NRDC PE=1 SV=1	NRDC	-0.28279	0.822	-0.54372	0.686	-0.261881	0.834	0.965147	0.60681	0.750508	0.999999	0.985662	1
FALSE	High	Master Protein	P28066	Proteasome subunit alpha type-5 OS=Homo sapiens OX=9606 GN=PSMA5 PE=1 SV=3	PSMA5	-0.28279	0.822	-0.222633	0.857	0.0607392	1.043	0.303925	0.348825	0.992581	0.6409	0.753931	1
FALSE	High	Master Protein	Q8IY81	pre-rRNA 2'-O-ribose RNA methyltransferase FTSJ3 OS=Homo sapiens OX=9606 GN=FTSJ3 PE=1 SV=2	FTSJ3	-0.28279	0.822	-0.305788	0.809	-0.0232698	0.984	0.84114	0.866818	0.998446	0.999999	1	1
FALSE	High	Master Protein	Q9H6X4	Transmembrane protein 134 OS=Homo sapiens OX=9606 GN=TMEM134 PE=1 SV=1	TMEM134	-0.28279	0.822	-0.121863	0.919	0.159629	1.117	0.998854	0.877746	0.897848	0.999999	1	1
FALSE	High	Master Protein	Q5VW32	BRO1 domain-containing protein BROX OS=Homo sapiens OX=9606 GN=BROX PE=1 SV=1	BROX	-0.284546	0.821	-0.424688	0.745	-0.140826	0.907	0.00604675	0.000865265	0.138234	0.0750077	0.0311326	1
FALSE	High	Master Protein	Q8IWA5	Choline transporter-like protein 2 OS=Homo sapiens OX=9606 GN=SLC44A2 PE=1 SV=3	SLC44A2	-0.284546	0.821	-0.0816138	0.945	0.201634	1.15	0.178506	0.531322	0.642995	0.480041	0.936632	1
FALSE	High	Master Protein	Q96EY8	Corrinoid adenosyltransferase OS=Homo sapiens OX=9606 GN=MMAB PE=1 SV=1	MMAB	-0.284546	0.821	-0.077041	0.948	0.206643	1.154	0.666051	0.925308	0.868643	0.967126	1	1
FALSE	High	Master Protein	Q9Y394	Dehydrogenase/reductase SDR family member 7 OS=Homo sapiens OX=9606 GN=DHRS7 PE=1 SV=1	DHRS7	-0.284546	0.821	-0.72261	0.606	-0.438307	0.738	0.289833	0.0458974	0.36962	0.626998	0.240326	1
FALSE	High	Master Protein	Q9UNW1	Multiple inositol polyphosphate phosphatase 1 OS=Homo sapiens OX=9606 GN=MINPP1 PE=1 SV=1	MINPP1	-0.286304	0.82	-0.261881	0.834	0.0229004	1.016	0.999494	0.995086	0.997726	0.999999	1	1
FALSE	High	Master Protein	H0YB09	D-glutamate cyclase, mitochondrial (Fragment) OS=Homo sapiens OX=9606 GN=DGLUCY PE=1 SV=1	DGLUCY	-0.288065	0.819	0.0172093	1.012	0.305679	1.236	0.848241	0.681506	0.391324	0.999999	1	1
FALSE	High	Master Protein	O95782	AP-2 complex subunit alpha-1 OS=Homo sapiens OX=9606 GN=AP2A1 PE=1 SV=3	AP2A1	-0.288065	0.819	-0.0484122	0.967	0.240009	1.181	0.996075	0.654678	0.702656	0.999999	1	1
FALSE	High	Master Protein	P00558	Phosphoglycerate kinase 1 OS=Homo sapiens OX=9606 GN=PGK1 PE=1 SV=3	PGK1	-0.288065	0.819	-0.272297	0.828	0.015783	1.011	0.0798083	0.0784518	0.999899	0.29034	0.316862	1
FALSE	High	Master Protein	P07099	Epoxide hydrolase 1 OS=Homo sapiens OX=9606 GN=EPHX1 PE=1 SV=1	EPHX1	-0.288065	0.819	-0.0380063	0.974	0.249749	1.189	0.710555	0.958473	0.554156	0.999999	1	1
FALSE	High	Master Protein	P26641	Elongation factor 1-gamma OS=Homo sapiens OX=9606 GN=EEF1G PE=1 SV=3	EEF1G	-0.288065	0.819	-0.120294	0.92	0.167358	1.123	0.00318199	0.0330282	0.142108	0.0542978	0.201856	1
FALSE	High	Master Protein	P68032	Actin, alpha cardiac muscle 1 OS=Homo sapiens OX=9606 GN=ACTC1 PE=1 SV=1	ACTC1	-0.288065	0.819	-0.0409718	0.972	0.246104	1.186	0.0234202	0.200663	0.268478	0.1537	0.546721	1
FALSE	High	Master Protein	Q99613	Eukaryotic translation initiation factor 3 subunit C OS=Homo sapiens OX=9606 GN=EIF3C PE=1 SV=1	EIF3C	-0.288065	0.819	-0.436354	0.739	-0.147202	0.903	0.116855	0.0327801	0.590764	0.370779	0.201122	1
FALSE	High	Master Protein	Q99797	Mitochondrial intermediate peptidase OS=Homo sapiens OX=9606 GN=MIPEP PE=1 SV=2	MIPEP	-0.288065	0.819	-0.473931	0.72	-0.184425	0.88	0.96872	0.762048	0.883981	0.999999	1	1
FALSE	High	Master Protein	Q9Y5Y6	Suppressor of tumorigenicity 14 protein OS=Homo sapiens OX=9606 GN=ST14 PE=1 SV=2	ST14	-0.288065	0.819	-0.195946	0.873	0.0922074	1.066	0.964142	0.998578	0.976668	0.999999	1	1
FALSE	High	Master Protein	E9PF18	Hydroxyacyl-coenzyme A dehydrogenase, mitochondrial OS=Homo sapiens OX=9606 GN=HADH PE=1 SV=2	HADH	-0.289827	0.818	-0.244685	0.844	0.0440443	1.031	0.831391	0.893909	0.990366	0.999999	1	1
FALSE	High	Master Protein	O75828	Carbonyl reductase [NADPH] 3 OS=Homo sapiens OX=9606 GN=CBR3 PE=1 SV=3	CBR3	-0.289827	0.818	0.173767	1.128	0.462576	1.378	0.995494	0.266564	0.238407	0.999999	0.651399	1
FALSE	High	Master Protein	P47897	Glutamine--tRNA ligase OS=Homo sapiens OX=9606 GN=QARS PE=1 SV=1	QARS	-0.289827	0.818	-0.0513992	0.965	0.238787	1.18	0.169801	0.977218	0.219865	0.464391	1	1
FALSE	High	Master Protein	P55060	Exportin-2 OS=Homo sapiens OX=9606 GN=CSE1L PE=1 SV=3	CSE1L	-0.291592	0.817	-0.227692	0.854	0.0648829	1.046	0.00441081	0.0161708	0.461539	0.0647539	0.126648	1
FALSE	High	Master Protein	P28065	Proteasome subunit beta type-9 OS=Homo sapiens OX=9606 GN=PSMB9 PE=1 SV=2	PSMB9	-0.293359	0.816	0.141433	1.103	0.434028	1.351	0.0573301	0.998991	0.054366	0.244108	1	1
FALSE	High	Master Protein	P30405	Peptidyl-prolyl cis-trans isomerase F, mitochondrial OS=Homo sapiens OX=9606 GN=PPIF PE=1 SV=1	PPIF	-0.295128	0.815	-0.0439433	0.97	0.250962	1.19	0.382768	0.76906	0.75596	0.732756	1	1
FALSE	High	Master Protein	Q15654	Thyroid receptor-interacting protein 6 OS=Homo sapiens OX=9606 GN=TRIP6 PE=1 SV=3	TRIP6	-0.295128	0.815	-0.164884	0.892	0.130931	1.095	0.967273	0.996514	0.943645	0.999999	1	1
FALSE	High	Master Protein	Q96CT7	Coiled-coil domain-containing protein 124 OS=Homo sapiens OX=9606 GN=CCDC124 PE=1 SV=1	CCDC124	-0.296899	0.814	-0.657445	0.634	-0.360305	0.779	0.014544	0.00150727	0.116641	0.119584	0.0417747	1
FALSE	High	Master Protein	Q99747	Gamma-soluble NSF attachment protein OS=Homo sapiens OX=9606 GN=NAPG PE=1 SV=1	NAPG	-0.296899	0.814	-0.172994	0.887	0.124328	1.09	0.6283	0.856338	0.909429	0.937861	1	1
FALSE	High	Master Protein	B4E3T4	HCG2043421, isoform CRA_c OS=Homo sapiens OX=9606 GN=RBPMS PE=1 SV=1	RBPMS	-0.298673	0.813	-0.471929	0.721	-0.171368	0.888	0.456884	0.135967	0.604054	0.80104	0.431461	1
FALSE	High	Master Protein	H0Y449	Nuclease-sensitive element-binding protein 1 (Fragment) OS=Homo sapiens OX=9606 GN=YBX1 PE=1 SV=1	YBX1	-0.298673	0.813	-0.194295	0.874	0.104337	1.075	0.134052	0.257968	0.865054	0.396246	0.639817	1
FALSE	High	Master Protein	Q9Y383	Putative RNA-binding protein Luc7-like 2 OS=Homo sapiens OX=9606 GN=LUC7L2 PE=1 SV=2	LUC7L2	-0.298673	0.813	0.0071955	1.005	0.306846	1.237	0.746723	0.85904	0.455931	0.999999	1	1
FALSE	High	Master Protein	A0A087X2I1	26S proteasome regulatory subunit 10B OS=Homo sapiens OX=9606 GN=PSMC6 PE=1 SV=1	PSMC6	-0.302226	0.811	-0.184425	0.88	0.116365	1.084	0.746809	0.957239	0.89031	0.999999	1	1
FALSE	High	Master Protein	Q96IU4	Protein ABHD14B OS=Homo sapiens OX=9606 GN=ABHD14B PE=1 SV=1	ABHD14B	-0.302226	0.811	-0.12658	0.916	0.176323	1.13	0.0727714	0.207957	0.701719	0.279369	0.558083	1
FALSE	High	Master Protein	Q15363	Transmembrane emp24 domain-containing protein 2 OS=Homo sapiens OX=9606 GN=TMED2 PE=1 SV=1	TMED2	-0.304006	0.81	0.0662614	1.047	0.370722	1.293	0.178336	0.999459	0.185554	0.479986	1	1
FALSE	High	Master Protein	P05165	Propionyl-CoA carboxylase alpha chain, mitochondrial OS=Homo sapiens OX=9606 GN=PCCA PE=1 SV=4	PCCA	-0.305788	0.809	-0.473931	0.72	-0.168123	0.89	0.0226576	0.0049449	0.378497	0.150536	0.0730078	1
FALSE	High	Master Protein	P20592	Interferon-induced GTP-binding protein Mx2 OS=Homo sapiens OX=9606 GN=MX2 PE=1 SV=1	MX2	-0.305788	0.809	-0.316528	0.803	-0.0101344	0.993	0.0505117	0.049683	0.999901	0.229582	0.252589	1
FALSE	High	Master Protein	P36952	Serpin B5 OS=Homo sapiens OX=9606 GN=SERPINB5 PE=1 SV=2	SERPINB5	-0.305788	0.809	-0.018878	0.987	0.285698	1.219	0.00824364	0.37977	0.0415334	0.0902595	0.793359	1
FALSE	High	Master Protein	Q13838	Spliceosome RNA helicase DDX39B OS=Homo sapiens OX=9606 GN=DDX39B PE=1 SV=1	DDX39B	-0.307573	0.808	-0.426625	0.744	-0.118727	0.921	0.0282192	0.00868923	0.565815	0.168218	0.0931195	1
FALSE	High	Master Protein	Q8TE68	Epidermal growth factor receptor kinase substrate 8-like protein 1 OS=Homo sapiens OX=9606 GN=EPS8L1 PE=1 SV=3	EPS8L1	-0.307573	0.808	-1.00868	0.497	-0.698998	0.616	0.430311	0.113597	0.556602	0.780378	0.392257	1
FALSE	High	Master Protein	G5E9Q6	Profilin OS=Homo sapiens OX=9606 GN=PFN2 PE=1 SV=1	PFN2	-0.309359	0.807	-0.142417	0.906	0.167358	1.123	0.00844639	0.0576963	0.284761	0.0913468	0.270399	1
FALSE	High	Master Protein	P20073	Annexin A7 OS=Homo sapiens OX=9606 GN=ANXA7 PE=1 SV=3	ANXA7	-0.309359	0.807	-0.284546	0.821	0.0243197	1.017	0.602916	0.608665	0.999942	0.919452	0.987564	1
FALSE	High	Master Protein	P30740	Leukocyte elastase inhibitor OS=Homo sapiens OX=9606 GN=SERPINB1 PE=1 SV=1	SERPINB1	-0.309359	0.807	-0.172994	0.887	0.137504	1.1	0.528725	0.865642	0.815762	0.869681	1	1
FALSE	High	Master Protein	P49903	Selenide, water dikinase 1 OS=Homo sapiens OX=9606 GN=SEPHS1 PE=1 SV=2	SEPHS1	-0.309359	0.807	-0.192645	0.875	0.117695	1.085	0.19732	0.459762	0.765912	0.50672	0.873085	1
FALSE	High	Master Protein	Q8TEX9	Importin-4 OS=Homo sapiens OX=9606 GN=IPO4 PE=1 SV=2	IPO4	-0.309359	0.807	-0.22095	0.858	0.0894982	1.064	0.0512555	0.109643	0.823129	0.232055	0.385461	1
FALSE	High	Master Protein	Q9BV79	Enoyl-[acyl-carrier-protein] reductase, mitochondrial OS=Homo sapiens OX=9606 GN=MECR PE=1 SV=2	MECR	-0.309359	0.807	0.0214797	1.015	0.332278	1.259	0.462705	0.983701	0.382001	0.806852	1	1
FALSE	High	Master Protein	P00973	2'-5'-oligoadenylate synthase 1 OS=Homo sapiens OX=9606 GN=OAS1 PE=1 SV=4	OAS1	-0.311148	0.806	-0.496142	0.709	-0.186065	0.879	0.146894	0.0694594	0.830749	0.422562	0.297749	1
FALSE	High	Master Protein	P26368	Splicing factor U2AF 65 kDa subunit OS=Homo sapiens OX=9606 GN=U2AF2 PE=1 SV=4	U2AF2	-0.311148	0.806	-0.145605	0.904	0.164786	1.121	0.8341	0.999998	0.833096	0.999999	1	1
FALSE	High	Master Protein	P30084	Enoyl-CoA hydratase, mitochondrial OS=Homo sapiens OX=9606 GN=ECHS1 PE=1 SV=4	ECHS1	-0.311148	0.806	-0.0877334	0.941	0.22404	1.168	0.19129	0.990941	0.224811	0.498795	1	1
FALSE	High	Master Protein	P53597	Succinate--CoA ligase [ADP/GDP-forming] subunit alpha, mitochondrial OS=Homo sapiens OX=9606 GN=SUCLG1 PE=1 SV=4	SUCLG1	-0.314733	0.804	-0.027675	0.981	0.288063	1.221	0.807281	0.731739	0.395014	0.999999	1	1
FALSE	High	Master Protein	Q14573	Inositol 1,4,5-trisphosphate receptor type 3 OS=Homo sapiens OX=9606 GN=ITPR3 PE=1 SV=2	ITPR3	-0.314733	0.804	0.164786	1.121	0.479231	1.394	0.0835118	0.982029	0.1052	0.298197	1	1
FALSE	High	Master Protein	Q96I99	Succinate--CoA ligase [GDP-forming] subunit beta, mitochondrial OS=Homo sapiens OX=9606 GN=SUCLG2 PE=1 SV=2	SUCLG2	-0.314733	0.804	-0.161653	0.894	0.153157	1.112	0.491771	0.798052	0.847932	0.832657	1	1
FALSE	High	Master Protein	Q9H2M9	Rab3 GTPase-activating protein non-catalytic subunit OS=Homo sapiens OX=9606 GN=RAB3GAP2 PE=1 SV=1	RAB3GAP2	-0.314733	0.804	0.284514	1.218	0.598365	1.514	0.875173	0.351351	0.191159	0.999999	0.756087	1
FALSE	High	Master Protein	P43155	Carnitine O-acetyltransferase OS=Homo sapiens OX=9606 GN=CRAT PE=1 SV=5	CRAT	-0.316528	0.803	0.246104	1.186	0.56267	1.477	0.715577	0.601596	0.246125	0.999999	0.980548	1
FALSE	High	Master Protein	P50851	Lipopolysaccharide-responsive and beige-like anchor protein OS=Homo sapiens OX=9606 GN=LRBA PE=1 SV=4	LRBA	-0.316528	0.803	-0.0350469	0.976	0.280956	1.215	0.0678874	0.981161	0.0858438	0.269291	1	1
FALSE	High	Master Protein	Q5T0Z8	Uncharacterized protein C6orf132 OS=Homo sapiens OX=9606 GN=C6orf132 PE=1 SV=4	C6orf132	-0.316528	0.803	-0.260152	0.835	0.0565835	1.04	0.213073	0.320279	0.941426	0.523475	0.721582	1
FALSE	High	Master Protein	Q9NX00	Transmembrane protein 160 OS=Homo sapiens OX=9606 GN=TMEM160 PE=1 SV=1	TMEM160	-0.316528	0.803	-0.209228	0.865	0.107018	1.077	0.146984	0.202259	0.965881	0.422562	0.54885	1
FALSE	High	Master Protein	Q02539	Histone H1.1 OS=Homo sapiens OX=9606 GN=HIST1H1A PE=1 SV=3	HIST1H1A	-0.318326	0.802	-0.749038	0.595	-0.432455	0.741	0.800935	0.132095	0.297136	0.999999	0.426591	1
FALSE	High	Master Protein	D6RER5	Septin-11 OS=Homo sapiens OX=9606 GN=SEPTIN11 PE=1 SV=1	SEPTIN11	-0.320126	0.801	-0.177882	0.884	0.14274	1.104	0.635855	0.898874	0.874587	0.942491	1	1
FALSE	High	Master Protein	J3QQ67	60S ribosomal protein L18 (Fragment) OS=Homo sapiens OX=9606 GN=RPL18 PE=1 SV=1	RPL18	-0.320126	0.801	-0.28279	0.822	0.0370307	1.026	0.98401	0.995402	0.9965	0.999999	1	1
FALSE	High	Master Protein	P30048	Thioredoxin-dependent peroxide reductase, mitochondrial OS=Homo sapiens OX=9606 GN=PRDX3 PE=1 SV=3	PRDX3	-0.320126	0.801	-0.177882	0.884	0.141433	1.103	0.0127716	0.0492376	0.513207	0.113883	0.251904	1
FALSE	High	Master Protein	Q99538	Legumain OS=Homo sapiens OX=9606 GN=LGMN PE=1 SV=1	LGMN	-0.320126	0.801	-0.0923402	0.938	0.226509	1.17	0.766156	0.561249	0.930029	0.999999	0.958062	1
FALSE	High	Master Protein	Q9HDC9	Adipocyte plasma membrane-associated protein OS=Homo sapiens OX=9606 GN=APMAP PE=1 SV=2	APMAP	-0.320126	0.801	-0.0232698	0.984	0.296311	1.228	0.0284869	0.614485	0.0951703	0.168916	0.991481	1
FALSE	High	Master Protein	J3KPF3	4F2 cell-surface antigen heavy chain OS=Homo sapiens OX=9606 GN=SLC3A2 PE=1 SV=1	SLC3A2	-0.321928	0.8	-0.0247367	0.983	0.297485	1.229	0.436847	0.999224	0.419127	0.786911	1	1
FALSE	High	Master Protein	Q08379	Golgin subfamily A member 2 OS=Homo sapiens OX=9606 GN=GOLGA2 PE=1 SV=3	GOLGA2	-0.321928	0.8	-0.473931	0.72	-0.152003	0.9	0.724472	0.424662	0.846791	0.999999	0.83966	1
FALSE	High	Master Protein	J3KQE5	GTP-binding nuclear protein Ran (Fragment) OS=Homo sapiens OX=9606 GN=RAN PE=1 SV=1	RAN	-0.323733	0.799	-0.248108	0.842	0.0758749	1.054	0.0236305	0.0509361	0.803121	0.154162	0.253604	1
FALSE	High	Master Protein	Q9H299	SH3 domain-binding glutamic acid-rich-like protein 3 OS=Homo sapiens OX=9606 GN=SH3BGRL3 PE=1 SV=1	SH3BGRL3	-0.323733	0.799	0.0635029	1.045	0.387363	1.308	0.876535	0.753314	0.480547	0.999999	1	1
FALSE	High	Master Protein	Q9UBQ7	Glyoxylate reductase/hydroxypyruvate reductase OS=Homo sapiens OX=9606 GN=GRHPR PE=1 SV=1	GRHPR	-0.323733	0.799	0.0200577	1.014	0.343692	1.269	0.0284755	0.599223	0.0984814	0.168916	0.978234	1
FALSE	High	Master Protein	P13073	Cytochrome c oxidase subunit 4 isoform 1, mitochondrial OS=Homo sapiens OX=9606 GN=COX4I1 PE=1 SV=1	COX4I1	-0.325539	0.798	-0.360305	0.779	-0.0350469	0.976	0.998396	0.942837	0.95961	0.999999	1	1
FALSE	High	Master Protein	Q32Q12	Nucleoside diphosphate kinase OS=Homo sapiens OX=9606 GN=NME1-NME2 PE=1 SV=1	NME1-NME2	-0.327348	0.797	-0.181149	0.882	0.146655	1.107	0.00348751	0.0258294	0.21038	0.0575707	0.167484	1
FALSE	High	Master Protein	B0YIW2	Apolipoprotein C-III OS=Homo sapiens OX=9606 GN=APOC3 PE=1 SV=1	APOC3	-0.32916	0.796	-0.968605	0.511	-0.639355	0.642	0.705383	0.603943	0.982515	0.999836	0.982133	1
FALSE	High	Master Protein	F5GWE5	Phosphatidylinositol transfer protein alpha isoform OS=Homo sapiens OX=9606 GN=PITPNA PE=1 SV=1	PITPNA	-0.32916	0.796	0.077243	1.055	0.405992	1.325	0.456676	0.695539	0.166961	0.80104	1	1
FALSE	High	Master Protein	J3KTA4	Probable ATP-dependent RNA helicase DDX5 OS=Homo sapiens OX=9606 GN=DDX5 PE=1 SV=1	DDX5	-0.330973	0.795	-0.0144996	0.99	0.317304	1.246	0.0779865	0.997114	0.0854704	0.28855	1	1
FALSE	High	Master Protein	P51649	Succinate-semialdehyde dehydrogenase, mitochondrial OS=Homo sapiens OX=9606 GN=ALDH5A1 PE=1 SV=2	ALDH5A1	-0.330973	0.795	-0.244685	0.844	0.0867838	1.062	0.0270615	0.0566513	0.819156	0.164232	0.26748	1
FALSE	High	Master Protein	Q96JB5	CDK5 regulatory subunit-associated protein 3 OS=Homo sapiens OX=9606 GN=CDK5RAP3 PE=1 SV=2	CDK5RAP3	-0.330973	0.795	0.445727	1.362	0.777367	1.714	0.81238	0.115565	0.0525649	0.999999	0.394207	1
FALSE	High	Master Protein	Q96M27	Protein PRRC1 OS=Homo sapiens OX=9606 GN=PRRC1 PE=1 SV=1	PRRC1	-0.330973	0.795	-0.181149	0.882	0.149259	1.109	0.0124944	0.0445906	0.545489	0.113727	0.235981	1
FALSE	High	Master Protein	A0A2R8Y5A3	Catenin beta-1 OS=Homo sapiens OX=9606 GN=CTNNB1 PE=1 SV=1	CTNNB1	-0.332789	0.794	-0.217591	0.86	0.115033	1.083	0.0176418	0.0500354	0.668404	0.130703	0.252589	1
FALSE	High	Master Protein	Q96N66	Lysophospholipid acyltransferase 7 OS=Homo sapiens OX=9606 GN=MBOAT7 PE=1 SV=2	MBOAT7	-0.332789	0.794	-0.244685	0.844	0.0881416	1.063	0.0495079	0.0741686	0.944175	0.226212	0.310282	1
FALSE	High	Master Protein	A0A087WZN1	Isocitrate dehydrogenase [NAD] subunit, mitochondrial OS=Homo sapiens OX=9606 GN=IDH3B PE=1 SV=1	IDH3B	-0.334607	0.793	-0.027675	0.981	0.306846	1.237	0.466412	0.984963	0.553127	0.809369	1	1
FALSE	High	Master Protein	O95373	Importin-7 OS=Homo sapiens OX=9606 GN=IPO7 PE=1 SV=1	IPO7	-0.334607	0.793	-0.132894	0.912	0.202888	1.151	0.0202764	0.429315	0.102596	0.142071	0.842133	1
FALSE	High	Master Protein	P19784	Casein kinase II subunit alpha' OS=Homo sapiens OX=9606 GN=CSNK2A2 PE=1 SV=1	CSNK2A2	-0.336428	0.792	-0.236164	0.849	0.10165	1.073	0.012405	0.0485597	0.504976	0.113627	0.249392	1
FALSE	High	Master Protein	A0A087X1N8	Serpin B6 OS=Homo sapiens OX=9606 GN=SERPINB6 PE=1 SV=1	SERPINB6	-0.33825	0.791	-0.0350469	0.976	0.303342	1.234	0.0202811	0.731011	0.0508406	0.142071	1	1
FALSE	High	Master Protein	A0A0C4DG17	40S ribosomal protein SA OS=Homo sapiens OX=9606 GN=RPSA PE=1 SV=1	RPSA	-0.33825	0.791	-0.179515	0.883	0.158337	1.116	0.786262	0.996288	0.829312	0.999999	1	1
FALSE	High	Master Protein	Q4V328	GRIP1-associated protein 1 OS=Homo sapiens OX=9606 GN=GRIPAP1 PE=1 SV=2	GRIPAP1	-0.33825	0.791	-0.595097	0.662	-0.2567	0.837	0.583017	0.255076	0.75047	0.907739	0.634728	1
FALSE	High	Master Protein	Q99436	Proteasome subunit beta type-7 OS=Homo sapiens OX=9606 GN=PSMB7 PE=1 SV=1	PSMB7	-0.33825	0.791	-0.172994	0.887	0.166073	1.122	0.0003498	0.00397303	0.0469973	0.0166816	0.0665326	1
FALSE	High	Master Protein	A0A087X1Z3	Proteasome activator complex subunit 2 OS=Homo sapiens OX=9606 GN=PSME2 PE=1 SV=1	PSME2	-0.340075	0.79	0.0257376	1.018	0.365133	1.288	0.724785	0.752141	0.346305	0.999999	1	1
FALSE	High	Master Protein	P21283	V-type proton ATPase subunit C 1 OS=Homo sapiens OX=9606 GN=ATP6V1C1 PE=1 SV=4	ATP6V1C1	-0.340075	0.79	-0.309359	0.807	0.0299829	1.021	0.825767	0.875221	0.994316	0.999999	1	1
FALSE	High	Master Protein	Q8WUW1	Protein BRICK1 OS=Homo sapiens OX=9606 GN=BRK1 PE=1 SV=1	BRK1	-0.340075	0.79	-0.136062	0.91	0.204141	1.152	0.175296	0.651457	0.515818	0.474783	1	1
FALSE	High	Master Protein	Q9NQT8	Kinesin-like protein KIF13B OS=Homo sapiens OX=9606 GN=KIF13B PE=1 SV=2	KIF13B	-0.340075	0.79	0.172488	1.127	0.511974	1.426	0.802306	0.53695	0.258589	0.999999	0.941272	1
FALSE	High	Master Protein	Q96D71	RalBP1-associated Eps domain-containing protein 1 OS=Homo sapiens OX=9606 GN=REPS1 PE=1 SV=3	REPS1	-0.341903	0.789	0.137504	1.1	0.478195	1.393	0.193052	0.514657	0.0445373	0.500954	0.918469	1
FALSE	High	Master Protein	P15529	Membrane cofactor protein OS=Homo sapiens OX=9606 GN=CD46 PE=1 SV=3	CD46	-0.343732	0.788	0.0440443	1.031	0.387363	1.308	0.359413	0.987824	0.425666	0.706751	1	1
FALSE	Medium	Master Protein	Q9UJX3	Anaphase-promoting complex subunit 7 OS=Homo sapiens OX=9606 GN=ANAPC7 PE=1 SV=4	ANAPC7	-0.343732	0.788	-0.0877334	0.941	0.255803	1.194	0.535886	0.979824	0.642684	0.877201	1	1
FALSE	High	Master Protein	P18669	Phosphoglycerate mutase 1 OS=Homo sapiens OX=9606 GN=PGAM1 PE=1 SV=2	PGAM1	-0.345564	0.787	0.00288251	1.002	0.348232	1.273	0.0469201	0.945715	0.069787	0.220246	1	1
FALSE	High	Master Protein	P62266	40S ribosomal protein S23 OS=Homo sapiens OX=9606 GN=RPS23 PE=1 SV=3	RPS23	-0.345564	0.787	-0.129734	0.914	0.215368	1.161	0.999932	0.854722	0.860046	0.999999	1	1
FALSE	Medium	Master Protein	P83876	Thioredoxin-like protein 4A OS=Homo sapiens OX=9606 GN=TXNL4A PE=1 SV=1	TXNL4A	-0.345564	0.787	-0.537424	0.689	-0.192645	0.875	0.0164388	0.00766706	0.762731	0.129658	0.0902718	1
FALSE	High	Master Protein	Q13148	TAR DNA-binding protein 43 OS=Homo sapiens OX=9606 GN=TARDBP PE=1 SV=1	TARDBP	-0.345564	0.787	-0.227692	0.854	0.117695	1.085	0.0101156	0.0168354	0.887252	0.102397	0.12826	1
FALSE	High	Master Protein	Q562R1	Beta-actin-like protein 2 OS=Homo sapiens OX=9606 GN=ACTBL2 PE=1 SV=2	ACTBL2	-0.345564	0.787	-0.0664274	0.955	0.27739	1.212	0.237153	0.958218	0.332839	0.559325	1	1
FALSE	High	Master Protein	P28799	Progranulin OS=Homo sapiens OX=9606 GN=GRN PE=1 SV=2	GRN	-0.347399	0.786	-0.0365259	0.975	0.311503	1.241	0.744762	0.861303	0.456531	0.999999	1	1
FALSE	High	Master Protein	X6R8F3	Neutrophil gelatinase-associated lipocalin OS=Homo sapiens OX=9606 GN=LCN2 PE=1 SV=1	LCN2	-0.347399	0.786	0.00288251	1.002	0.349365	1.274	0.0483112	0.317717	0.355067	0.22153	0.719722	1
FALSE	High	Master Protein	P14618	Pyruvate kinase PKM OS=Homo sapiens OX=9606 GN=PKM PE=1 SV=4	PKM	-0.349235	0.785	-0.121863	0.919	0.226509	1.17	0.0179674	0.392753	0.0990726	0.130896	0.807869	1
FALSE	High	Master Protein	P49748	Very long-chain specific acyl-CoA dehydrogenase, mitochondrial OS=Homo sapiens OX=9606 GN=ACADVL PE=1 SV=1	ACADVL	-0.349235	0.785	-0.382702	0.767	-0.0335695	0.977	3.0208e-05	1.65402e-05	0.404477	0.0035209	0.00332354	1
FALSE	High	Master Protein	Q5BJD5	Transmembrane protein 41B OS=Homo sapiens OX=9606 GN=TMEM41B PE=1 SV=1	TMEM41B	-0.349235	0.785	0.140124	1.102	0.488515	1.403	0.947912	0.65632	0.485465	0.999999	1	1
FALSE	High	Master Protein	Q8TC12	Retinol dehydrogenase 11 OS=Homo sapiens OX=9606 GN=RDH11 PE=1 SV=2	RDH11	-0.349235	0.785	-0.121863	0.919	0.227741	1.171	0.778244	0.693747	0.987459	0.999999	1	1
FALSE	High	Master Protein	P09341	Growth-regulated alpha protein OS=Homo sapiens OX=9606 GN=CXCL1 PE=1 SV=1	CXCL1	-0.351074	0.784	-0.330973	0.795	0.0200577	1.014	0.024702	0.0306248	0.981672	0.157122	0.191182	1
FALSE	High	Master Protein	P29034	Protein S100-A2 OS=Homo sapiens OX=9606 GN=S100A2 PE=1 SV=3	S100A2	-0.351074	0.784	-0.347399	0.786	0.00432161	1.003	0.00163645	0.00185003	0.988063	0.0460777	0.0477739	1
FALSE	High	Master Protein	Q9NQC3	Reticulon-4 OS=Homo sapiens OX=9606 GN=RTN4 PE=1 SV=2	RTN4	-0.351074	0.784	-0.321928	0.8	0.0299829	1.021	0.0763996	0.0687921	0.996181	0.284971	0.297667	1
FALSE	High	Master Protein	P33121	Long-chain-fatty-acid--CoA ligase 1 OS=Homo sapiens OX=9606 GN=ACSL1 PE=1 SV=1	ACSL1	-0.354759	0.782	-0.411195	0.752	-0.0558912	0.962	0.00495132	0.00366165	0.945351	0.0700585	0.0653643	1
FALSE	High	Master Protein	A0A0A0MTC1	E3 ubiquitin-protein ligase RNF213 OS=Homo sapiens OX=9606 GN=RNF213 PE=1 SV=1	RNF213	-0.356606	0.781	-0.968605	0.511	-0.612637	0.654	0.235797	0.0374675	0.370047	0.558543	0.213012	1
FALSE	High	Master Protein	P31939	Bifunctional purine biosynthesis protein PURH OS=Homo sapiens OX=9606 GN=ATIC PE=1 SV=3	ATIC	-0.356606	0.781	-0.0203404	0.986	0.337996	1.264	0.807096	0.819048	0.47135	0.999999	1	1
FALSE	High	Master Protein	P13639	Elongation factor 2 OS=Homo sapiens OX=9606 GN=EEF2 PE=1 SV=4	EEF2	-0.358454	0.78	-0.226004	0.855	0.132248	1.096	0.158423	0.439634	0.692004	0.444026	0.856282	1
FALSE	High	Master Protein	P54136	Arginine--tRNA ligase, cytoplasmic OS=Homo sapiens OX=9606 GN=RARS PE=1 SV=2	RARS	-0.358454	0.78	-0.202572	0.869	0.157044	1.115	0.0301586	0.222938	0.315162	0.17603	0.581687	1
FALSE	High	Master Protein	Q8NBU5	ATPase family AAA domain-containing protein 1 OS=Homo sapiens OX=9606 GN=ATAD1 PE=1 SV=1	ATAD1	-0.358454	0.78	-0.110916	0.926	0.24732	1.187	0.0262203	0.168875	0.355028	0.163098	0.492173	1
FALSE	High	Master Protein	A0A3B3ISS6	Transmembrane glycoprotein NMB OS=Homo sapiens OX=9606 GN=GPNMB PE=1 SV=1	GPNMB	-0.362158	0.778	-0.45799	0.728	-0.0969617	0.935	0.000196731	8.21866e-05	0.329401	0.0114104	0.00644463	1
FALSE	High	Master Protein	Q15582	Transforming growth factor-beta-induced protein ig-h3 OS=Homo sapiens OX=9606 GN=TGFBI PE=1 SV=1	TGFBI	-0.362158	0.778	-0.467932	0.723	-0.106249	0.929	0.157962	0.0483623	0.638656	0.443311	0.248975	1
FALSE	High	Master Protein	Q9NZD2	Glycolipid transfer protein OS=Homo sapiens OX=9606 GN=GLTP PE=1 SV=3	GLTP	-0.362158	0.778	0.271426	1.207	0.633199	1.551	0.789303	0.20127	0.0859674	0.999999	0.547679	1
FALSE	High	Master Protein	O00625	Pirin OS=Homo sapiens OX=9606 GN=PIR PE=1 SV=1	PIR	-0.364013	0.777	-1.17462	0.443	-0.810966	0.57	0.119376	0.00383087	0.0498179	0.375997	0.0662445	1
FALSE	High	Master Protein	P46459	Vesicle-fusing ATPase OS=Homo sapiens OX=9606 GN=NSF PE=1 SV=3	NSF	-0.364013	0.777	-0.212568	0.863	0.15056	1.11	0.381916	0.616058	0.891874	0.731344	0.991739	1
FALSE	High	Master Protein	Q9Y376	Calcium-binding protein 39 OS=Homo sapiens OX=9606 GN=CAB39 PE=1 SV=1	CAB39	-0.364013	0.777	-0.373327	0.772	-0.0101344	0.993	0.00280421	0.00235993	0.97901	0.0531008	0.0549796	1
FALSE	High	Master Protein	Q8IWE2	Protein NOXP20 OS=Homo sapiens OX=9606 GN=FAM114A1 PE=1 SV=2	FAM114A1	-0.365871	0.776	0.0186342	1.013	0.382944	1.304	0.0390907	0.996587	0.0430106	0.201641	1	1
FALSE	High	Master Protein	H7C2N1	Prothymosin alpha (Fragment) OS=Homo sapiens OX=9606 GN=PTMA PE=1 SV=1	PTMA	-0.367732	0.775	-0.588574	0.665	-0.22095	0.858	0.214688	0.111453	0.866583	0.524751	0.388423	1
FALSE	High	Master Protein	P05161	Ubiquitin-like protein ISG15 OS=Homo sapiens OX=9606 GN=ISG15 PE=1 SV=5	ISG15	-0.367732	0.775	0.192825	1.143	0.559737	1.474	0.0711004	0.995494	0.0634702	0.277293	1	1
FALSE	High	Master Protein	P51648	Aldehyde dehydrogenase family 3 member A2 OS=Homo sapiens OX=9606 GN=ALDH3A2 PE=1 SV=1	ALDH3A2	-0.367732	0.775	-0.14401	0.905	0.225275	1.169	0.29105	0.84253	0.54694	0.628476	1	1
FALSE	High	Master Protein	Q01650	Large neutral amino acids transporter small subunit 1 OS=Homo sapiens OX=9606 GN=SLC7A5 PE=1 SV=2	SLC7A5	-0.367732	0.775	-0.358454	0.78	0.00863031	1.006	0.144323	0.143019	0.999972	0.419481	0.446414	1
FALSE	High	Master Protein	P36542	ATP synthase subunit gamma, mitochondrial OS=Homo sapiens OX=9606 GN=ATP5F1C PE=1 SV=1	ATP5F1C	-0.369595	0.774	-0.279284	0.824	0.0908534	1.065	0.0347374	0.0511984	0.945899	0.189464	0.253662	1
FALSE	High	Master Protein	P49589	Cysteine--tRNA ligase, cytoplasmic OS=Homo sapiens OX=9606 GN=CARS PE=1 SV=3	CARS	-0.369595	0.774	-0.274041	0.827	0.0962619	1.069	0.000937472	0.00243934	0.507607	0.0329806	0.0560014	1
FALSE	High	Master Protein	Q15418	Ribosomal protein S6 kinase alpha-1 OS=Homo sapiens OX=9606 GN=RPS6KA1 PE=1 SV=2	RPS6KA1	-0.37146	0.773	-0.227692	0.854	0.145351	1.106	0.000268799	0.00175438	0.0897209	0.0135198	0.0458564	1
FALSE	High	Master Protein	Q96CV9	Optineurin OS=Homo sapiens OX=9606 GN=OPTN PE=1 SV=3	OPTN	-0.37146	0.773	-0.413115	0.751	-0.0409718	0.972	0.794692	0.68623	0.979272	0.999999	1	1
FALSE	High	Master Protein	P04843	Dolichyl-diphosphooligosaccharide--protein glycosyltransferase subunit 1 OS=Homo sapiens OX=9606 GN=RPN1 PE=1 SV=1	RPN1	-0.373327	0.772	-0.224317	0.856	0.149259	1.109	0.0146277	0.0538278	0.541095	0.120119	0.258873	1
FALSE	High	Master Protein	Q7Z4W1	L-xylulose reductase OS=Homo sapiens OX=9606 GN=DCXR PE=1 SV=2	DCXR	-0.373327	0.772	-0.773491	0.585	-0.397828	0.759	0.295513	0.0351501	0.279207	0.629713	0.210247	1
FALSE	High	Master Protein	Q8NCA5	Protein FAM98A OS=Homo sapiens OX=9606 GN=FAM98A PE=1 SV=2	FAM98A	-0.373327	0.772	-0.115597	0.923	0.257011	1.195	0.0163031	0.11791	0.302369	0.129311	0.397977	1
FALSE	High	Master Protein	Q9BR76	Coronin-1B OS=Homo sapiens OX=9606 GN=CORO1B PE=1 SV=1	CORO1B	-0.373327	0.772	-0.0543923	0.963	0.319618	1.248	0.23831	0.99968	0.245525	0.559325	1	1
FALSE	High	Master Protein	O43447	Peptidyl-prolyl cis-trans isomerase H OS=Homo sapiens OX=9606 GN=PPIH PE=1 SV=1	PPIH	-0.375197	0.771	-0.107803	0.928	0.267835	1.204	0.880471	0.938445	0.701365	0.999999	1	1
FALSE	High	Master Protein	P0C7P4	Putative cytochrome b-c1 complex subunit Rieske-like protein 1 OS=Homo sapiens OX=9606 GN=UQCRFS1P1 PE=5 SV=1	UQCRFS1P1	-0.375197	0.771	0.163499	1.12	0.539035	1.453	0.0744831	0.801779	0.169278	0.283811	1	1
FALSE	High	Master Protein	P11498	Pyruvate carboxylase, mitochondrial OS=Homo sapiens OX=9606 GN=PC PE=1 SV=2	PC	-0.375197	0.771	-0.131313	0.913	0.244887	1.185	0.00813391	0.261637	0.0600868	0.089362	0.644816	1
FALSE	High	Master Protein	A0A024R1R8	HCG2014768, isoform CRA_a OS=Homo sapiens OX=9606 GN=hCG_2014768 PE=4 SV=1	hCG_2014768	-0.37707	0.77	-0.375197	0.771	0.00288251	1.002	0.946233	0.9255	0.998075	0.999999	1	1
FALSE	High	Master Protein	A0A2R8YDT1	Glutamine synthetase OS=Homo sapiens OX=9606 GN=GLUL PE=1 SV=1	GLUL	-0.37707	0.77	0.051024	1.036	0.427606	1.345	0.512769	0.879461	0.295893	0.848639	1	1
FALSE	High	Master Protein	P98160	Basement membrane-specific heparan sulfate proteoglycan core protein OS=Homo sapiens OX=9606 GN=HSPG2 PE=1 SV=4	HSPG2	-0.37707	0.77	-0.386468	0.765	-0.00868224	0.994	0.998342	0.995113	0.999143	0.999999	1	1
FALSE	High	Master Protein	Q01518	Adenylyl cyclase-associated protein 1 OS=Homo sapiens OX=9606 GN=CAP1 PE=1 SV=5	CAP1	-0.37707	0.77	-0.0262051	0.982	0.351628	1.276	0.0650072	0.946888	0.096911	0.263135	1	1
FALSE	High	Master Protein	Q9BTY2	Plasma alpha-L-fucosidase OS=Homo sapiens OX=9606 GN=FUCA2 PE=1 SV=2	FUCA2	-0.37707	0.77	0.00144197	1.001	0.378512	1.3	0.829866	0.717138	0.403012	0.999999	1	1
FALSE	High	Master Protein	Q9H0R4	Haloacid dehalogenase-like hydrolase domain-containing protein 2 OS=Homo sapiens OX=9606 GN=HDHD2 PE=1 SV=1	HDHD2	-0.37707	0.77	-0.123434	0.918	0.254594	1.193	0.125735	0.85372	0.249699	0.388054	1	1
FALSE	High	Master Protein	O14545	TRAF-type zinc finger domain-containing protein 1 OS=Homo sapiens OX=9606 GN=TRAFD1 PE=1 SV=1	TRAFD1	-0.378944	0.769	-0.982791	0.506	-0.603841	0.658	0.219888	0.0184206	0.188524	0.533397	0.136271	1
FALSE	High	Master Protein	O00764	Pyridoxal kinase OS=Homo sapiens OX=9606 GN=PDXK PE=1 SV=1	PDXK	-0.380822	0.768	-0.407364	0.754	-0.0262051	0.982	0.0376079	0.0251065	0.938388	0.198341	0.165574	1
FALSE	High	Master Protein	P42126	Enoyl-CoA delta isomerase 1, mitochondrial OS=Homo sapiens OX=9606 GN=ECI1 PE=1 SV=1	ECI1	-0.382702	0.767	-0.205896	0.867	0.178874	1.132	0.470084	0.736845	0.880544	0.812842	1	1
FALSE	High	Master Protein	P49770	Translation initiation factor eIF-2B subunit beta OS=Homo sapiens OX=9606 GN=EIF2B2 PE=1 SV=3	EIF2B2	-0.384584	0.766	-0.56918	0.674	-0.184425	0.88	0.376308	0.158862	0.770845	0.728866	0.471847	1
FALSE	High	Master Protein	Q13451	Peptidyl-prolyl cis-trans isomerase FKBP5 OS=Homo sapiens OX=9606 GN=FKBP5 PE=1 SV=2	FKBP5	-0.384584	0.766	-0.741783	0.598	-0.354759	0.782	0.0112038	0.000890236	0.0675046	0.108605	0.0311326	1
FALSE	High	Master Protein	O14776	Transcription elongation regulator 1 OS=Homo sapiens OX=9606 GN=TCERG1 PE=1 SV=2	TCERG1	-0.386468	0.765	-0.384584	0.766	0.00288251	1.002	0.063813	0.071698	0.995258	0.262008	0.302525	1
FALSE	High	Master Protein	P12532	Creatine kinase U-type, mitochondrial OS=Homo sapiens OX=9606 GN=CKMT1A PE=1 SV=1	CKMT1A	-0.386468	0.765	-0.234465	0.85	0.151859	1.111	0.0272099	0.110885	0.527141	0.164641	0.388423	1
FALSE	High	Master Protein	H7C1E4	AP complex subunit sigma (Fragment) OS=Homo sapiens OX=9606 GN=AP1S1 PE=1 SV=1	AP1S1	-0.392137	0.762	-0.270556	0.829	0.121679	1.088	0.210309	0.395574	0.862419	0.522233	0.811596	1
FALSE	High	Master Protein	A0A087X1E4	Arfaptin-2 OS=Homo sapiens OX=9606 GN=ARFIP2 PE=1 SV=1	ARFIP2	-0.394032	0.761	-0.0203404	0.986	0.374066	1.296	0.200324	0.996398	0.221728	0.510162	1	1
FALSE	High	Master Protein	O60218	Aldo-keto reductase family 1 member B10 OS=Homo sapiens OX=9606 GN=AKR1B10 PE=1 SV=2	AKR1B10	-0.394032	0.761	-0.0649175	0.956	0.331132	1.258	0.10876	0.857174	0.214861	0.353522	1	1
FALSE	High	Master Protein	Q9P253	Vacuolar protein sorting-associated protein 18 homolog OS=Homo sapiens OX=9606 GN=VPS18 PE=1 SV=2	VPS18	-0.394032	0.761	-0.430509	0.742	-0.0350469	0.976	0.834883	0.738737	0.982413	0.999999	1	1
FALSE	High	Master Protein	A0A087X117	Nodal modulator 1 OS=Homo sapiens OX=9606 GN=NOMO1 PE=1 SV=1	NOMO1	-0.395929	0.76	0.292782	1.225	0.688852	1.612	0.296077	0.318235	0.0401411	0.629713	0.719722	1
FALSE	High	Master Protein	G3V180	Dipeptidyl peptidase 3 OS=Homo sapiens OX=9606 GN=DPP3 PE=1 SV=1	DPP3	-0.395929	0.76	-0.354759	0.782	0.041243	1.029	0.151993	0.168887	0.996228	0.430882	0.492173	1
FALSE	High	Master Protein	P15153	Ras-related C3 botulinum toxin substrate 2 OS=Homo sapiens OX=9606 GN=RAC2 PE=1 SV=1	RAC2	-0.397828	0.759	0.646163	1.565	1.04334	2.061	0.376818	0.318954	0.0516794	0.728866	0.720111	1
FALSE	High	Master Protein	H3BND4	Pyridoxal-dependent decarboxylase domain-containing protein 1 OS=Homo sapiens OX=9606 GN=PDXDC1 PE=1 SV=1	PDXDC1	-0.39973	0.758	-0.132894	0.912	0.267835	1.204	0.0518817	0.26415	0.450047	0.23313	0.648525	1
FALSE	High	Master Protein	H7BY58	Protein-L-isoaspartate O-methyltransferase OS=Homo sapiens OX=9606 GN=PCMT1 PE=1 SV=1	PCMT1	-0.39973	0.758	-0.0664274	0.955	0.334568	1.261	0.884948	0.933049	0.698335	0.999999	1	1
FALSE	High	Master Protein	P53621	Coatomer subunit alpha OS=Homo sapiens OX=9606 GN=COPA PE=1 SV=2	COPA	-0.39973	0.758	-0.334607	0.793	0.0648829	1.046	0.14905	0.203433	0.967544	0.426258	0.550799	1
FALSE	High	Master Protein	O96005	Cleft lip and palate transmembrane protein 1 OS=Homo sapiens OX=9606 GN=CLPTM1 PE=1 SV=1	CLPTM1	-0.403542	0.756	-0.186065	0.879	0.21661	1.162	0.963022	0.837325	0.947582	0.999999	1	1
FALSE	High	Master Protein	P07996	Thrombospondin-1 OS=Homo sapiens OX=9606 GN=THBS1 PE=1 SV=2	THBS1	-0.403542	0.756	0.0854247	1.061	0.488515	1.403	0.946882	0.447262	0.614741	0.999999	0.862117	1
FALSE	High	Master Protein	P32455	Guanylate-binding protein 1 OS=Homo sapiens OX=9606 GN=GBP1 PE=1 SV=2	GBP1	-0.403542	0.756	-0.101598	0.932	0.302173	1.233	0.0472751	0.274558	0.399735	0.220389	0.660954	1
FALSE	High	Master Protein	Q9BTT6	Leucine-rich repeat-containing protein 1 OS=Homo sapiens OX=9606 GN=LRRC1 PE=1 SV=1	LRRC1	-0.403542	0.756	-0.469929	0.722	-0.0664274	0.955	0.942116	0.860309	0.978553	0.999999	1	1
FALSE	High	Master Protein	A0A0A0MSG2	Four and a half LIM domains protein 2 OS=Homo sapiens OX=9606 GN=FHL2 PE=1 SV=1	FHL2	-0.405451	0.755	-0.177882	0.884	0.226509	1.17	0.1224	0.354209	0.685724	0.380853	0.760124	1
FALSE	Medium	Master Protein	P53609	Geranylgeranyl transferase type-1 subunit beta OS=Homo sapiens OX=9606 GN=PGGT1B PE=1 SV=2	PGGT1B	-0.405451	0.755	-0.152003	0.9	0.253384	1.192	0.0224765	0.476655	0.101738	0.15042	0.890956	1
FALSE	High	Master Protein	Q01628	Interferon-induced transmembrane protein 3 OS=Homo sapiens OX=9606 GN=IFITM3 PE=1 SV=2	IFITM3	-0.405451	0.755	-0.093879	0.937	0.311503	1.241	0.267128	0.387597	0.947539	0.602932	0.802209	1
FALSE	High	Master Protein	O75223	Gamma-glutamylcyclotransferase OS=Homo sapiens OX=9606 GN=GGCT PE=1 SV=1	GGCT	-0.409278	0.753	-0.204233	0.868	0.205393	1.153	0.034089	0.154174	0.491735	0.187737	0.464761	1
FALSE	High	Master Protein	P17980	26S proteasome regulatory subunit 6A OS=Homo sapiens OX=9606 GN=PSMC3 PE=1 SV=3	PSMC3	-0.409278	0.753	-0.367732	0.775	0.041243	1.029	0.0921648	0.118225	0.97924	0.318324	0.397977	1
FALSE	High	Master Protein	E7EVH7	Uncharacterized protein OS=Homo sapiens OX=9606 PE=4 SV=1	#VALUE!	-0.411195	0.752	-0.0232698	0.984	0.387363	1.308	0.136845	0.786055	0.31758	0.400821	1	1
FALSE	High	Master Protein	P19957	Elafin OS=Homo sapiens OX=9606 GN=PI3 PE=1 SV=3	PI3	-0.413115	0.751	-1.1016	0.466	-0.687335	0.621	0.0244422	0.00105791	0.0375846	0.156576	0.0339533	1
FALSE	High	Master Protein	Q96AB3	Isochorismatase domain-containing protein 2 OS=Homo sapiens OX=9606 GN=ISOC2 PE=1 SV=1	ISOC2	-0.413115	0.751	-0.415037	0.75	-0.00144342	0.999	0.0832684	0.0629332	0.973194	0.297493	0.283972	1
FALSE	High	Master Protein	Q9UMS4	Pre-mRNA-processing factor 19 OS=Homo sapiens OX=9606 GN=PRPF19 PE=1 SV=1	PRPF19	-0.413115	0.751	-0.184425	0.88	0.228973	1.172	0.259148	0.782038	0.558418	0.591534	1	1
FALSE	Medium	Master Protein	O60613	Selenoprotein F OS=Homo sapiens OX=9606 GN=SELENOF PE=1 SV=4	SELENOF	-0.415037	0.75	0.145351	1.106	0.560715	1.475	0.0553879	0.793203	0.127762	0.239642	1	1
FALSE	High	Master Protein	P23526	Adenosylhomocysteinase OS=Homo sapiens OX=9606 GN=AHCY PE=1 SV=4	AHCY	-0.416962	0.749	-0.465938	0.724	-0.0484122	0.967	0.00351961	0.0018207	0.743066	0.057792	0.0473973	1
FALSE	High	Master Protein	Q3ZCQ8	Mitochondrial import inner membrane translocase subunit TIM50 OS=Homo sapiens OX=9606 GN=TIMM50 PE=1 SV=2	TIMM50	-0.416962	0.749	0.0370307	1.026	0.453122	1.369	0.0465552	0.982388	0.0581246	0.219561	1	1
FALSE	High	Master Protein	Q13011	Delta(3,5)-Delta(2,4)-dienoyl-CoA isomerase, mitochondrial OS=Homo sapiens OX=9606 GN=ECH1 PE=1 SV=2	ECH1	-0.41889	0.748	-0.0923402	0.938	0.327687	1.255	0.00474846	0.171895	0.0464074	0.068698	0.495422	1
FALSE	High	Master Protein	P12277	Creatine kinase B-type OS=Homo sapiens OX=9606 GN=CKB PE=1 SV=1	CKB	-0.42082	0.747	-0.1976	0.872	0.222805	1.167	0.47554	0.873418	0.751592	0.816378	1	1
FALSE	High	Master Protein	P49720	Proteasome subunit beta type-3 OS=Homo sapiens OX=9606 GN=PSMB3 PE=1 SV=2	PSMB3	-0.42082	0.747	0.426533	1.344	0.847195	1.799	0.238332	0.345336	0.0352455	0.559325	0.751881	1
FALSE	High	Master Protein	Q96C86	m7GpppX diphosphatase OS=Homo sapiens OX=9606 GN=DCPS PE=1 SV=2	DCPS	-0.42082	0.747	-0.0923402	0.938	0.326537	1.254	0.166942	0.875509	0.309378	0.458947	1	1
FALSE	High	Master Protein	E9PL57	NEDD8-MDP1 readthrough (Fragment) OS=Homo sapiens OX=9606 GN=NEDD8-MDP1 PE=4 SV=1	NEDD8-MDP1	-0.422752	0.746	-0.222633	0.857	0.201634	1.15	0.00604519	0.060248	0.180327	0.0750077	0.275138	1
FALSE	High	Master Protein	Q8IYJ3	Synaptotagmin-like protein 1 OS=Homo sapiens OX=9606 GN=SYTL1 PE=1 SV=1	SYTL1	-0.422752	0.746	-0.492079	0.711	-0.0694519	0.953	0.910387	0.752851	0.945819	0.999999	1	1
FALSE	High	Master Protein	P55263	Adenosine kinase OS=Homo sapiens OX=9606 GN=ADK PE=1 SV=2	ADK	-0.424688	0.745	-0.232769	0.851	0.190299	1.141	0.00446029	0.0406241	0.18161	0.0649668	0.224852	1
FALSE	High	Master Protein	P61106	Ras-related protein Rab-14 OS=Homo sapiens OX=9606 GN=RAB14 PE=1 SV=4	RAB14	-0.424688	0.745	-0.279284	0.824	0.145351	1.106	0.0711207	0.207896	0.691511	0.277293	0.558083	1
FALSE	High	Master Protein	P10155	60 kDa SS-A/Ro ribonucleoprotein OS=Homo sapiens OX=9606 GN=RO60 PE=1 SV=2	RO60	-0.426625	0.744	-0.426625	0.744	0.00144197	1.001	0.973074	0.936196	0.991469	0.999999	1	1
FALSE	High	Master Protein	P46926	Glucosamine-6-phosphate isomerase 1 OS=Homo sapiens OX=9606 GN=GNPDA1 PE=1 SV=1	GNPDA1	-0.426625	0.744	0.168642	1.124	0.596458	1.512	0.19716	0.638685	0.0600492	0.506713	1	1
FALSE	High	Master Protein	Q8WUY1	Protein THEM6 OS=Homo sapiens OX=9606 GN=THEM6 PE=1 SV=2	THEM6	-0.426625	0.744	-0.320126	0.801	0.105678	1.076	0.908445	0.972876	0.978922	0.999999	1	1
FALSE	High	Master Protein	Q9Y520	Protein PRRC2C OS=Homo sapiens OX=9606 GN=PRRC2C PE=1 SV=4	PRRC2C	-0.426625	0.744	-0.506353	0.704	-0.0800879	0.946	0.446044	0.276066	0.911475	0.790707	0.661611	1
FALSE	High	Master Protein	P49662	Caspase-4 OS=Homo sapiens OX=9606 GN=CASP4 PE=1 SV=1	CASP4	-0.428566	0.743	-0.147202	0.903	0.279768	1.214	0.504125	0.988708	0.581481	0.840165	1	1
FALSE	High	Master Protein	P53618	Coatomer subunit beta OS=Homo sapiens OX=9606 GN=COPB1 PE=1 SV=3	COPB1	-0.428566	0.743	-0.352916	0.783	0.0758749	1.054	0.0086405	0.0170332	0.808431	0.0931784	0.128993	1
FALSE	High	Master Protein	Q13492	Phosphatidylinositol-binding clathrin assembly protein OS=Homo sapiens OX=9606 GN=PICALM PE=1 SV=2	PICALM	-0.428566	0.743	0.0786098	1.056	0.507921	1.422	0.0781838	0.976256	0.101957	0.288617	1	1
FALSE	High	Master Protein	Q9H845	Acyl-CoA dehydrogenase family member 9, mitochondrial OS=Homo sapiens OX=9606 GN=ACAD9 PE=1 SV=1	ACAD9	-0.428566	0.743	-0.316528	0.803	0.1137	1.082	0.502615	0.615719	0.976554	0.838773	0.991739	1
FALSE	High	Master Protein	O95810	Caveolae-associated protein 2 OS=Homo sapiens OX=9606 GN=CAVIN2 PE=1 SV=3	CAVIN2	-0.430509	0.742	-0.270556	0.829	0.159629	1.117	0.997232	0.967105	0.946292	0.999999	1	1
FALSE	High	Master Protein	A0A2R8Y6Y7	Succinate--CoA ligase [ADP-forming] subunit beta, mitochondrial OS=Homo sapiens OX=9606 GN=SUCLA2 PE=1 SV=1	SUCLA2	-0.432455	0.741	-0.340075	0.79	0.0935602	1.067	0.030777	0.0668399	0.807054	0.178667	0.294976	1
FALSE	High	Master Protein	B7Z596	Tropomyosin alpha-1 chain OS=Homo sapiens OX=9606 GN=TPM1 PE=1 SV=1	TPM1	-0.432455	0.741	-0.529073	0.693	-0.0985055	0.934	0.0466882	0.0313059	0.941818	0.219561	0.193369	1
FALSE	High	Master Protein	Q3MIR4	Cell cycle control protein 50B OS=Homo sapiens OX=9606 GN=TMEM30B PE=1 SV=1	TMEM30B	-0.432455	0.741	-0.153607	0.899	0.279768	1.214	0.995556	0.860482	0.815622	0.999999	1	1
FALSE	High	Master Protein	P16949	Stathmin OS=Homo sapiens OX=9606 GN=STMN1 PE=1 SV=3	STMN1	-0.436354	0.739	-0.529073	0.693	-0.0923402	0.938	0.633832	0.451085	0.938172	0.942479	0.864266	1
FALSE	High	Master Protein	Q5VT79	Annexin A8-like protein 1 OS=Homo sapiens OX=9606 GN=ANXA8L1 PE=2 SV=2	ANXA8L1	-0.438307	0.738	-0.550043	0.683	-0.110916	0.926	0.00737838	0.00497316	0.916602	0.0824688	0.0730078	1
FALSE	High	Master Protein	Q93052	Lipoma-preferred partner OS=Homo sapiens OX=9606 GN=LPP PE=1 SV=1	LPP	-0.440263	0.737	-0.556393	0.68	-0.115597	0.923	0.977423	0.889977	0.963503	0.999999	1	1
FALSE	High	Master Protein	Q8WZA9	Immunity-related GTPase family Q protein OS=Homo sapiens OX=9606 GN=IRGQ PE=1 SV=1	IRGQ	-0.442222	0.736	-0.101598	0.932	0.341417	1.267	0.0100569	0.464669	0.0420253	0.102397	0.880065	1
FALSE	High	Master Protein	A0A096LPC5	WASH complex subunit 2C OS=Homo sapiens OX=9606 GN=WASHC2C PE=1 SV=1	WASHC2C	-0.450084	0.732	-0.831358	0.562	-0.380822	0.768	0.122455	0.0136206	0.23877	0.380853	0.116656	1
FALSE	High	Master Protein	P54619	5'-AMP-activated protein kinase subunit gamma-1 OS=Homo sapiens OX=9606 GN=PRKAG1 PE=1 SV=1	PRKAG1	-0.450084	0.732	-0.0892673	0.94	0.361768	1.285	0.0358389	0.273914	0.307066	0.193404	0.660954	1
FALSE	High	Master Protein	P00390	Glutathione reductase, mitochondrial OS=Homo sapiens OX=9606 GN=GSR PE=1 SV=2	GSR	-0.452057	0.731	-0.524915	0.695	-0.0740006	0.95	0.159951	0.0908969	0.899104	0.446947	0.346481	1
FALSE	High	Master Protein	P62081	40S ribosomal protein S7 OS=Homo sapiens OX=9606 GN=RPS7 PE=1 SV=1	RPS7	-0.452057	0.731	-0.246395	0.843	0.204141	1.152	0.0914513	0.408443	0.491245	0.317222	0.825099	1
FALSE	High	Master Protein	P63010	AP-2 complex subunit beta OS=Homo sapiens OX=9606 GN=AP2B1 PE=1 SV=1	AP2B1	-0.452057	0.731	-0.37707	0.77	0.0745054	1.053	0.0073773	0.0152475	0.779087	0.0824688	0.122246	1
FALSE	High	Master Protein	P48506	Glutamate--cysteine ligase catalytic subunit OS=Homo sapiens OX=9606 GN=GCLC PE=1 SV=2	GCLC	-0.454032	0.73	-0.179515	0.883	0.273814	1.209	0.96804	0.884261	0.760929	0.999999	1	1
FALSE	High	Master Protein	Q8NHH9	Atlastin-2 OS=Homo sapiens OX=9606 GN=ATL2 PE=1 SV=2	ATL2	-0.454032	0.73	-0.45799	0.728	-0.00288828	0.998	0.261309	0.24531	0.998553	0.594036	0.618324	1
FALSE	High	Master Protein	O00194	Ras-related protein Rab-27B OS=Homo sapiens OX=9606 GN=RAB27B PE=1 SV=4	RAB27B	-0.456009	0.729	-0.086201	0.942	0.369606	1.292	0.0324552	0.643605	0.10256	0.184743	1	1
FALSE	High	Master Protein	Q9Y3D6	Mitochondrial fission 1 protein OS=Homo sapiens OX=9606 GN=FIS1 PE=1 SV=2	FIS1	-0.456009	0.729	-0.309359	0.807	0.146655	1.107	0.00430811	0.0156221	0.464623	0.0636137	0.124166	1
FALSE	High	Master Protein	P82663	28S ribosomal protein S25, mitochondrial OS=Homo sapiens OX=9606 GN=MRPS25 PE=1 SV=1	MRPS25	-0.45799	0.728	-0.150401	0.901	0.308011	1.238	0.233298	0.722372	0.570944	0.555874	1	1
FALSE	High	Master Protein	Q7KZI7	Serine/threonine-protein kinase MARK2 OS=Homo sapiens OX=9606 GN=MARK2 PE=1 SV=2	MARK2	-0.45799	0.728	-0.190997	0.876	0.267835	1.204	0.271833	0.590955	0.771168	0.607661	0.973569	1
FALSE	High	Master Protein	O14908	PDZ domain-containing protein GIPC1 OS=Homo sapiens OX=9606 GN=GIPC1 PE=1 SV=2	GIPC1	-0.461959	0.726	-0.123434	0.918	0.337996	1.264	0.99771	0.703666	0.739966	0.999999	1	1
FALSE	High	Master Protein	O94906	Pre-mRNA-processing factor 6 OS=Homo sapiens OX=9606 GN=PRPF6 PE=1 SV=1	PRPF6	-0.461959	0.726	-0.407364	0.754	0.0551957	1.039	0.73541	0.823556	0.985439	0.999999	1	1
FALSE	High	Master Protein	P13861	cAMP-dependent protein kinase type II-alpha regulatory subunit OS=Homo sapiens OX=9606 GN=PRKAR2A PE=1 SV=2	PRKAR2A	-0.463947	0.725	-0.537424	0.689	-0.0740006	0.95	0.115203	0.0945156	0.986818	0.366803	0.353335	1
FALSE	High	Master Protein	P45954	Short/branched chain specific acyl-CoA dehydrogenase, mitochondrial OS=Homo sapiens OX=9606 GN=ACADSB PE=1 SV=1	ACADSB	-0.463947	0.725	-0.732165	0.602	-0.26708	0.831	0.0763274	0.0288258	0.718838	0.284971	0.183068	1
FALSE	High	Master Protein	P53367	Arfaptin-1 OS=Homo sapiens OX=9606 GN=ARFIP1 PE=1 SV=2	ARFIP1	-0.463947	0.725	-0.128156	0.915	0.335712	1.262	0.0341503	0.361208	0.219805	0.187754	0.76992	1
FALSE	High	Master Protein	A0A087WT65	Transmembrane channel-like protein OS=Homo sapiens OX=9606 GN=TMC4 PE=1 SV=1	TMC4	-0.465938	0.724	-1.06492	0.478	-0.599462	0.66	0.045634	0.00407385	0.14229	0.219561	0.0665326	1
FALSE	High	Master Protein	O95639	Cleavage and polyadenylation specificity factor subunit 4 OS=Homo sapiens OX=9606 GN=CPSF4 PE=1 SV=1	CPSF4	-0.467932	0.723	-0.83908	0.559	-0.37146	0.773	0.215406	0.0360789	0.387867	0.524795	0.212963	1
FALSE	High	Master Protein	Q13085	Acetyl-CoA carboxylase 1 OS=Homo sapiens OX=9606 GN=ACACA PE=1 SV=2	ACACA	-0.469929	0.722	-0.242977	0.845	0.226509	1.17	0.0283861	0.0960206	0.608862	0.1689	0.357713	1
FALSE	High	Master Protein	Q01081	Splicing factor U2AF 35 kDa subunit OS=Homo sapiens OX=9606 GN=U2AF1 PE=1 SV=3	U2AF1	-0.471929	0.721	-0.655172	0.635	-0.182786	0.881	0.0885811	0.0391948	0.79589	0.309265	0.219228	1
FALSE	High	Master Protein	H3BP20	Beta-hexosaminidase OS=Homo sapiens OX=9606 GN=HEXA PE=1 SV=1	HEXA	-0.473931	0.72	-0.392137	0.762	0.0827026	1.059	0.00256973	0.00578894	0.673775	0.0520802	0.0802217	1
FALSE	High	Master Protein	Q8N4T8	Carbonyl reductase family member 4 OS=Homo sapiens OX=9606 GN=CBR4 PE=1 SV=3	CBR4	-0.473931	0.72	0.00575927	1.004	0.479231	1.394	0.844312	0.632297	0.350923	0.999999	1	1
FALSE	High	Master Protein	Q9H3P7	Golgi resident protein GCP60 OS=Homo sapiens OX=9606 GN=ACBD3 PE=1 SV=4	ACBD3	-0.473931	0.72	-0.634867	0.644	-0.16004	0.895	0.0151912	0.00487748	0.545771	0.123486	0.0730078	1
FALSE	High	Master Protein	P62854	40S ribosomal protein S26 OS=Homo sapiens OX=9606 GN=RPS26 PE=1 SV=3	RPS26	-0.475936	0.719	-0.382702	0.767	0.0935602	1.067	0.854507	0.79819	0.993279	0.999999	1	1
FALSE	High	Master Protein	Q08AM6	Protein VAC14 homolog OS=Homo sapiens OX=9606 GN=VAC14 PE=1 SV=1	VAC14	-0.475936	0.719	0.0908534	1.065	0.568519	1.483	0.0368368	0.901574	0.063008	0.196183	1	1
FALSE	High	Master Protein	Q9NQR4	Omega-amidase NIT2 OS=Homo sapiens OX=9606 GN=NIT2 PE=1 SV=1	NIT2	-0.475936	0.719	-0.362158	0.778	0.1137	1.082	0.00537445	0.0101995	0.807654	0.0723865	0.101244	1
FALSE	High	Master Protein	K7ELC2	40S ribosomal protein S15 OS=Homo sapiens OX=9606 GN=RPS15 PE=1 SV=1	RPS15	-0.477944	0.718	-0.444184	0.735	0.0328061	1.023	0.00594383	0.00825609	0.94319	0.0750077	0.0912142	1
FALSE	High	Master Protein	O15355	Protein phosphatase 1G OS=Homo sapiens OX=9606 GN=PPM1G PE=1 SV=1	PPM1G	-0.479955	0.717	-0.405451	0.755	0.0731347	1.052	0.011821	0.0143835	0.982111	0.110455	0.119183	1
FALSE	High	Master Protein	P05388	60S acidic ribosomal protein P0 OS=Homo sapiens OX=9606 GN=RPLP0 PE=1 SV=1	RPLP0	-0.481969	0.716	-0.253257	0.839	0.227741	1.171	0.541489	0.932877	0.741659	0.878334	1	1
FALSE	High	Master Protein	P55212	Caspase-6 OS=Homo sapiens OX=9606 GN=CASP6 PE=1 SV=2	CASP6	-0.483985	0.715	-0.612637	0.654	-0.129734	0.914	0.0781343	0.0500606	0.933047	0.288599	0.252589	1
FALSE	High	Master Protein	Q9BW61	DET1- and DDB1-associated protein 1 OS=Homo sapiens OX=9606 GN=DDA1 PE=1 SV=1	DDA1	-0.486004	0.714	-0.494109	0.71	-0.00723157	0.995	0.61709	0.580656	0.997658	0.928014	0.970762	1
FALSE	High	Master Protein	P13928	Annexin A8 OS=Homo sapiens OX=9606 GN=ANXA8 PE=1 SV=3	ANXA8	-0.488026	0.713	-0.279284	0.824	0.207893	1.155	0.0928099	0.343753	0.577801	0.319012	0.751881	1
FALSE	High	Master Protein	Q02790	Peptidyl-prolyl cis-trans isomerase FKBP4 OS=Homo sapiens OX=9606 GN=FKBP4 PE=1 SV=3	FKBP4	-0.488026	0.713	-0.0424568	0.971	0.444667	1.361	0.0299129	0.941622	0.044574	0.175072	1	1
FALSE	High	Master Protein	P40429	60S ribosomal protein L13a OS=Homo sapiens OX=9606 GN=RPL13A PE=1 SV=2	RPL13A	-0.490051	0.712	-0.403542	0.756	0.0867838	1.062	0.32975	0.486445	0.936634	0.670964	0.894164	1
FALSE	High	Master Protein	P01033	Metalloproteinase inhibitor 1 OS=Homo sapiens OX=9606 GN=TIMP1 PE=1 SV=1	TIMP1	-0.492079	0.711	-0.365871	0.776	0.125651	1.091	0.220746	0.299742	0.966603	0.534473	0.696295	1
FALSE	High	Master Protein	P22234	Multifunctional protein ADE2 OS=Homo sapiens OX=9606 GN=PAICS PE=1 SV=3	PAICS	-0.492079	0.711	-0.272297	0.828	0.219091	1.164	0.690284	0.962171	0.83477	0.988532	1	1
FALSE	High	Master Protein	Q9UI30	Multifunctional methyltransferase subunit TRM112-like protein OS=Homo sapiens OX=9606 GN=TRMT112 PE=1 SV=1	TRMT112	-0.492079	0.711	-0.018878	0.987	0.473008	1.388	0.957486	0.638528	0.485363	0.999999	1	1
FALSE	High	Master Protein	P53999	Activated RNA polymerase II transcriptional coactivator p15 OS=Homo sapiens OX=9606 GN=SUB1 PE=1 SV=3	SUB1	-0.494109	0.71	-0.0394883	0.973	0.455229	1.371	0.0224169	0.45145	0.108215	0.150348	0.86451	1
FALSE	High	Master Protein	Q15833	Syntaxin-binding protein 2 OS=Homo sapiens OX=9606 GN=STXBP2 PE=1 SV=2	STXBP2	-0.498179	0.708	-0.504305	0.705	-0.00723157	0.995	0.000892115	0.000847877	0.99747	0.0322665	0.0311326	1
FALSE	High	Master Protein	Q96FQ6	Protein S100-A16 OS=Homo sapiens OX=9606 GN=S100A16 PE=1 SV=1	S100A16	-0.498179	0.708	-0.1976	0.872	0.299831	1.231	0.132236	0.572875	0.47396	0.395601	0.963785	1
FALSE	High	Master Protein	O14949	Cytochrome b-c1 complex subunit 8 OS=Homo sapiens OX=9606 GN=UQCRQ PE=1 SV=4	UQCRQ	-0.50226	0.706	-0.265345	0.832	0.23634	1.178	0.00190094	0.0118803	0.211203	0.0460777	0.110643	1
FALSE	High	Master Protein	P43034	Platelet-activating factor acetylhydrolase IB subunit alpha OS=Homo sapiens OX=9606 GN=PAFAH1B1 PE=1 SV=2	PAFAH1B1	-0.50226	0.706	-0.261881	0.834	0.240009	1.181	0.666082	0.967049	0.803453	0.967126	1	1
FALSE	High	Master Protein	Q8NFJ5	Retinoic acid-induced protein 3 OS=Homo sapiens OX=9606 GN=GPRC5A PE=1 SV=2	GPRC5A	-0.50226	0.706	-0.666576	0.63	-0.163268	0.893	0.246097	0.168453	0.951446	0.571845	0.492173	1
FALSE	High	Master Protein	P22735	Protein-glutamine gamma-glutamyltransferase K OS=Homo sapiens OX=9606 GN=TGM1 PE=1 SV=4	TGM1	-0.506353	0.704	-0.407364	0.754	0.0989585	1.071	0.13127	0.153297	0.991894	0.395223	0.462986	1
FALSE	High	Master Protein	O94760	N(G),N(G)-dimethylarginine dimethylaminohydrolase 1 OS=Homo sapiens OX=9606 GN=DDAH1 PE=1 SV=3	DDAH1	-0.508403	0.703	-0.590745	0.664	-0.0831412	0.944	0.00653639	0.00318035	0.739512	0.0772784	0.0614104	1
FALSE	High	Master Protein	P27144	Adenylate kinase 4, mitochondrial OS=Homo sapiens OX=9606 GN=AK4 PE=1 SV=1	AK4	-0.508403	0.703	-0.446148	0.734	0.0607392	1.043	5.48956e-06	1.40524e-05	0.112469	0.00126221	0.00322703	1
FALSE	High	Master Protein	A0A0D9SF53	ATP-dependent RNA helicase DDX3X OS=Homo sapiens OX=9606 GN=DDX3X PE=1 SV=1	DDX3X	-0.510457	0.702	-0.508403	0.703	0.00144197	1.001	0.907388	0.895436	0.999553	0.999999	1	1
FALSE	High	Master Protein	O94874	E3 UFM1-protein ligase 1 OS=Homo sapiens OX=9606 GN=UFL1 PE=1 SV=2	UFL1	-0.510457	0.702	-0.411195	0.752	0.0976108	1.07	0.10878	0.152476	0.962382	0.353522	0.461479	1
FALSE	High	Master Protein	A6NEE1	Pleckstrin homology domain-containing family D member 1 OS=Homo sapiens OX=9606 GN=PLEKHD1 PE=2 SV=3	PLEKHD1	-0.514573	0.7	0.108357	1.078	0.62293	1.54	0.160231	0.99941	0.167041	0.447151	1	1
FALSE	High	Master Protein	Q01105	Protein SET OS=Homo sapiens OX=9606 GN=SET PE=1 SV=3	SET	-0.514573	0.7	-0.304006	0.81	0.211635	1.158	0.9145	0.994703	0.872186	0.999999	1	1
FALSE	High	Master Protein	Q9UJU6	Drebrin-like protein OS=Homo sapiens OX=9606 GN=DBNL PE=1 SV=1	DBNL	-0.514573	0.7	-0.522841	0.696	-0.00868224	0.994	0.00737341	0.00591209	0.973389	0.0824688	0.0815942	1
FALSE	High	Master Protein	J3KQ48	Peptidyl-tRNA hydrolase 2, mitochondrial OS=Homo sapiens OX=9606 GN=PTRH2 PE=1 SV=1	PTRH2	-0.516636	0.699	-0.477944	0.718	0.0384362	1.027	0.00357273	0.0049264	0.938114	0.057792	0.0730078	1
FALSE	High	Master Protein	Q02252	Methylmalonate-semialdehyde dehydrogenase [acylating], mitochondrial OS=Homo sapiens OX=9606 GN=ALDH6A1 PE=1 SV=2	ALDH6A1	-0.516636	0.699	-0.0558912	0.962	0.461529	1.377	0.101754	0.723437	0.275204	0.338726	1	1
FALSE	High	Master Protein	Q96CS3	FAS-associated factor 2 OS=Homo sapiens OX=9606 GN=FAF2 PE=1 SV=2	FAF2	-0.516636	0.699	-0.314733	0.804	0.202888	1.151	0.4655	0.779114	0.839698	0.808743	1	1
FALSE	High	Master Protein	Q01995	Transgelin OS=Homo sapiens OX=9606 GN=TAGLN PE=1 SV=4	TAGLN	-0.518701	0.698	-0.486004	0.714	0.0313952	1.022	0.0370044	0.0432127	0.991006	0.196239	0.232651	1
FALSE	High	Master Protein	O75533	Splicing factor 3B subunit 1 OS=Homo sapiens OX=9606 GN=SF3B1 PE=1 SV=3	SF3B1	-0.520769	0.697	-0.488026	0.713	0.0342157	1.024	0.0837731	0.0983184	0.991289	0.298633	0.358653	1
FALSE	High	Master Protein	Q9NX40	OCIA domain-containing protein 1 OS=Homo sapiens OX=9606 GN=OCIAD1 PE=1 SV=1	OCIAD1	-0.522841	0.696	0.0840643	1.06	0.605968	1.522	0.167382	0.991144	0.196612	0.458947	1	1
FALSE	High	Master Protein	P09543	2',3'-cyclic-nucleotide 3'-phosphodiesterase OS=Homo sapiens OX=9606 GN=CNP PE=1 SV=2	CNP	-0.529073	0.693	-0.118727	0.921	0.410341	1.329	0.0106933	0.49749	0.041696	0.105931	0.905167	1
FALSE	High	Master Protein	Q9Y3L5	Ras-related protein Rap-2c OS=Homo sapiens OX=9606 GN=RAP2C PE=1 SV=1	RAP2C	-0.529073	0.693	0.486457	1.401	1.01436	2.02	0.476092	0.999948	0.471199	0.816378	1	1
FALSE	High	Master Protein	Q9NZL9	Methionine adenosyltransferase 2 subunit beta OS=Homo sapiens OX=9606 GN=MAT2B PE=1 SV=1	MAT2B	-0.531156	0.692	-0.567041	0.675	-0.0350469	0.976	0.0855213	0.0681332	0.982313	0.302965	0.296056	1
FALSE	High	Master Protein	P09417	Dihydropteridine reductase OS=Homo sapiens OX=9606 GN=QDPR PE=1 SV=2	QDPR	-0.533242	0.691	-0.438307	0.738	0.0935602	1.067	0.0602472	0.0797799	0.972927	0.253086	0.320816	1
FALSE	High	Master Protein	P11217	Glycogen phosphorylase, muscle form OS=Homo sapiens OX=9606 GN=PYGM PE=1 SV=6	PYGM	-0.533242	0.691	-0.595097	0.662	-0.0634092	0.957	0.000339473	0.0001509	0.431788	0.0163598	0.0101007	1
FALSE	High	Master Protein	Q9H4G0	Band 4.1-like protein 1 OS=Homo sapiens OX=9606 GN=EPB41L1 PE=1 SV=2	EPB41L1	-0.533242	0.691	-0.473931	0.72	0.0607392	1.043	0.0394741	0.0527078	0.969809	0.201641	0.25714	1
FALSE	High	Master Protein	Q9NUQ6	SPATS2-like protein OS=Homo sapiens OX=9606 GN=SPATS2L PE=1 SV=2	SPATS2L	-0.533242	0.691	-0.237864	0.848	0.296311	1.228	0.0376076	0.276395	0.319283	0.198341	0.661661	1
FALSE	High	Master Protein	B0QZ18	Copine-1 OS=Homo sapiens OX=9606 GN=CPNE1 PE=1 SV=1	CPNE1	-0.535332	0.69	-0.567041	0.675	-0.0335695	0.977	0.0158295	0.0138972	0.992298	0.127229	0.116656	1
FALSE	High	Master Protein	Q99733	Nucleosome assembly protein 1-like 4 OS=Homo sapiens OX=9606 GN=NAP1L4 PE=1 SV=1	NAP1L4	-0.535332	0.69	-0.454032	0.73	0.0799754	1.057	9.35701e-05	0.0001673	0.579002	0.00669338	0.0101007	1
FALSE	High	Master Protein	P08574	Cytochrome c1, heme protein, mitochondrial OS=Homo sapiens OX=9606 GN=CYC1 PE=1 SV=3	CYC1	-0.541618	0.687	-0.584241	0.667	-0.0424568	0.971	0.112081	0.0652564	0.905831	0.359353	0.293016	1
FALSE	High	Master Protein	Q8TE77	Protein phosphatase Slingshot homolog 3 OS=Homo sapiens OX=9606 GN=SSH3 PE=1 SV=2	SSH3	-0.541618	0.687	0.0676387	1.048	0.609755	1.526	0.214469	0.778271	0.0893174	0.524751	1	1
FALSE	High	Master Protein	Q05519	Serine/arginine-rich splicing factor 11 OS=Homo sapiens OX=9606 GN=SRSF11 PE=1 SV=1	SRSF11	-0.54372	0.686	-0.816037	0.568	-0.270556	0.829	0.975779	0.761742	0.870319	0.999999	1	1
FALSE	High	Master Protein	Q15102	Platelet-activating factor acetylhydrolase IB subunit gamma OS=Homo sapiens OX=9606 GN=PAFAH1B3 PE=1 SV=1	PAFAH1B3	-0.54372	0.686	-0.475936	0.719	0.0676387	1.048	0.30301	0.37021	0.984218	0.639277	0.781757	1
FALSE	High	Master Protein	O15144	Actin-related protein 2/3 complex subunit 2 OS=Homo sapiens OX=9606 GN=ARPC2 PE=1 SV=1	ARPC2	-0.550043	0.683	-0.224317	0.856	0.325386	1.253	0.47333	0.984639	0.561643	0.814786	1	1
FALSE	High	Master Protein	P62269	40S ribosomal protein S18 OS=Homo sapiens OX=9606 GN=RPS18 PE=1 SV=3	RPS18	-0.550043	0.683	-0.37707	0.77	0.171207	1.126	0.0193568	0.0495441	0.719675	0.138377	0.252589	1
FALSE	High	Master Protein	Q13155	Aminoacyl tRNA synthase complex-interacting multifunctional protein 2 OS=Homo sapiens OX=9606 GN=AIMP2 PE=1 SV=2	AIMP2	-0.550043	0.683	-0.465938	0.724	0.0827026	1.059	0.0605923	0.0769465	0.980271	0.253086	0.314537	1
FALSE	High	Master Protein	A0A087WU53	Magnesium transporter protein 1 OS=Homo sapiens OX=9606 GN=MAGT1 PE=1 SV=1	MAGT1	-0.552156	0.682	-0.327348	0.797	0.225275	1.169	0.000470991	0.00399795	0.0811795	0.020912	0.0665326	1
FALSE	High	Master Protein	P52789	Hexokinase-2 OS=Homo sapiens OX=9606 GN=HK2 PE=1 SV=2	HK2	-0.552156	0.682	-0.394032	0.761	0.157044	1.115	0.00488873	0.00934971	0.799688	0.0697864	0.096344	1
FALSE	High	Master Protein	P16050	Arachidonate 15-lipoxygenase OS=Homo sapiens OX=9606 GN=ALOX15 PE=1 SV=3	ALOX15	-0.554273	0.681	-0.831358	0.562	-0.275786	0.826	0.153494	0.043139	0.598732	0.433799	0.232651	1
FALSE	High	Master Protein	P41091	Eukaryotic translation initiation factor 2 subunit 3 OS=Homo sapiens OX=9606 GN=EIF2S3 PE=1 SV=3	EIF2S3	-0.556393	0.68	-0.494109	0.71	0.0635029	1.045	0.0159617	0.021266	0.964984	0.127971	0.149862	1
FALSE	High	Master Protein	P54920	Alpha-soluble NSF attachment protein OS=Homo sapiens OX=9606 GN=NAPA PE=1 SV=3	NAPA	-0.556393	0.68	-0.272297	0.828	0.284514	1.218	0.0171176	0.146524	0.259291	0.130264	0.450573	1
FALSE	High	Master Protein	A0A0C4DGQ5	Calpain small subunit 1 OS=Homo sapiens OX=9606 GN=CAPNS1 PE=1 SV=1	CAPNS1	-0.558517	0.679	-0.362158	0.778	0.196607	1.146	0.53109	0.848876	0.835859	0.872012	1	1
FALSE	High	Master Protein	P15907	Beta-galactoside alpha-2,6-sialyltransferase 1 OS=Homo sapiens OX=9606 GN=ST6GAL1 PE=1 SV=1	ST6GAL1	-0.560643	0.678	-0.685014	0.622	-0.125006	0.917	0.00566454	0.00269496	0.716995	0.0742736	0.0579287	1
FALSE	High	Master Protein	Q8TB61	Adenosine 3'-phospho 5'-phosphosulfate transporter 1 OS=Homo sapiens OX=9606 GN=SLC35B2 PE=1 SV=1	SLC35B2	-0.560643	0.678	-0.263612	0.833	0.297485	1.229	0.0948296	0.246217	0.743181	0.322606	0.619394	1
FALSE	High	Master Protein	H3BPE7	RNA-binding protein FUS OS=Homo sapiens OX=9606 GN=FUS PE=1 SV=1	FUS	-0.562772	0.677	-0.571322	0.673	-0.00868224	0.994	0.000244753	0.000204872	0.954537	0.0130225	0.0119757	1
FALSE	High	Master Protein	P30460	HLA class I histocompatibility antigen, B-8 alpha chain OS=Homo sapiens OX=9606 GN=HLA-B PE=1 SV=1	HLA-B	-0.56918	0.674	-0.422752	0.746	0.145351	1.106	0.915887	0.988102	0.965065	0.999999	1	1
FALSE	High	Master Protein	O15296	Arachidonate 15-lipoxygenase B OS=Homo sapiens OX=9606 GN=ALOX15B PE=1 SV=3	ALOX15B	-0.573467	0.672	-0.128156	0.915	0.445727	1.362	0.653325	0.953008	0.491073	0.955716	1	1
FALSE	High	Master Protein	P39656	Dolichyl-diphosphooligosaccharide--protein glycosyltransferase 48 kDa subunit OS=Homo sapiens OX=9606 GN=DDOST PE=1 SV=4	DDOST	-0.575615	0.671	-0.248108	0.842	0.328836	1.256	0.928244	0.925423	0.746239	0.999999	1	1
FALSE	High	Master Protein	P49755	Transmembrane emp24 domain-containing protein 10 OS=Homo sapiens OX=9606 GN=TMED10 PE=1 SV=2	TMED10	-0.579922	0.669	-0.706041	0.613	-0.12658	0.916	0.0172651	0.0136846	0.975919	0.130614	0.116656	1
FALSE	High	Master Protein	P36507	Dual specificity mitogen-activated protein kinase kinase 2 OS=Homo sapiens OX=9606 GN=MAP2K2 PE=1 SV=1	MAP2K2	-0.58208	0.668	-0.968605	0.511	-0.388355	0.764	0.936306	0.541002	0.735753	0.999999	0.944257	1
FALSE	High	Master Protein	Q8N3C0	Activating signal cointegrator 1 complex subunit 3 OS=Homo sapiens OX=9606 GN=ASCC3 PE=1 SV=3	ASCC3	-0.584241	0.667	-0.50226	0.706	0.0813396	1.058	0.146298	0.185494	0.981014	0.422562	0.519693	1
FALSE	High	Master Protein	P09668	Pro-cathepsin H OS=Homo sapiens OX=9606 GN=CTSH PE=1 SV=4	CTSH	-0.588574	0.665	-0.28279	0.822	0.304511	1.235	0.667558	0.998583	0.69637	0.968272	1	1
FALSE	High	Master Protein	P26196	Probable ATP-dependent RNA helicase DDX6 OS=Homo sapiens OX=9606 GN=DDX6 PE=1 SV=2	DDX6	-0.595097	0.662	-0.694321	0.618	-0.0985055	0.934	0.000105374	6.56459e-05	0.656523	0.00733426	0.00619556	1
FALSE	High	Master Protein	P51153	Ras-related protein Rab-13 OS=Homo sapiens OX=9606 GN=RAB13 PE=1 SV=1	RAB13	-0.597278	0.661	-0.648372	0.638	-0.0528949	0.964	0.073473	0.0510769	0.954566	0.280724	0.253604	1
FALSE	High	Master Protein	Q8TCD5	5'(3')-deoxyribonucleotidase, cytosolic type OS=Homo sapiens OX=9606 GN=NT5C PE=1 SV=2	NT5C	-0.597278	0.661	-0.53952	0.688	0.0579701	1.041	0.254839	0.303595	0.988678	0.583844	0.702958	1
FALSE	High	Master Protein	Q8TDB6	E3 ubiquitin-protein ligase DTX3L OS=Homo sapiens OX=9606 GN=DTX3L PE=1 SV=1	DTX3L	-0.597278	0.661	-0.390245	0.763	0.207893	1.155	0.111282	0.258833	0.789763	0.357858	0.641348	1
FALSE	High	Master Protein	Q9BPX5	Actin-related protein 2/3 complex subunit 5-like protein OS=Homo sapiens OX=9606 GN=ARPC5L PE=1 SV=1	ARPC5L	-0.597278	0.661	-0.107803	0.928	0.489543	1.404	0.645143	0.994456	0.58864	0.948705	1	1
FALSE	High	Master Protein	Q9NSY2	StAR-related lipid transfer protein 5 OS=Homo sapiens OX=9606 GN=STARD5 PE=1 SV=2	STARD5	-0.597278	0.661	-0.514573	0.7	0.0827026	1.059	0.0638584	0.0909723	0.957822	0.262027	0.346481	1
FALSE	High	Master Protein	P49750	YLP motif-containing protein 1 OS=Homo sapiens OX=9606 GN=YLPM1 PE=1 SV=4	YLPM1	-0.599462	0.66	-0.365871	0.776	0.235114	1.177	0.00976274	0.0626319	0.311231	0.101539	0.28301	1
FALSE	High	Master Protein	P29373	Cellular retinoic acid-binding protein 2 OS=Homo sapiens OX=9606 GN=CRABP2 PE=1 SV=2	CRABP2	-0.60165	0.659	-0.0350469	0.976	0.565597	1.48	0.23743	0.766621	0.535404	0.559325	1	1
FALSE	High	Master Protein	P11216	Glycogen phosphorylase, brain form OS=Homo sapiens OX=9606 GN=PYGB PE=1 SV=5	PYGB	-0.603841	0.658	-0.234465	0.85	0.369606	1.292	0.0121623	0.116312	0.220356	0.112179	0.394663	1
FALSE	High	Master Protein	Q8WX93	Palladin OS=Homo sapiens OX=9606 GN=PALLD PE=1 SV=3	PALLD	-0.606035	0.657	-0.199255	0.871	0.407081	1.326	0.394894	0.99232	0.450228	0.745244	1	1
FALSE	High	Master Protein	P01111	GTPase NRas OS=Homo sapiens OX=9606 GN=NRAS PE=1 SV=1	NRAS	-0.608232	0.656	-0.477944	0.718	0.130931	1.095	0.16119	0.275201	0.905725	0.447151	0.661263	1
FALSE	High	Master Protein	Q96I24	Far upstream element-binding protein 3 OS=Homo sapiens OX=9606 GN=FUBP3 PE=1 SV=2	FUBP3	-0.608232	0.656	-0.650635	0.637	-0.0424568	0.971	0.0668842	0.0459411	0.951034	0.267454	0.240359	1
FALSE	Medium	Master Protein	H0YDI4	BRCA2-interacting transcriptional repressor EMSY (Fragment) OS=Homo sapiens OX=9606 GN=EMSY PE=1 SV=1	EMSY	-0.612637	0.654	-0.354759	0.782	0.258217	1.196	0.00256561	0.0112527	0.343901	0.0520802	0.107671	1
FALSE	High	Master Protein	O15381	Nuclear valosin-containing protein-like OS=Homo sapiens OX=9606 GN=NVL PE=1 SV=1	NVL	-0.617056	0.652	-0.673463	0.627	-0.0558912	0.962	0.371486	0.329063	0.994072	0.72259	0.734424	1
FALSE	High	Master Protein	Q00535	Cyclin-dependent-like kinase 5 OS=Homo sapiens OX=9606 GN=CDK5 PE=1 SV=3	CDK5	-0.617056	0.652	-0.22095	0.858	0.397255	1.317	0.00933273	0.1508	0.123886	0.0984985	0.458427	1
FALSE	High	Master Protein	Q8WWM7	Ataxin-2-like protein OS=Homo sapiens OX=9606 GN=ATXN2L PE=1 SV=2	ATXN2L	-0.621488	0.65	-0.288065	0.819	0.332278	1.259	0.0087248	0.139443	0.123316	0.0937734	0.438873	1
FALSE	High	Master Protein	P23368	NAD-dependent malic enzyme, mitochondrial OS=Homo sapiens OX=9606 GN=ME2 PE=1 SV=1	ME2	-0.62371	0.649	-0.673463	0.627	-0.0499049	0.966	0.0333043	0.0213257	0.923794	0.185633	0.149862	1
FALSE	High	Master Protein	P21127	Cyclin-dependent kinase 11B OS=Homo sapiens OX=9606 GN=CDK11B PE=1 SV=4	CDK11B	-0.625934	0.648	-0.516636	0.699	0.111031	1.08	0.945516	0.987941	0.9839	0.999999	1	1
FALSE	High	Master Protein	Q08345	Epithelial discoidin domain-containing receptor 1 OS=Homo sapiens OX=9606 GN=DDR1 PE=1 SV=1	DDR1	-0.625934	0.648	-0.619271	0.651	0.00575927	1.004	7.96318e-05	6.42927e-05	0.90907	0.00632926	0.00619556	1
FALSE	High	Master Protein	P00749	Urokinase-type plasminogen activator OS=Homo sapiens OX=9606 GN=PLAU PE=1 SV=2	PLAU	-0.630394	0.646	0.0922074	1.066	0.722466	1.65	0.0466316	0.709182	0.129796	0.219561	1	1
FALSE	High	Master Protein	P53701	Cytochrome c-type heme lyase OS=Homo sapiens OX=9606 GN=HCCS PE=1 SV=1	HCCS	-0.637109	0.643	-0.380822	0.768	0.255803	1.194	0.616207	0.86574	0.892099	0.927118	1	1
FALSE	High	Master Protein	Q15075	Early endosome antigen 1 OS=Homo sapiens OX=9606 GN=EEA1 PE=1 SV=2	EEA1	-0.637109	0.643	-0.706041	0.613	-0.0679388	0.954	0.953834	0.994186	0.980136	0.999999	1	1
FALSE	High	Master Protein	P01011	Alpha-1-antichymotrypsin OS=Homo sapiens OX=9606 GN=SERPINA3 PE=1 SV=2	SERPINA3	-0.646112	0.639	-0.428566	0.743	0.217851	1.163	0.0473834	0.0836037	0.894134	0.220734	0.329394	1
FALSE	High	Master Protein	P27105	Erythrocyte band 7 integral membrane protein OS=Homo sapiens OX=9606 GN=STOM PE=1 SV=3	STOM	-0.648372	0.638	-0.2567	0.837	0.392867	1.313	0.00135385	0.0301922	0.0441668	0.0401662	0.189401	1
FALSE	High	Master Protein	P50570	Dynamin-2 OS=Homo sapiens OX=9606 GN=DNM2 PE=1 SV=2	DNM2	-0.648372	0.638	-0.498179	0.708	0.149259	1.109	0.575952	0.746077	0.951398	0.900213	1	1
FALSE	High	Master Protein	D6RAX7	COP9 constitutive photomorphogenic-like protein subunit 4 isoform 2 OS=Homo sapiens OX=9606 GN=COPS4 PE=1 SV=1	COPS4	-0.650635	0.637	-0.547932	0.684	0.102994	1.074	3.27848e-05	8.00422e-05	0.235964	0.0035209	0.00644463	1
FALSE	High	Master Protein	P08603	Complement factor H OS=Homo sapiens OX=9606 GN=CFH PE=1 SV=4	CFH	-0.650635	0.637	-0.234465	0.85	0.41684	1.335	0.884217	0.927388	0.688595	0.999999	1	1
FALSE	High	Master Protein	Q9Y5S9	RNA-binding protein 8A OS=Homo sapiens OX=9606 GN=RBM8A PE=1 SV=1	RBM8A	-0.650635	0.637	-0.630394	0.646	0.0186342	1.013	0.229364	0.24327	0.998763	0.548821	0.615352	1
FALSE	High	Master Protein	P63096	Guanine nucleotide-binding protein G(i) subunit alpha-1 OS=Homo sapiens OX=9606 GN=GNAI1 PE=1 SV=2	GNAI1	-0.659723	0.633	-0.773491	0.585	-0.114035	0.924	0.137135	0.090947	0.94493	0.400942	0.346481	1
FALSE	High	Master Protein	Q7L2H7	Eukaryotic translation initiation factor 3 subunit M OS=Homo sapiens OX=9606 GN=EIF3M PE=1 SV=1	EIF3M	-0.659723	0.633	-0.486004	0.714	0.173767	1.128	0.00499906	0.0166516	0.515226	0.0704244	0.12826	1
FALSE	High	Master Protein	Q8WXF1	Paraspeckle component 1 OS=Homo sapiens OX=9606 GN=PSPC1 PE=1 SV=1	PSPC1	-0.659723	0.633	-0.50226	0.706	0.155749	1.114	0.136062	0.234953	0.903839	0.400351	0.60112	1
FALSE	High	Master Protein	A0A2R8YEK3	Peripheral plasma membrane protein CASK OS=Homo sapiens OX=9606 GN=CASK PE=1 SV=1	CASK	-0.664288	0.631	-0.673463	0.627	-0.00868224	0.994	0.0133374	0.0103133	0.968791	0.114794	0.101244	1
FALSE	High	Master Protein	E7ESC6	Exportin-7 OS=Homo sapiens OX=9606 GN=XPO7 PE=1 SV=1	XPO7	-0.671164	0.628	-0.994241	0.502	-0.321928	0.8	0.822371	0.450592	0.781276	0.999999	0.864094	1
FALSE	High	Master Protein	Q15738	Sterol-4-alpha-carboxylate 3-dehydrogenase, decarboxylating OS=Homo sapiens OX=9606 GN=NSDHL PE=1 SV=2	NSDHL	-0.675765	0.626	-0.454032	0.73	0.222805	1.167	0.124262	0.239974	0.864657	0.384986	0.609655	1
FALSE	High	Master Protein	A0A024R644	Ceroid-lipofuscinosis neuronal protein 5 OS=Homo sapiens OX=9606 GN=CLN5 PE=1 SV=1	CLN5	-0.685014	0.622	-0.258425	0.836	0.425459	1.343	0.876709	0.947192	0.711476	0.999999	1	1
FALSE	High	Master Protein	Q9UQ80	Proliferation-associated protein 2G4 OS=Homo sapiens OX=9606 GN=PA2G4 PE=1 SV=3	PA2G4	-0.685014	0.622	-0.60165	0.659	0.0840643	1.06	0.593002	0.659499	0.992373	0.913371	1	1
FALSE	High	Master Protein	Q12959	Disks large homolog 1 OS=Homo sapiens OX=9606 GN=DLG1 PE=1 SV=2	DLG1	-0.687335	0.621	-0.281036	0.823	0.407081	1.326	0.011576	0.194732	0.124342	0.109464	0.537803	1
FALSE	Medium	Master Protein	Q9UBJ2	ATP-binding cassette sub-family D member 2 OS=Homo sapiens OX=9606 GN=ABCD2 PE=1 SV=1	ABCD2	-0.687335	0.621	-0.0923402	0.938	0.596458	1.512	0.411494	0.896973	0.241724	0.760608	1	1
FALSE	High	Master Protein	O75694	Nuclear pore complex protein Nup155 OS=Homo sapiens OX=9606 GN=NUP155 PE=1 SV=1	NUP155	-0.694321	0.618	-0.575615	0.671	0.117695	1.085	0.0126766	0.0201849	0.908772	0.11384	0.14421	1
FALSE	High	Master Protein	P10515	Dihydrolipoyllysine-residue acetyltransferase component of pyruvate dehydrogenase complex, mitochondrial OS=Homo sapiens OX=9606 GN=DLAT PE=1 SV=3	DLAT	-0.694321	0.618	-0.450084	0.732	0.243669	1.184	0.000212516	0.00101059	0.133093	0.0118972	0.0333235	1
FALSE	High	Master Protein	Q15436	Protein transport protein Sec23A OS=Homo sapiens OX=9606 GN=SEC23A PE=1 SV=2	SEC23A	-0.703689	0.614	-0.586406	0.666	0.117695	1.085	0.00258227	0.003841	0.900522	0.0520802	0.0662445	1
FALSE	Medium	Master Protein	O95674	Phosphatidate cytidylyltransferase 2 OS=Homo sapiens OX=9606 GN=CDS2 PE=1 SV=1	CDS2	-0.706041	0.613	-1.55639	0.34	-0.852042	0.554	0.197589	0.0125619	0.135039	0.506986	0.113714	1
FALSE	High	Master Protein	I3L504	Eukaryotic translation initiation factor 5A-1 OS=Homo sapiens OX=9606 GN=EIF5A PE=1 SV=1	EIF5A	-0.713119	0.61	-0.68966	0.62	0.0243197	1.017	0.295627	0.262636	0.994805	0.629713	0.646287	1
FALSE	High	Master Protein	P27694	Replication protein A 70 kDa DNA-binding subunit OS=Homo sapiens OX=9606 GN=RPA1 PE=1 SV=2	RPA1	-0.715486	0.609	-0.39973	0.758	0.316146	1.245	0.514102	0.806139	0.861291	0.850408	1	1
FALSE	High	Master Protein	P62987	Ubiquitin-60S ribosomal protein L40 OS=Homo sapiens OX=9606 GN=UBA52 PE=1 SV=2	UBA52	-0.717857	0.608	-0.778432	0.583	-0.0588937	0.96	0.751111	0.621832	0.963506	0.999999	0.99448	1
FALSE	High	Master Protein	Q8N1G4	Leucine-rich repeat-containing protein 47 OS=Homo sapiens OX=9606 GN=LRRC47 PE=1 SV=1	LRRC47	-0.720232	0.607	-0.932361	0.524	-0.21424	0.862	0.000161111	5.60346e-05	0.19737	0.00960402	0.00619556	1
FALSE	High	Master Protein	Q14677	Clathrin interactor 1 OS=Homo sapiens OX=9606 GN=CLINT1 PE=1 SV=1	CLINT1	-0.72261	0.606	-0.496142	0.709	0.226509	1.17	0.0646934	0.15324	0.783624	0.26287	0.462986	1
FALSE	High	Master Protein	Q5SRE7	Phytanoyl-CoA dioxygenase domain-containing protein 1 OS=Homo sapiens OX=9606 GN=PHYHD1 PE=1 SV=2	PHYHD1	-0.72261	0.606	-0.296899	0.814	0.425459	1.343	0.00905896	0.0674015	0.265742	0.0965589	0.295875	1
FALSE	Medium	Master Protein	P83436	Conserved oligomeric Golgi complex subunit 7 OS=Homo sapiens OX=9606 GN=COG7 PE=1 SV=1	COG7	-0.724993	0.605	-0.608232	0.656	0.115033	1.083	0.00820652	0.0139548	0.873055	0.0900061	0.116987	1
FALSE	High	Master Protein	I3L3Q4	Glyoxalase domain-containing protein 4 (Fragment) OS=Homo sapiens OX=9606 GN=GLOD4 PE=1 SV=1	GLOD4	-0.72977	0.603	-0.217591	0.86	0.510962	1.425	0.0819303	0.681065	0.244655	0.293854	1	1
FALSE	High	Master Protein	Q6DT37	Serine/threonine-protein kinase MRCK gamma OS=Homo sapiens OX=9606 GN=CDC42BPG PE=1 SV=2	CDC42BPG	-0.72977	0.603	-0.190997	0.876	0.538041	1.452	0.00927487	0.388866	0.0465465	0.0982589	0.803215	1
FALSE	High	Master Protein	Q9H223	EH domain-containing protein 4 OS=Homo sapiens OX=9606 GN=EHD4 PE=1 SV=1	EHD4	-0.72977	0.603	-0.114035	0.924	0.615416	1.532	0.053531	0.920931	0.0872224	0.23552	1	1
FALSE	High	Master Protein	K7EP67	116 kDa U5 small nuclear ribonucleoprotein component (Fragment) OS=Homo sapiens OX=9606 GN=EFTUD2 PE=1 SV=1	EFTUD2	-0.736966	0.6	-0.231075	0.852	0.504875	1.419	0.024918	0.273294	0.210752	0.157808	0.660954	1
FALSE	High	Master Protein	Q9BW04	Specifically androgen-regulated gene protein OS=Homo sapiens OX=9606 GN=SARG PE=1 SV=2	SARG	-0.736966	0.6	-0.648372	0.638	0.0894982	1.064	0.133976	0.18404	0.966458	0.396246	0.516532	1
FALSE	High	Master Protein	Q9NZ08	Endoplasmic reticulum aminopeptidase 1 OS=Homo sapiens OX=9606 GN=ERAP1 PE=1 SV=3	ERAP1	-0.736966	0.6	-0.500218	0.707	0.23634	1.178	0.502639	0.749735	0.898361	0.838773	1	1
FALSE	High	Master Protein	P20290	Transcription factor BTF3 OS=Homo sapiens OX=9606 GN=BTF3 PE=1 SV=1	BTF3	-0.741783	0.598	-0.490051	0.712	0.252173	1.191	0.106831	0.27118	0.75153	0.351086	0.65725	1
FALSE	High	Master Protein	Q13217	DnaJ homolog subfamily C member 3 OS=Homo sapiens OX=9606 GN=DNAJC3 PE=1 SV=1	DNAJC3	-0.744197	0.597	-0.706041	0.613	0.0370307	1.026	0.997439	0.999791	0.998692	0.999999	1	1
FALSE	High	Master Protein	Q9H993	Damage-control phosphatase ARMT1 OS=Homo sapiens OX=9606 GN=ARMT1 PE=1 SV=1	ARMT1	-0.744197	0.597	-0.673463	0.627	0.0717627	1.051	0.656093	0.691563	0.997855	0.95933	1	1
FALSE	High	Master Protein	Q9BXW7	Haloacid dehalogenase-like hydrolase domain-containing 5 OS=Homo sapiens OX=9606 GN=HDHD5 PE=1 SV=1	HDHD5	-0.746616	0.596	-0.0634092	0.957	0.683472	1.606	0.968463	0.740499	0.60384	0.999999	1	1
FALSE	High	Master Protein	A0A087WYR3	Tumor protein D54 OS=Homo sapiens OX=9606 GN=TPD52L2 PE=1 SV=1	TPD52L2	-0.749038	0.595	-0.520769	0.697	0.226509	1.17	0.676358	0.90821	0.896309	0.978076	1	1
FALSE	High	Master Protein	P27701	CD82 antigen OS=Homo sapiens OX=9606 GN=CD82 PE=1 SV=1	CD82	-0.753896	0.593	-0.356606	0.781	0.399445	1.319	0.0167229	0.0793734	0.444091	0.130264	0.319901	1
FALSE	High	Master Protein	Q99470	Stromal cell-derived factor 2 OS=Homo sapiens OX=9606 GN=SDF2 PE=1 SV=2	SDF2	-0.753896	0.593	-0.226004	0.855	0.528071	1.442	0.102903	0.698063	0.29374	0.342017	1	1
FALSE	High	Master Protein	Q9GZZ9	Ubiquitin-like modifier-activating enzyme 5 OS=Homo sapiens OX=9606 GN=UBA5 PE=1 SV=1	UBA5	-0.756331	0.592	-0.496142	0.709	0.259423	1.197	0.0178614	0.052323	0.654076	0.130896	0.256195	1
FALSE	High	Master Protein	A6NNZ2	Tubulin beta-8 chain-like protein LOC260334 OS=Homo sapiens OX=9606 PE=1 SV=1	#VALUE!	-0.771027	0.586	-0.78339	0.581	-0.011588	0.992	0.00206796	0.00197193	0.99827	0.0462725	0.0494402	1
FALSE	High	Master Protein	P00414	Cytochrome c oxidase subunit 3 OS=Homo sapiens OX=9606 GN=MT-CO3 PE=1 SV=2	MT-CO3	-0.785875	0.58	-0.500218	0.707	0.283329	1.217	0.680632	0.862537	0.939202	0.98254	1	1
FALSE	High	Master Protein	Q15393	Splicing factor 3B subunit 3 OS=Homo sapiens OX=9606 GN=SF3B3 PE=1 SV=4	SF3B3	-0.785875	0.58	-0.554273	0.681	0.231432	1.174	0.16874	0.32058	0.865577	0.46208	0.722006	1
FALSE	High	Master Protein	Q6NVY1	3-hydroxyisobutyryl-CoA hydrolase, mitochondrial OS=Homo sapiens OX=9606 GN=HIBCH PE=1 SV=2	HIBCH	-0.788365	0.579	-0.475936	0.719	0.313826	1.243	0.322707	0.714489	0.728931	0.66102	1	1
FALSE	High	Master Protein	Q01459	Di-N-acetylchitobiase OS=Homo sapiens OX=9606 GN=CTBS PE=1 SV=1	CTBS	-0.803393	0.573	-1.30045	0.406	-0.494109	0.71	0.211928	0.0471775	0.500512	0.523069	0.244048	1
FALSE	High	Master Protein	P26447	Protein S100-A4 OS=Homo sapiens OX=9606 GN=S100A4 PE=1 SV=1	S100A4	-0.823677	0.565	-0.803393	0.573	0.0200577	1.014	0.0588561	0.0580179	0.999927	0.249123	0.271181	1
FALSE	High	Master Protein	P01034	Cystatin-C OS=Homo sapiens OX=9606 GN=CST3 PE=1 SV=1	CST3	-0.826233	0.564	-0.395929	0.76	0.43189	1.349	0.0296083	0.0973669	0.62285	0.173763	0.358653	1
FALSE	High	Master Protein	P30536	Translocator protein OS=Homo sapiens OX=9606 GN=TSPO PE=1 SV=3	TSPO	-0.828793	0.563	-0.628162	0.647	0.199123	1.148	0.607046	0.80516	0.933694	0.92348	1	1
FALSE	Medium	Master Protein	P56589	Peroxisomal biogenesis factor 3 OS=Homo sapiens OX=9606 GN=PEX3 PE=1 SV=1	PEX3	-0.836501	0.56	-0.680382	0.624	0.155749	1.114	0.000816395	0.00147438	0.738276	0.0303812	0.04104	1
FALSE	High	Master Protein	Q16348	Solute carrier family 15 member 2 OS=Homo sapiens OX=9606 GN=SLC15A2 PE=1 SV=2	SLC15A2	-0.836501	0.56	-0.415037	0.75	0.421156	1.339	0.0946187	0.561897	0.361879	0.32254	0.958062	1
FALSE	High	Master Protein	P09622	Dihydrolipoyl dehydrogenase, mitochondrial OS=Homo sapiens OX=9606 GN=DLD PE=1 SV=2	DLD	-0.841663	0.558	-0.533242	0.691	0.309176	1.239	0.412385	0.785822	0.77523	0.7613	1	1
FALSE	High	Master Protein	Q92688	Acidic leucine-rich nuclear phosphoprotein 32 family member B OS=Homo sapiens OX=9606 GN=ANP32B PE=1 SV=1	ANP32B	-0.841663	0.558	-0.152003	0.9	0.691534	1.615	0.0111446	0.186571	0.124065	0.108573	0.522042	1
FALSE	High	Master Protein	O95544	NAD kinase OS=Homo sapiens OX=9606 GN=NADK PE=1 SV=1	NADK	-0.852042	0.554	-0.586406	0.666	0.266637	1.203	0.507339	0.72681	0.918738	0.842902	1	1
FALSE	High	Master Protein	P14324	Farnesyl pyrophosphate synthase OS=Homo sapiens OX=9606 GN=FDPS PE=1 SV=4	FDPS	-0.880976	0.543	-0.448115	0.733	0.432959	1.35	0.107896	0.454783	0.507937	0.35232	0.867732	1
FALSE	High	Master Protein	O00233	26S proteasome non-ATPase regulatory subunit 9 OS=Homo sapiens OX=9606 GN=PSMD9 PE=1 SV=3	PSMD9	-0.883635	0.542	-0.988504	0.504	-0.106249	0.929	0.0163295	0.00914297	0.855135	0.129311	0.0956723	1
FALSE	High	Master Protein	Q9UN76	Sodium- and chloride-dependent neutral and basic amino acid transporter B(0+) OS=Homo sapiens OX=9606 GN=SLC6A14 PE=2 SV=1	SLC6A14	-0.888969	0.54	-0.612637	0.654	0.273814	1.209	0.000549282	0.00235611	0.227095	0.0232197	0.0549796	1
FALSE	High	Master Protein	Q969S9	Ribosome-releasing factor 2, mitochondrial OS=Homo sapiens OX=9606 GN=GFM2 PE=1 SV=1	GFM2	-0.891643	0.539	-0.2567	0.837	0.633199	1.551	0.0927646	0.792635	0.215317	0.319012	1	1
FALSE	High	Master Protein	O43490	Prominin-1 OS=Homo sapiens OX=9606 GN=PROM1 PE=1 SV=1	PROM1	-0.894322	0.538	-0.512514	0.701	0.382944	1.304	0.506585	0.933748	0.703279	0.842303	1	1
FALSE	High	Master Protein	Q8WTW3	Conserved oligomeric Golgi complex subunit 1 OS=Homo sapiens OX=9606 GN=COG1 PE=1 SV=1	COG1	-0.913216	0.531	-0.0785637	0.947	0.834307	1.783	0.0203684	0.416561	0.106759	0.142071	0.831054	1
FALSE	High	Master Protein	Q14203	Dynactin subunit 1 OS=Homo sapiens OX=9606 GN=DCTN1 PE=1 SV=3	DCTN1	-0.91866	0.529	-0.666576	0.63	0.252173	1.191	0.00660192	0.02499	0.477618	0.0772784	0.165145	1
FALSE	High	Master Protein	A0A1B0GW23	ABHD14A-ACY1 readthrough (Fragment) OS=Homo sapiens OX=9606 GN=ABHD14A-ACY1 PE=4 SV=1	ABHD14A-ACY1	-0.92139	0.528	-0.291592	0.817	0.629473	1.547	0.778006	0.966404	0.637715	0.999999	1	1
FALSE	High	Master Protein	Q53LP3	Ankyrin repeat domain-containing protein SOWAHC OS=Homo sapiens OX=9606 GN=SOWAHC PE=1 SV=1	SOWAHC	-0.932361	0.524	-0.512514	0.701	0.420078	1.338	0.188251	0.532884	0.665183	0.496095	0.937038	1
FALSE	High	Master Protein	Q5T6V5	Queuosine salvage protein OS=Homo sapiens OX=9606 GN=C9orf64 PE=1 SV=1	C9orf64	-0.935117	0.523	-0.883635	0.542	0.051024	1.036	0.187656	0.207305	0.996566	0.494932	0.557264	1
FALSE	High	Master Protein	P00403	Cytochrome c oxidase subunit 2 OS=Homo sapiens OX=9606 GN=MT-CO2 PE=1 SV=1	MT-CO2	-0.96016	0.514	-0.558517	0.679	0.400538	1.32	0.0315557	0.0920976	0.678196	0.182529	0.346891	1
FALSE	High	Master Protein	Q4VC31	Coiled-coil domain-containing protein 58 OS=Homo sapiens OX=9606 GN=CCDC58 PE=1 SV=1	CCDC58	-0.96016	0.514	-0.535332	0.69	0.424385	1.342	0.272885	0.587648	0.776132	0.609053	0.971196	1
FALSE	High	Master Protein	B1AHL2	Fibulin-1 OS=Homo sapiens OX=9606 GN=FBLN1 PE=1 SV=1	FBLN1	-0.968605	0.511	-0.483985	0.715	0.484396	1.399	0.0677596	0.245856	0.593674	0.269291	0.618891	1
FALSE	High	Master Protein	Q13435	Splicing factor 3B subunit 2 OS=Homo sapiens OX=9606 GN=SF3B2 PE=1 SV=2	SF3B2	-0.974262	0.509	-0.673463	0.627	0.301002	1.232	0.00205425	0.00799444	0.373275	0.0462725	0.090981	1
FALSE	High	Master Protein	O75396	Vesicle-trafficking protein SEC22b OS=Homo sapiens OX=9606 GN=SEC22B PE=1 SV=4	SEC22B	-0.997117	0.501	-1.08927	0.47	-0.093879	0.937	0.00550452	0.00361027	0.898043	0.073523	0.0653643	1
FALSE	High	Master Protein	C9JIF9	Acylamino-acid-releasing enzyme OS=Homo sapiens OX=9606 GN=APEH PE=1 SV=1	APEH	-1.01159	0.496	-0.828793	0.563	0.181421	1.134	0.0653822	0.115207	0.897437	0.263135	0.394207	1
FALSE	High	Master Protein	Q9Y6Q5	AP-1 complex subunit mu-2 OS=Homo sapiens OX=9606 GN=AP1M2 PE=1 SV=4	AP1M2	-1.01159	0.496	-0.751465	0.594	0.259423	1.197	0.0169832	0.0408484	0.742936	0.130264	0.225138	1
FALSE	High	Master Protein	P61513	60S ribosomal protein L37a OS=Homo sapiens OX=9606 GN=RPL37A PE=1 SV=2	RPL37A	-1.02034	0.493	-0.117161	0.922	0.90381	1.871	0.160916	0.99454	0.182626	0.447151	1	1
FALSE	High	Master Protein	Q00577	Transcriptional activator protein Pur-alpha OS=Homo sapiens OX=9606 GN=PURA PE=1 SV=2	PURA	-1.02915	0.49	-0.899695	0.536	0.129613	1.094	0.999299	0.997113	0.999255	0.999999	1	1
FALSE	High	Master Protein	Q9NRD8	Dual oxidase 2 OS=Homo sapiens OX=9606 GN=DUOX2 PE=1 SV=2	DUOX2	-1.03209	0.489	-0.481969	0.716	0.551885	1.466	0.0124076	0.103303	0.253097	0.113627	0.371084	1
FALSE	High	Master Protein	P41252	Isoleucine--tRNA ligase, cytoplasmic OS=Homo sapiens OX=9606 GN=IARS PE=1 SV=2	IARS	-1.04394	0.485	-1.22095	0.429	-0.174621	0.886	0.000264739	0.000132799	0.51433	0.0135198	0.0091817	1
FALSE	High	Master Protein	Q14165	Malectin OS=Homo sapiens OX=9606 GN=MLEC PE=1 SV=1	MLEC	-1.04394	0.485	-0.300448	0.812	0.745022	1.676	0.00354704	0.129889	0.041493	0.057792	0.42156	1
FALSE	High	Master Protein	O75911	Short-chain dehydrogenase/reductase 3 OS=Homo sapiens OX=9606 GN=DHRS3 PE=1 SV=2	DHRS3	-1.09851	0.467	-0.773491	0.585	0.326537	1.254	0.786695	0.951451	0.927552	0.999999	1	1
FALSE	High	Master Protein	Q8N5N7	39S ribosomal protein L50, mitochondrial OS=Homo sapiens OX=9606 GN=MRPL50 PE=1 SV=2	MRPL50	-1.1016	0.466	-0.514573	0.7	0.586885	1.502	0.0352662	0.104162	0.676214	0.191276	0.372295	1
FALSE	High	Master Protein	P21399	Cytoplasmic aconitate hydratase OS=Homo sapiens OX=9606 GN=ACO1 PE=1 SV=3	ACO1	-1.12973	0.457	-0.0709665	0.952	1.05936	2.084	0.236964	0.956597	0.165578	0.559325	1	1
FALSE	High	Master Protein	A0A087X0V5	2'-5'-oligoadenylate synthase 2 OS=Homo sapiens OX=9606 GN=OAS2 PE=1 SV=1	OAS2	-1.15521	0.449	0.344828	1.27	1.50029	2.829	0.0811688	0.669148	0.248799	0.292753	1	1
FALSE	Medium	Master Protein	Q7Z7A1	Centriolin OS=Homo sapiens OX=9606 GN=CNTRL PE=1 SV=2	CNTRL	-1.15521	0.449	-0.529073	0.693	0.627607	1.545	0.994462	0.934557	0.895014	0.999999	1	1
FALSE	High	Master Protein	A1L0T0	Acetolactate synthase-like protein OS=Homo sapiens OX=9606 GN=ILVBL PE=1 SV=2	ILVBL	-1.15843	0.448	-0.477944	0.718	0.680774	1.603	0.23035	0.764431	0.52454	0.549257	1	1
FALSE	High	Master Protein	Q9NQW7	Xaa-Pro aminopeptidase 1 OS=Homo sapiens OX=9606 GN=XPNPEP1 PE=1 SV=3	XPNPEP1	-1.15843	0.448	-0.859876	0.551	0.299831	1.231	0.203785	0.380146	0.867085	0.514447	0.793359	1
FALSE	Medium	Master Protein	Q9P013	Spliceosome-associated protein CWC15 homolog OS=Homo sapiens OX=9606 GN=CWC15 PE=1 SV=2	CWC15	-1.20091	0.435	-1.0619	0.479	0.137504	1.1	0.00408476	0.00572505	0.934387	0.0629131	0.0802217	1
FALSE	High	Master Protein	A0A2R8YE63	Epidermal growth factor receptor kinase substrate 8 OS=Homo sapiens OX=9606 GN=EPS8 PE=1 SV=1	EPS8	-1.24127	0.423	-1.26188	0.417	-0.018878	0.987	0.390174	0.350812	0.995312	0.7423	0.755432	1
FALSE	High	Master Protein	Q9NUP9	Protein lin-7 homolog C OS=Homo sapiens OX=9606 GN=LIN7C PE=1 SV=1	LIN7C	-1.24127	0.423	-0.352916	0.783	0.888305	1.851	0.107512	0.657239	0.333467	0.351979	1	1
FALSE	High	Master Protein	P26583	High mobility group protein B2 OS=Homo sapiens OX=9606 GN=HMGB2 PE=1 SV=2	HMGB2	-1.2723	0.414	-1.0619	0.479	0.209141	1.156	0.237901	0.330981	0.96031	0.559325	0.737424	1
FALSE	High	Master Protein	P02751	Fibronectin OS=Homo sapiens OX=9606 GN=FN1 PE=1 SV=4	FN1	-1.28983	0.409	-1.65745	0.317	-0.367732	0.775	0.0249696	0.0166681	0.933471	0.157808	0.12826	1
FALSE	High	Master Protein	P17987	T-complex protein 1 subunit alpha OS=Homo sapiens OX=9606 GN=TCP1 PE=1 SV=1	TCP1	-1.29336	0.408	-0.803393	0.573	0.489543	1.404	0.540826	0.873882	0.81829	0.878334	1	1
FALSE	High	Master Protein	P63151	Serine/threonine-protein phosphatase 2A 55 kDa regulatory subunit B alpha isoform OS=Homo sapiens OX=9606 GN=PPP2R2A PE=1 SV=1	PPP2R2A	-1.38082	0.384	-0.018878	0.987	1.36177	2.57	0.642262	0.787157	0.314505	0.945332	1	1
FALSE	High	Master Protein	P0C0S5	Histone H2A.Z OS=Homo sapiens OX=9606 GN=H2AFZ PE=1 SV=2	H2AFZ	-1.39973	0.379	-0.50226	0.706	0.896853	1.862	0.628673	0.997826	0.593386	0.937982	1	1
FALSE	High	Master Protein	O95433	Activator of 90 kDa heat shock protein ATPase homolog 1 OS=Homo sapiens OX=9606 GN=AHSA1 PE=1 SV=1	AHSA1	-1.40354	0.378	-0.997117	0.501	0.403813	1.323	0.000774909	0.0021482	0.453177	0.029005	0.0523218	1
FALSE	High	Master Protein	Q6IBS0	Twinfilin-2 OS=Homo sapiens OX=9606 GN=TWF2 PE=1 SV=2	TWF2	-1.61706	0.326	-0.937878	0.522	0.678072	1.6	0.686748	0.977919	0.798566	0.984915	1	1
FALSE	High	Master Protein	E9PP16	Liprin-beta-2 OS=Homo sapiens OX=9606 GN=PPFIBP2 PE=1 SV=1	PPFIBP2	-1.63039	0.323	-1.05889	0.48	0.569491	1.484	0.0021156	0.00635236	0.498191	0.0462725	0.0854136	1
FALSE	High	Master Protein	Q9Y3A6	Transmembrane emp24 domain-containing protein 5 OS=Homo sapiens OX=9606 GN=TMED5 PE=1 SV=1	TMED5	-1.93236	0.262	-1.36587	0.388	0.568519	1.483	0.699286	0.915528	0.90563	0.996459	1	1
FALSE	High	Master Protein	P51571	Translocon-associated protein subunit delta OS=Homo sapiens OX=9606 GN=SSR4 PE=1 SV=1	SSR4	-3.14561	0.113	-1.41504	0.375	1.73552	3.33	0.19948	0.754024	0.474837	0.508615	1	1
FALSE	Medium	Master Protein	P59665	Neutrophil defensin 1 OS=Homo sapiens OX=9606 GN=DEFA1 PE=1 SV=1	DEFA1	-6.64386	0.01	-6.64386	0.01	#VALUE!
FALSE	High	Master Protein	A0A024R0K5	Carcinoembryonic antigen-related cell adhesion molecule 5, isoform CRA_a OS=Homo sapiens OX=9606 GN=CEACAM5 PE=1 SV=1	CEACAM5
