# Supplementary material for: Acetaldehyde and methylglyoxal: comparative analysis of toxic electronic cigarette degradation products in 3D and 2D exposure systems using human bronchial epithelial models
Source: Front Toxicol. 2025 Sep 30;7:1624794. doi: 10.3389/ftox.2025.1624794 (PMC12518343; doi:10.3389/ftox.2025.1624794)
Supplement: Supplementary file 3 [file Table1.xlsx]

## Sheet: Sheet1
CAS #	CAS Name	Concen. Reported	Concen. (μg/ml )			Sample Type	EC Brand/Model	Wick Material	Coil Material	EC Gen	Volt. (V)			Watt. (W)			Resist. Ω			Misc. Settings	E-liquid used	Citation	Detection Method	Collection Method	Calculation notes
75-07-0	Acetaldehyde	4.163 mM			71.5183	Aerosol	KangerTech Protank II with Innokin iTasste V4	unspecified	unspecified	Third	/			12			2.2			Bottom coil	1:1 PG:GLY solution	Jensen, R. P., Strongin, R. M., & Peyton, D. H. (2017). Solvent Chemistry in the Electronic Cigarette Reaction Vessel. Scientific Reports, 7(1), 42549. https://doi.org/10.1038/srep42549	NMR Spectroscopy	Drawn via syringe directly into DMSO-d6 solution	10s, 12W, 19.5mg/puff, Acetaldehyde=44,050 mg/mole, 50mL puff vol
75-07-0	Acetaldehyde	3.117 mM			60.1391	Aerosol	KangerTech Protank II with Innokin iTasste V4	unspecified	unspecified	Third	/			14			2.2			Bottom coil	1:1 PG:GLY solution	Jensen, R. P., Strongin, R. M., & Peyton, D. H. (2017). Solvent Chemistry in the Electronic Cigarette Reaction Vessel. Scientific Reports, 7(1), 42549. https://doi.org/10.1038/srep42549	NMR Spectroscopy	Drawn via syringe directly into DMSO-d6 solution	10s, 14W, 21.9mg/puff, Acetaldehyde=44,050 mg/mole, 50mL puff vol
75-07-0	Acetaldehyde	2.323 mM			39.0894	Aerosol	KangerTech Protank II with Innokin iTasste V4	unspecified	unspecified	Third	/			14			2.2			Bottom coil	1:1 PG:GLY solution	Jensen, R. P., Strongin, R. M., & Peyton, D. H. (2017). Solvent Chemistry in the Electronic Cigarette Reaction Vessel. Scientific Reports, 7(1), 42549. https://doi.org/10.1038/srep42549	NMR Spectroscopy	Drawn via syringe directly into DMSO-d6 solution	5s, 14W, 19.1mg/puff, Acetaldehyde=44,050 mg/mole, 50mL puff vol
75-07-0	Acetaldehyde	2.087 mM			33.2795	Aerosol	KangerTech Protank II with Innokin iTasste V4	unspecified	unspecified	Third	/			12			2.2			Bottom coil	1:1 PG:GLY solution	Jensen, R. P., Strongin, R. M., & Peyton, D. H. (2017). Solvent Chemistry in the Electronic Cigarette Reaction Vessel. Scientific Reports, 7(1), 42549. https://doi.org/10.1038/srep42549	NMR Spectroscopy	Drawn via syringe directly into DMSO-d6 solution	5s, 12W, 18.1mg/puff, Acetaldehyde=44,050 mg/mole, 50mL puff vol
75-07-0	Acetaldehyde	1.477 mM			23.3113	Aerosol	KangerTech Protank II with Innokin iTasste V4	unspecified	unspecified	Third	/			10			2.2			Bottom coil	1:1 PG:GLY solution	Jensen, R. P., Strongin, R. M., & Peyton, D. H. (2017). Solvent Chemistry in the Electronic Cigarette Reaction Vessel. Scientific Reports, 7(1), 42549. https://doi.org/10.1038/srep42549	NMR Spectroscopy	Drawn via syringe directly into DMSO-d6 solution	10s, 10W, 18.0mg/ puff, Acetaldehyde=44,050 mg/mole, 50mL puff vol
75-07-0	Acetaldehyde	1.620 mM			20.4092	Aerosol	KangerTech Protank II with Innokin iTasste V4	unspecified	unspecified	Third	/			14			2.2			Bottom coil	1:1 PG:GLY solution	Jensen, R. P., Strongin, R. M., & Peyton, D. H. (2017). Solvent Chemistry in the Electronic Cigarette Reaction Vessel. Scientific Reports, 7(1), 42549. https://doi.org/10.1038/srep42549	NMR Spectroscopy	Drawn via syringe directly into DMSO-d6 solution	3s, 14W, 14.3mg/puff, Acetaldehyde=44,050 mg/mole, 50mL puff vol
75-07-0	Acetaldehyde	1.287 mM			19.7289	Aerosol	KangerTech Protank II with Innokin iTasste V4	unspecified	unspecified	Third	/			10			2.2			Bottom coil	1:1 PG:GLY solution	Jensen, R. P., Strongin, R. M., & Peyton, D. H. (2017). Solvent Chemistry in the Electronic Cigarette Reaction Vessel. Scientific Reports, 7(1), 42549. https://doi.org/10.1038/srep42549	NMR Spectroscopy	Drawn via syringe directly into DMSO-d6 solution	5s, 10W, 17.4mg/puff, Acetaldehyde=44,050 mg/mole, 50mL puff vol
75-07-0	Acetaldehyde	1.037 mM			12.4249	Aerosol	KangerTech Protank II with Innokin iTasste V4	unspecified	unspecified	Third	/			12			2.2			Bottom coil	1:1 PG:GLY solution	Jensen, R. P., Strongin, R. M., & Peyton, D. H. (2017). Solvent Chemistry in the Electronic Cigarette Reaction Vessel. Scientific Reports, 7(1), 42549. https://doi.org/10.1038/srep42549	NMR Spectroscopy	Drawn via syringe directly into DMSO-d6 solution	3s, 12W,13.6mg/puff, Acetaldehyde=44,050 mg/mole, 50mL puff vol
75-07-0	Acetaldehyde	529300 ng/puff			9.62364	Aerosol	not specified	unspecified	unspecified	Third	/			/			/			Not Specified	Not Specified	Belushkin, M., Tafin Djoko, D., Esposito, M., Korneliou, A., Jeannet, C., Lazzerini, M., & Jaccard, G. (2020). Selected Harmful and Potentially Harmful Constituents Levels in Commercial e-Cigarettes. Chemical Research in Toxicology, 33(2), 657–668.	GCMS	Impinger into a trap containing 80mL DNPH	55mL puff volume, 30 sec puff frequency, 3 sec puff duration
75-07-0	Acetaldehyde	529000 ng/puff			9.61818	Aerosol	not specified	unspecified	unspecified	Third	/			/			/			Not Specified	Not Specified	Belushkin, M., Tafin Djoko, D., Esposito, M., Korneliou, A., Jeannet, C., Lazzerini, M., & Jaccard, G. (2020). Selected Harmful and Potentially Harmful Constituents Levels in Commercial e-Cigarettes. Chemical Research in Toxicology, 33(2), 657–668.	GCMS	Impinger into a trap containing 80mL DNPH	0° orientation, 55mL puff volume, 30 sec puff frequency, 3 sec puff duration
75-07-0	Acetaldehyde	0.510 mM			7.45855	Aerosol	KangerTech Protank II with Innokin iTasste V4	unspecified	unspecified	Third	/			8			2.2			Bottom coil	1:1 PG:GLY solution	Jensen, R. P., Strongin, R. M., & Peyton, D. H. (2017). Solvent Chemistry in the Electronic Cigarette Reaction Vessel. Scientific Reports, 7(1), 42549. https://doi.org/10.1038/srep42549	NMR Spectroscopy	Drawn via syringe directly into DMSO-d6 solution	10s, 8W, 16.6mg/puff, Acetaldehyde=44,050 mg/mole, 50mL puff vol
75-07-0	Acetaldehyde	0.397 mM			4.96655	Aerosol	KangerTech Protank II with Innokin iTasste V4	unspecified	unspecified	Third	/			8			2.2			Bottom coil	1:1 PG:GLY solution	Jensen, R. P., Strongin, R. M., & Peyton, D. H. (2017). Solvent Chemistry in the Electronic Cigarette Reaction Vessel. Scientific Reports, 7(1), 42549. https://doi.org/10.1038/srep42549	NMR Spectroscopy	Drawn via syringe directly into DMSO-d6 solution	5s, 8W, 14.2mg/puff, Acetaldehyde=44,050 mg/mole, 50mL puff vol
75-07-0	Acetaldehyde	333000 ng/puff			4.1625	Aerosol	not specified	unspecified	unspecified	Third	/			/			/			Not Specified	Not Specified	Belushkin, M., Tafin Djoko, D., Esposito, M., Korneliou, A., Jeannet, C., Lazzerini, M., & Jaccard, G. (2020). Selected Harmful and Potentially Harmful Constituents Levels in Commercial e-Cigarettes. Chemical Research in Toxicology, 33(2), 657–668.	GCMS	Impinger into a trap containing 80mL DNPH	neg 45° orientation, 80mL puff volume, 30 sec puff frequency, 4 sec puff duration
75-07-0	Acetaldehyde	297000 ng/puff			3.7125	Aerosol	not specified	unspecified	unspecified	Third	/			/			/			Not Specified	Not Specified	Belushkin, M., Tafin Djoko, D., Esposito, M., Korneliou, A., Jeannet, C., Lazzerini, M., & Jaccard, G. (2020). Selected Harmful and Potentially Harmful Constituents Levels in Commercial e-Cigarettes. Chemical Research in Toxicology, 33(2), 657–668.	GCMS	Impinger into a trap containing 80mL DNPH	0° orientation, 80mL puff volume, 30 sec puff frequency, 4 sec puff duration
75-07-0	Acetaldehyde	197600 ng/puff			3.59273	Aerosol	not specified	unspecified	unspecified	Third	/			/			/			Not Specified	Not Specified	Belushkin, M., Tafin Djoko, D., Esposito, M., Korneliou, A., Jeannet, C., Lazzerini, M., & Jaccard, G. (2020). Selected Harmful and Potentially Harmful Constituents Levels in Commercial e-Cigarettes. Chemical Research in Toxicology, 33(2), 657–668.	GCMS	Impinger into a trap containing 80mL DNPH	55mL puff volume, 30 sec puff frequency, 3 sec puff duration
75-07-0	Acetaldehyde	187200 ng/puff			3.40364	Aerosol	not specified	unspecified	unspecified	Third	/			/			/			Not Specified	Not Specified	Belushkin, M., Tafin Djoko, D., Esposito, M., Korneliou, A., Jeannet, C., Lazzerini, M., & Jaccard, G. (2020). Selected Harmful and Potentially Harmful Constituents Levels in Commercial e-Cigarettes. Chemical Research in Toxicology, 33(2), 657–668.	GCMS	Impinger into a trap containing 80mL DNPH	55mL puff volume, 30 sec puff frequency, 3 sec puff duration
75-07-0	Acetaldehyde	183200 ng/puff			3.33091	Aerosol	not specified	unspecified	unspecified	Third	/			/			/			Not Specified	Not Specified	Belushkin, M., Tafin Djoko, D., Esposito, M., Korneliou, A., Jeannet, C., Lazzerini, M., & Jaccard, G. (2020). Selected Harmful and Potentially Harmful Constituents Levels in Commercial e-Cigarettes. Chemical Research in Toxicology, 33(2), 657–668.	GCMS	Impinger into a trap containing 80mL DNPH	55mL puff volume, 30 sec puff frequency, 3 sec puff duration
75-07-0	Acetaldehyde	176600 ng/puff			3.21091	Aerosol	not specified	unspecified	unspecified	Third	/			/			/			Not Specified	Not Specified	Belushkin, M., Tafin Djoko, D., Esposito, M., Korneliou, A., Jeannet, C., Lazzerini, M., & Jaccard, G. (2020). Selected Harmful and Potentially Harmful Constituents Levels in Commercial e-Cigarettes. Chemical Research in Toxicology, 33(2), 657–668.	GCMS	Impinger into a trap containing 80mL DNPH	55mL puff volume, 30 sec puff frequency, 3 sec puff duration
75-07-0	Acetaldehyde	164600 ng/puff			2.99273	Aerosol	not specified	unspecified	unspecified	Third	/			/			/			Not Specified	Not Specified	Belushkin, M., Tafin Djoko, D., Esposito, M., Korneliou, A., Jeannet, C., Lazzerini, M., & Jaccard, G. (2020). Selected Harmful and Potentially Harmful Constituents Levels in Commercial e-Cigarettes. Chemical Research in Toxicology, 33(2), 657–668.	GCMS	Impinger into a trap containing 80mL DNPH	55mL puff volume, 30 sec puff frequency, 3 sec puff duration
75-07-0	Acetaldehyde	227000 ng/puff			2.8375	Aerosol	not specified	unspecified	unspecified	Third	/			/			/			Not Specified	Not Specified	Belushkin, M., Tafin Djoko, D., Esposito, M., Korneliou, A., Jeannet, C., Lazzerini, M., & Jaccard, G. (2020). Selected Harmful and Potentially Harmful Constituents Levels in Commercial e-Cigarettes. Chemical Research in Toxicology, 33(2), 657–668.	GCMS	Impinger into a trap containing 80mL DNPH	0° orientation, 80mL puff volume, 30 sec puff frequency, 4 sec puff duration
75-07-0	Acetaldehyde	153800 ng/puff			2.79636	Aerosol	not specified	unspecified	unspecified	Third	/			/			/			Not Specified	Not Specified	Belushkin, M., Tafin Djoko, D., Esposito, M., Korneliou, A., Jeannet, C., Lazzerini, M., & Jaccard, G. (2020). Selected Harmful and Potentially Harmful Constituents Levels in Commercial e-Cigarettes. Chemical Research in Toxicology, 33(2), 657–668.	GCMS	Impinger into a trap containing 80mL DNPH	55mL puff volume, 30 sec puff frequency, 3 sec puff duration
75-07-0	Acetaldehyde	740-19080	0.10508	-	2.70936	Aerosol	eGO CE4 (ver.2) & Vision Spinner II battery	silica	unspecified	Second	4.8			/			2.6			single coil	Apollo classic tobacco	Sleiman, M., Logue, J. M., Montesinos, V. N., Russell, M. L., Litter, M. I., Gundel, L. A., & Destaillats, H. (2016). Emissions from Electronic Cigarettes: Key Parameters Affecting the Release of Harmful Chemicals. Environmental Science & Technology, 50(17), 9644–9651. https://doi.org/10.1021/acs.est.6b01741	headspace gas chromatography with mass-selective detection or Thermal-desorption gas chromatography with mass-selective detection	DNPH cartridge	7.1mg e-liq/puff, 50ml puff volume
75-07-0	Acetaldehyde	148000 ng/puff			2.69091	Aerosol	not specified	unspecified	unspecified	Third	/			/			/			Not Specified	Not Specified	Belushkin, M., Tafin Djoko, D., Esposito, M., Korneliou, A., Jeannet, C., Lazzerini, M., & Jaccard, G. (2020). Selected Harmful and Potentially Harmful Constituents Levels in Commercial e-Cigarettes. Chemical Research in Toxicology, 33(2), 657–668.	GCMS	Impinger into a trap containing 80mL DNPH	55mL puff volume, 30 sec puff frequency, 3 sec puff duration
75-07-0	Acetaldehyde	143800 ng/puff			2.61455	Aerosol	not specified	unspecified	unspecified	Third	/			/			/			Not Specified	Not Specified	Belushkin, M., Tafin Djoko, D., Esposito, M., Korneliou, A., Jeannet, C., Lazzerini, M., & Jaccard, G. (2020). Selected Harmful and Potentially Harmful Constituents Levels in Commercial e-Cigarettes. Chemical Research in Toxicology, 33(2), 657–668.	GCMS	Impinger into a trap containing 80mL DNPH	55mL puff volume, 30 sec puff frequency, 3 sec puff duration
75-07-0	Acetaldehyde	2.4±0.99 µg/mg liquid	1.24134	-	2.48267	Aerosol	none- temperature controlled tube reactor	n/a	n/a	n/a	n/a			n/a			n/a			318°C	100% Glycerol	Wang, P., Chen, W., Liao, J., Matsuo, T., Ito, K., Fowles, J., Shusterman, D., Mendell, M., & Kumagai, K. (2017). A Device-Independent Evaluation of Carbonyl Emissions from Heated Electronic Cigarette Solvents. PLOS ONE, 12(1), e0169811. https://doi.org/10.1371/journal.pone.0169811	HPLC	DNPH Cartridges	5-10 mg of EC vaporzied at 200mL/sec for 2.9sec. Therefore approx. 5-10 mg Eliquid used to make 9.667 mL of aerosol
75-07-0	Acetaldehyde	133800 ng/puff			2.43273	Aerosol	not specified	unspecified	unspecified	Third	/			/			/			Not Specified	Not Specified	Belushkin, M., Tafin Djoko, D., Esposito, M., Korneliou, A., Jeannet, C., Lazzerini, M., & Jaccard, G. (2020). Selected Harmful and Potentially Harmful Constituents Levels in Commercial e-Cigarettes. Chemical Research in Toxicology, 33(2), 657–668.	GCMS	Impinger into a trap containing 80mL DNPH	55mL puff volume, 30 sec puff frequency, 3 sec puff duration
75-07-0	Acetaldehyde	2.35±0.87 µg/mg liquid	1.21548	-	2.43095	Aerosol	none- temperature controlled tube reactor	n/a	n/a	n/a	n/a			n/a			n/a			318°C	100% Propylene glycol	Wang, P., Chen, W., Liao, J., Matsuo, T., Ito, K., Fowles, J., Shusterman, D., Mendell, M., & Kumagai, K. (2017). A Device-Independent Evaluation of Carbonyl Emissions from Heated Electronic Cigarette Solvents. PLOS ONE, 12(1), e0169811. https://doi.org/10.1371/journal.pone.0169811	HPLC	DNPH Cartridges	5-10 mg of EC vaporzied at 200mL/sec for 2.9sec. Therefore approx. 5-10 mg Eliquid used to make 9.667 mL of aerosol
75-07-0	Acetaldehyde	130000 ng/puff			2.36364	Aerosol	not specified	unspecified	unspecified	Third	/			/			/			Not Specified	Not Specified	Belushkin, M., Tafin Djoko, D., Esposito, M., Korneliou, A., Jeannet, C., Lazzerini, M., & Jaccard, G. (2020). Selected Harmful and Potentially Harmful Constituents Levels in Commercial e-Cigarettes. Chemical Research in Toxicology, 33(2), 657–668.	GCMS	Impinger into a trap containing 80mL DNPH	55mL puff volume, 30 sec puff frequency, 3 sec puff duration
75-07-0	Acetaldehyde	123000 ng/puff			2.23636	Aerosol	not specified	unspecified	unspecified	Third	/			/			/			Not Specified	Not Specified	Belushkin, M., Tafin Djoko, D., Esposito, M., Korneliou, A., Jeannet, C., Lazzerini, M., & Jaccard, G. (2020). Selected Harmful and Potentially Harmful Constituents Levels in Commercial e-Cigarettes. Chemical Research in Toxicology, 33(2), 657–668.	GCMS	Impinger into a trap containing 80mL DNPH	0° orientation, 55mL puff volume, 30 sec puff frequency, 3 sec puff duration
75-07-0	Acetaldehyde	123000 ng/puff			2.23636	Aerosol	not specified	unspecified	unspecified	Third	/			/			/			Not Specified	Not Specified	Belushkin, M., Tafin Djoko, D., Esposito, M., Korneliou, A., Jeannet, C., Lazzerini, M., & Jaccard, G. (2020). Selected Harmful and Potentially Harmful Constituents Levels in Commercial e-Cigarettes. Chemical Research in Toxicology, 33(2), 657–668.	GCMS	Impinger into a trap containing 80mL DNPH	neg 45° orientation, 55mL puff volume, 30 sec puff frequency, 3 sec puff duration
75-07-0	Acetaldehyde	122700 ng/puff			2.23091	Aerosol	not specified	unspecified	unspecified	Third	/			/			/			Not Specified	Not Specified	Belushkin, M., Tafin Djoko, D., Esposito, M., Korneliou, A., Jeannet, C., Lazzerini, M., & Jaccard, G. (2020). Selected Harmful and Potentially Harmful Constituents Levels in Commercial e-Cigarettes. Chemical Research in Toxicology, 33(2), 657–668.	GCMS	Impinger into a trap containing 80mL DNPH	55mL puff volume, 30 sec puff frequency, 3 sec puff duration
75-07-0	Acetaldehyde	1800±580 (gas) µg/15 puffs			2.18182	Aerosol	Unspecified brand with 4ml tank and stainless steel coil	unspecified	stainless steel	Third	3.7			50			0.1			>0.1Ω	Commercial e-liquid consisting of PG (∼30%), GLY (∼70%), nicotine (∼0.3%), menthol, and apple flavor	Uchiyama, S., Noguchi, M., Sato, A., Ishitsuka, M., Inaba, Y., & Kunugita, N. (2020). Determination of Thermal Decomposition Products Generated from E-Cigarettes. Chemical Research in Toxicology, 33(2), 576–583. https://doi.org/10.1021/acs.chemrestox.9b00410	Gas chromatography/Mass spectrometry and High performance liquid chromatography	Carboxen-572 Rezorian Cartridge & Cambridge filter pads	55ml puff volume
75-07-0	Acetaldehyde	118400 ng/puff			2.15273	Aerosol	not specified	unspecified	unspecified	Third	/			/			/			Not Specified	Not Specified	Belushkin, M., Tafin Djoko, D., Esposito, M., Korneliou, A., Jeannet, C., Lazzerini, M., & Jaccard, G. (2020). Selected Harmful and Potentially Harmful Constituents Levels in Commercial e-Cigarettes. Chemical Research in Toxicology, 33(2), 657–668.	GCMS	Impinger into a trap containing 80mL DNPH	55mL puff volume, 30 sec puff frequency, 3 sec puff duration
75-07-0	Acetaldehyde	117600 ng/puff			2.13818	Aerosol	not specified	unspecified	unspecified	Third	/			/			/			Not Specified	Not Specified	Belushkin, M., Tafin Djoko, D., Esposito, M., Korneliou, A., Jeannet, C., Lazzerini, M., & Jaccard, G. (2020). Selected Harmful and Potentially Harmful Constituents Levels in Commercial e-Cigarettes. Chemical Research in Toxicology, 33(2), 657–668.	GCMS	Impinger into a trap containing 80mL DNPH	55mL puff volume, 30 sec puff frequency, 3 sec puff duration
75-07-0	Acetaldehyde	114000 ng/puff			2.07273	Aerosol	not specified	unspecified	unspecified	Third	/			/			/			Not Specified	Not Specified	Belushkin, M., Tafin Djoko, D., Esposito, M., Korneliou, A., Jeannet, C., Lazzerini, M., & Jaccard, G. (2020). Selected Harmful and Potentially Harmful Constituents Levels in Commercial e-Cigarettes. Chemical Research in Toxicology, 33(2), 657–668.	GCMS	Impinger into a trap containing 80mL DNPH	55mL puff volume, 30 sec puff frequency, 3 sec puff duration
75-07-0	Acetaldehyde	110600 ng/puff			2.01091	Aerosol	not specified	unspecified	unspecified	Third	/			/			/			Not Specified	Not Specified	Belushkin, M., Tafin Djoko, D., Esposito, M., Korneliou, A., Jeannet, C., Lazzerini, M., & Jaccard, G. (2020). Selected Harmful and Potentially Harmful Constituents Levels in Commercial e-Cigarettes. Chemical Research in Toxicology, 33(2), 657–668.	GCMS	Impinger into a trap containing 80mL DNPH	55mL puff volume, 30 sec puff frequency, 3 sec puff duration
75-07-0	Acetaldehyde	740-19080 ng/mg	0.07548	-	1.94616	Aerosol	eGO CE4 (ver.2) & Vision Spinner II battery	silica	unspecified	Second	4.8			/			2.6			single coil	Apollo classic tobacco	Sleiman, M., Logue, J. M., Montesinos, V. N., Russell, M. L., Litter, M. I., Gundel, L. A., & Destaillats, H. (2016). Emissions from Electronic Cigarettes: Key Parameters Affecting the Release of Harmful Chemicals. Environmental Science & Technology, 50(17), 9644–9651. https://doi.org/10.1021/acs.est.6b01741	headspace gas chromatography with mass-selective detection	DNPH cartridge	5.1mg e-liq/puff, 50ml puff volume
75-07-0	Acetaldehyde	152000 ng/puff			1.9	Aerosol	not specified	unspecified	unspecified	Third	/			/			/			Not Specified	Not Specified	Belushkin, M., Tafin Djoko, D., Esposito, M., Korneliou, A., Jeannet, C., Lazzerini, M., & Jaccard, G. (2020). Selected Harmful and Potentially Harmful Constituents Levels in Commercial e-Cigarettes. Chemical Research in Toxicology, 33(2), 657–668.	GCMS	Impinger into a trap containing 80mL DNPH	neg 45° orientation, 80mL puff volume, 30 sec puff frequency, 4 sec puff duration
75-07-0	Acetaldehyde	1.76±0.52 µg/mg liquid	0.910313	-	1.82063	Aerosol	none- temperature controlled tube reactor	n/a	n/a	n/a	n/a			n/a			n/a			318°C	1:1 Propylene glycol/Glycerol	Wang, P., Chen, W., Liao, J., Matsuo, T., Ito, K., Fowles, J., Shusterman, D., Mendell, M., & Kumagai, K. (2017). A Device-Independent Evaluation of Carbonyl Emissions from Heated Electronic Cigarette Solvents. PLOS ONE, 12(1), e0169811. https://doi.org/10.1371/journal.pone.0169811	HPLC	DNPH Cartridges	5-10 mg of EC vaporzied at 200mL/sec for 2.9sec. Therefore approx. 5-10 mg Eliquid used to make 9.667 mL of aerosol
75-07-0	Acetaldehyde	0.130 mM			1.79812	Aerosol	KangerTech Protank II with Innokin iTasste V4	unspecified	unspecified	Third	/			6			2.2			Bottom coil	1:1 PG:GLY solution	Jensen, R. P., Strongin, R. M., & Peyton, D. H. (2017). Solvent Chemistry in the Electronic Cigarette Reaction Vessel. Scientific Reports, 7(1), 42549. https://doi.org/10.1038/srep42549	NMR Spectroscopy	Drawn via syringe directly into DMSO-d6 solution	10s, 6W, 15.7mg/puff, Acetaldehyde=44,050 mg/mole, 50mL puff vol
75-07-0	Acetaldehyde	1.70±1.06 µg/mg liquid	0.87928	-	1.75856	Aerosol	none- temperature controlled tube reactor	n/a	n/a	n/a	n/a			n/a			n/a			270°C	100% Glycerol	Wang, P., Chen, W., Liao, J., Matsuo, T., Ito, K., Fowles, J., Shusterman, D., Mendell, M., & Kumagai, K. (2017). A Device-Independent Evaluation of Carbonyl Emissions from Heated Electronic Cigarette Solvents. PLOS ONE, 12(1), e0169811. https://doi.org/10.1371/journal.pone.0169811	HPLC	DNPH Cartridges	5-10 mg of EC vaporzied at 200mL/sec for 2.9sec. Therefore approx. 5-10 mg Eliquid used to make 9.667 mL of aerosol
75-07-0	Acetaldehyde	95000 ng/puff			1.72727	Aerosol	not specified	unspecified	unspecified	Third	/			/			/			Not Specified	Not Specified	Belushkin, M., Tafin Djoko, D., Esposito, M., Korneliou, A., Jeannet, C., Lazzerini, M., & Jaccard, G. (2020). Selected Harmful and Potentially Harmful Constituents Levels in Commercial e-Cigarettes. Chemical Research in Toxicology, 33(2), 657–668.	GCMS	Impinger into a trap containing 80mL DNPH	neg 45° orientation, 55mL puff volume, 30 sec puff frequency, 3 sec puff duration
75-07-0	Acetaldehyde	87600 ng/puff			1.59273	Aerosol	not specified	unspecified	unspecified	Third	/			/			/			Not Specified	Not Specified	Belushkin, M., Tafin Djoko, D., Esposito, M., Korneliou, A., Jeannet, C., Lazzerini, M., & Jaccard, G. (2020). Selected Harmful and Potentially Harmful Constituents Levels in Commercial e-Cigarettes. Chemical Research in Toxicology, 33(2), 657–668.	GCMS	Impinger into a trap containing 80mL DNPH	55mL puff volume, 30 sec puff frequency, 3 sec puff duration
75-07-0	Acetaldehyde	2130-9900	0.33654	-	1.5642	Aerosol	eGO CE4 (ver.2) & Vision Spinner II battery	silica	unspecified	Second	4.8			/			2.6			single coil	Drip mojito mix	Sleiman, M., Logue, J. M., Montesinos, V. N., Russell, M. L., Litter, M. I., Gundel, L. A., & Destaillats, H. (2016). Emissions from Electronic Cigarettes: Key Parameters Affecting the Release of Harmful Chemicals. Environmental Science & Technology, 50(17), 9644–9651. https://doi.org/10.1021/acs.est.6b01741	headspace gas chromatography with mass-selective detection or Thermal-desorption gas chromatography with mass-selective detection	DNPH cartridge	7.9mg e-liq/puff, 50ml puff volume
75-07-0	Acetaldehyde	310-9260	0.05146	-	1.53716	Aerosol	eGO CE4 (ver.2) & Vision Spinner II battery	silica	unspecified	Second	4.8			/			2.6			single coil	Drip bubblicious	Sleiman, M., Logue, J. M., Montesinos, V. N., Russell, M. L., Litter, M. I., Gundel, L. A., & Destaillats, H. (2016). Emissions from Electronic Cigarettes: Key Parameters Affecting the Release of Harmful Chemicals. Environmental Science & Technology, 50(17), 9644–9651. https://doi.org/10.1021/acs.est.6b01741	headspace gas chromatography with mass-selective detection or Thermal-desorption gas chromatography with mass-selective detection	DNPH cartridge	8.3mg e-liq/puff, 50ml puff volume
75-07-0	Acetaldehyde	83800 ng/puff			1.52364	Aerosol	not specified	unspecified	unspecified	Third	/			/			/			Not Specified	Not Specified	Belushkin, M., Tafin Djoko, D., Esposito, M., Korneliou, A., Jeannet, C., Lazzerini, M., & Jaccard, G. (2020). Selected Harmful and Potentially Harmful Constituents Levels in Commercial e-Cigarettes. Chemical Research in Toxicology, 33(2), 657–668.	GCMS	Impinger into a trap containing 80mL DNPH	55mL puff volume, 30 sec puff frequency, 3 sec puff duration
75-07-0	Acetaldehyde	82400 ng/puff			1.49818	Aerosol	not specified	unspecified	unspecified	Third	/			/			/			Not Specified	Not Specified	Belushkin, M., Tafin Djoko, D., Esposito, M., Korneliou, A., Jeannet, C., Lazzerini, M., & Jaccard, G. (2020). Selected Harmful and Potentially Harmful Constituents Levels in Commercial e-Cigarettes. Chemical Research in Toxicology, 33(2), 657–668.	GCMS	Impinger into a trap containing 80mL DNPH	55mL puff volume, 30 sec puff frequency, 3 sec puff duration
75-07-0	Acetaldehyde	1.37±0.84 µg/mg liquid	0.708596	-	1.41719	Aerosol	none- temperature controlled tube reactor	n/a	n/a	n/a	n/a			n/a			n/a			318°C	Commercial e-liquid in "Min Tee" flavor	Wang, P., Chen, W., Liao, J., Matsuo, T., Ito, K., Fowles, J., Shusterman, D., Mendell, M., & Kumagai, K. (2017). A Device-Independent Evaluation of Carbonyl Emissions from Heated Electronic Cigarette Solvents. PLOS ONE, 12(1), e0169811. https://doi.org/10.1371/journal.pone.0169811	HPLC	DNPH Cartridges	5-10 mg of EC vaporzied at 200mL/sec for 2.9sec. Therefore approx. 5-10 mg Eliquid used to make 9.667 mL of aerosol
75-07-0	Acetaldehyde	75000 ng/puff			1.36364	Aerosol	not specified	unspecified	unspecified	Third	/			/			/			Not Specified	Not Specified	Belushkin, M., Tafin Djoko, D., Esposito, M., Korneliou, A., Jeannet, C., Lazzerini, M., & Jaccard, G. (2020). Selected Harmful and Potentially Harmful Constituents Levels in Commercial e-Cigarettes. Chemical Research in Toxicology, 33(2), 657–668.	GCMS	Impinger into a trap containing 80mL DNPH	55mL puff volume, 30 sec puff frequency, 3 sec puff duration
75-07-0	Acetaldehyde	74400 ng/puff			1.35273	Aerosol	not specified	unspecified	unspecified	Third	/			/			/			Not Specified	Not Specified	Belushkin, M., Tafin Djoko, D., Esposito, M., Korneliou, A., Jeannet, C., Lazzerini, M., & Jaccard, G. (2020). Selected Harmful and Potentially Harmful Constituents Levels in Commercial e-Cigarettes. Chemical Research in Toxicology, 33(2), 657–668.	GCMS	Impinger into a trap containing 80mL DNPH	55mL puff volume, 30 sec puff frequency, 3 sec puff duration
75-07-0	Acetaldehyde	0.130 mM			1.29419	Aerosol	KangerTech Protank II with Innokin iTasste V4	unspecified	unspecified	Third	/			10			2.2			Bottom coil	1:1 PG:GLY solution	Jensen, R. P., Strongin, R. M., & Peyton, D. H. (2017). Solvent Chemistry in the Electronic Cigarette Reaction Vessel. Scientific Reports, 7(1), 42549. https://doi.org/10.1038/srep42549	NMR Spectroscopy	Drawn via syringe directly into DMSO-d6 solution	3s, 10W, 11.3mg/puff, Acetaldehyde=44,050 mg/mole, 50mL puff vol
75-07-0	Acetaldehyde	63600 ng/puff			1.15636	Aerosol	not specified	unspecified	unspecified	Third	/			/			/			Not Specified	lab made:39.1% PG, 31.9% G, 1.8% nicotine, 20% Water	Belushkin, M., Tafin Djoko, D., Esposito, M., Korneliou, A., Jeannet, C., Lazzerini, M., & Jaccard, G. (2020). Selected Harmful and Potentially Harmful Constituents Levels in Commercial e-Cigarettes. Chemical Research in Toxicology, 33(2), 657–668.	GCMS	Impinger into a trap containing 80mL DNPH	55mL puff volume, 30 sec puff frequency, 3 sec puff duration
75-07-0	Acetaldehyde	60200 ng/puff			1.09455	Aerosol	not specified	unspecified	unspecified	Third	/			/			/			Not Specified	Not Specified	Belushkin, M., Tafin Djoko, D., Esposito, M., Korneliou, A., Jeannet, C., Lazzerini, M., & Jaccard, G. (2020). Selected Harmful and Potentially Harmful Constituents Levels in Commercial e-Cigarettes. Chemical Research in Toxicology, 33(2), 657–668.	GCMS	Impinger into a trap containing 80mL DNPH	55mL puff volume, 30 sec puff frequency, 3 sec puff duration
75-07-0	Acetaldehyde	2130-9900 ng/mg	0.21726	-	1.0098	Aerosol	eGO CE4 (ver.2) & Vision Spinner II battery	silica	unspecified	Second	4.8			/			2.6			single coil	Drip mojito mix	Sleiman, M., Logue, J. M., Montesinos, V. N., Russell, M. L., Litter, M. I., Gundel, L. A., & Destaillats, H. (2016). Emissions from Electronic Cigarettes: Key Parameters Affecting the Release of Harmful Chemicals. Environmental Science & Technology, 50(17), 9644–9651. https://doi.org/10.1021/acs.est.6b01741	headspace gas chromatography with mass-selective detection	DNPH cartridge	5.1mg e-liq/puff, 50ml puff volume
75-07-0	Acetaldehyde	0.97±0.87 µg/mg liquid	0.501707	-	1.00341	Aerosol	none- temperature controlled tube reactor	n/a	n/a	n/a	n/a			n/a			n/a			318°C	Commercial e-liquid in "tobacco" flavor	Wang, P., Chen, W., Liao, J., Matsuo, T., Ito, K., Fowles, J., Shusterman, D., Mendell, M., & Kumagai, K. (2017). A Device-Independent Evaluation of Carbonyl Emissions from Heated Electronic Cigarette Solvents. PLOS ONE, 12(1), e0169811. https://doi.org/10.1371/journal.pone.0169811	HPLC	DNPH Cartridges	5-10 mg of EC vaporzied at 200mL/sec for 2.9sec. Therefore approx. 5-10 mg Eliquid used to make 9.667 mL of aerosol
75-07-0	Acetaldehyde	98000 ng/ 100cm3			0.98	Aerosol	not specified	unspecified	unspecified	unspecified	/			/			/			Not Specified	Not Specified	Belushkin, M., Tafin Djoko, D., Esposito, M., Korneliou, A., Jeannet, C., Lazzerini, M., & Jaccard, G. (2020). Selected Harmful and Potentially Harmful Constituents Levels in Commercial e-Cigarettes. Chemical Research in Toxicology, 33(2), 657–668.	GCMS	Impinger into a trap containing 80mL DNPH	55mL puff volume, 30 sec puff frequency, 4 sec puff duration
75-07-0	Acetaldehyde	52 µg/puff*			0.945455	Aerosol	Voopoo Drag & Notchcoil	unspecified	stainless steel 316	Third	/			80			0.25				Tobacco Flavor with 20mg/mL Nicotine	Zelinkova, Z., & Wenzl, T. (2020). Influence of battery power setting on carbonyl emissionsfrom electronic cigarettes. Tobacco Induced Diseases, 18(September), 1–5. https://doi.org/10.18332/tid/126406	LC-MS/MS Liquid Chromatography with Tandem Mass Spectrometry	Glass impingers with DNPH and glass beads	*Concen. Estimated from graphs, 55mL Puff, 3 s puff duration, 30 s puff frequency
75-07-0	Acetaldehyde	310-9260 ng/mg	0.03162	-	0.94452	Aerosol	eGO CE4 (ver.2) & Vision Spinner II battery	silica	unspecified	Second	4.8			/			2.6			single coil	Drip bubblicious	Sleiman, M., Logue, J. M., Montesinos, V. N., Russell, M. L., Litter, M. I., Gundel, L. A., & Destaillats, H. (2016). Emissions from Electronic Cigarettes: Key Parameters Affecting the Release of Harmful Chemicals. Environmental Science & Technology, 50(17), 9644–9651. https://doi.org/10.1021/acs.est.6b01741	headspace gas chromatography with mass-selective detection	DNPH cartridge	5.1mg e-liq/puff, 50ml puff volume
75-07-0	Acetaldehyde	48200 ng/puff			0.876364	Aerosol	not specified	unspecified	unspecified	Second	/			/			/			Not Specified	lab made:39.1% PG, 31.9% G, 1.8% nicotine, 20% Water	Belushkin, M., Tafin Djoko, D., Esposito, M., Korneliou, A., Jeannet, C., Lazzerini, M., & Jaccard, G. (2020). Selected Harmful and Potentially Harmful Constituents Levels in Commercial e-Cigarettes. Chemical Research in Toxicology, 33(2), 657–668.	GCMS	Impinger into a trap containing 80mL DNPH	55mL puff volume, 30 sec puff frequency, 3 sec puff duration
75-07-0	Acetaldehyde	70-6360	0.00882	-	0.80136	Aerosol	eGO CE4 (ver.2) & Vision Spinner II battery	silica	unspecified	Second	3.8			/			2.6			single coil	Pure PG	Sleiman, M., Logue, J. M., Montesinos, V. N., Russell, M. L., Litter, M. I., Gundel, L. A., & Destaillats, H. (2016). Emissions from Electronic Cigarettes: Key Parameters Affecting the Release of Harmful Chemicals. Environmental Science & Technology, 50(17), 9644–9651. https://doi.org/10.1021/acs.est.6b01741	headspace gas chromatography with mass-selective detection or Thermal-desorption gas chromatography with mass-selective detection	DNPH cartridge	6.3mg e-liq/puff, 50ml puff volume
75-07-0	Acetaldehyde	27.7±5.7 µg/puff			0.6925	Aerosol	Kangertech eVod Glass and Smok Tech Winder Battery	unspecified	unspecified	Second	4			10.7			1.5			bottom double coil	Blueberry Pomegranate flavor 60/40 PG(%)/VG(%)	Khlystov, A., & Samburova, V. (2016). Flavoring Compounds Dominate Toxic Aldehyde Production during E-Cigarette Vaping. Environmental Science & Technology, 50(23), 13080–13085.	High performance liquid chromatography	DNPH cartridges	40ml puff volume
75-07-0	Acetaldehyde	0.373 mg solute/g e-liquid			0.664618	Aerosol	SMOK Alien 220W/VW/TC & Kanger Protank 2 Clearomizer	unspecified	unspecified	Third	/			11			2.2			2.2Ω, 11W	10% Triacetin in 1:1 PG/GLY	Vreeke, S., Peyton, D. H., & Strongin, R. M. (2018). Triacetin Enhances Levels of Acrolein, Formaldehyde Hemiacetals, and Acetaldehyde in Electronic Cigarette Aerosols. ACS Omega, 3(7), 7165–7170. https://doi.org/10.1021/acsomega.8b00842	NMR Spectroscopy	Cold Trap and Impinger	aprox 0.098g e-liq/puff; 55ml puff volume; lab made 1:1 PG/GLY sol. density≈1.143g/ml (PG density=1.036g/ml, GLY density=1.25g/ml)
75-07-0	Acetaldehyde	532.10±60.2 µg/10 puffs			0.584725	Aerosol	Kangertech EVOD2, iTase VV	unspecified	unspecified	Second	5			16.6			1.5				Halo Menthol Ice (6mg/mL nicotine)	Ogunwale, M. A., Li, M., Ramakrishnam Raju, M. V., Chen, Y., Nantz, M. H., Conklin, D. J., & Fu, X.-A. (2017). Aldehyde Detection in Electronic Cigarette Aerosols. ACS Omega, 2(3), 1207–1214. https://doi.org/10.1021/acsomega.6b00489	Gas chromatography-mass spectrometry	Tedlar bags	91ml/puff
75-07-0	Acetaldehyde	22.79±3.3 µg/puff			0.56975	Aerosol	Kangertech eVod Glass and Smok Tech Winder Battery	unspecified	unspecified	Second	4			10.7			1.5			bottom double coil	Kahlua & Irish Cream flavor 60/40 PG(%)/VG(%)	Khlystov, A., & Samburova, V. (2016). Flavoring Compounds Dominate Toxic Aldehyde Production during E-Cigarette Vaping. Environmental Science & Technology, 50(23), 13080–13085.	High performance liquid chromatography	DNPH cartridges	40ml puff volume
75-07-0	Acetaldehyde	22.5±6.2 µg/puff			0.5625	Aerosol	E-Cig CE4 and eGO-T battery	unspecified	unspecified	Second	3.9			4.9			3.1			top single coil	Bubble Gum flavor 80/20 PG(%)/VG(%)	Khlystov, A., & Samburova, V. (2016). Flavoring Compounds Dominate Toxic Aldehyde Production during E-Cigarette Vaping. Environmental Science & Technology, 50(23), 13080–13085.	High performance liquid chromatography	DNPH cartridges	40ml puff volume
75-07-0	Acetaldehyde	20.9±4.7 µg/puff			0.5225	Aerosol	Kangertech eVod Glass and Smok Tech Winder Battery	unspecified	unspecified	Second	4			10.7			1.5			bottom double coil	Watermelon flavor 60/40 PG(%)/VG(%)	Khlystov, A., & Samburova, V. (2016). Flavoring Compounds Dominate Toxic Aldehyde Production during E-Cigarette Vaping. Environmental Science & Technology, 50(23), 13080–13085.	High performance liquid chromatography	DNPH cartridges	40ml puff volume
75-07-0	Acetaldehyde	19.5±2.1 µg/puff			0.4875	Aerosol	Kangertech eVod Glass and Smok Tech Winder Battery	unspecified	unspecified	Second	4			10.7			1.5			bottom double coil	Gummy Bear flavor 60/40 PG(%)/VG(%)	Khlystov, A., & Samburova, V. (2016). Flavoring Compounds Dominate Toxic Aldehyde Production during E-Cigarette Vaping. Environmental Science & Technology, 50(23), 13080–13085.	High performance liquid chromatography	DNPH cartridges	40ml puff volume
75-07-0	Acetaldehyde	26800 ng/puff			0.487273	Aerosol	not specified	unspecified	unspecified	Second	/			/			/			Not Specified	Not Specified	Belushkin, M., Tafin Djoko, D., Esposito, M., Korneliou, A., Jeannet, C., Lazzerini, M., & Jaccard, G. (2020). Selected Harmful and Potentially Harmful Constituents Levels in Commercial e-Cigarettes. Chemical Research in Toxicology, 33(2), 657–668.	GCMS	Impinger into a trap containing 80mL DNPH	55mL puff volume, 30 sec puff frequency, 3 sec puff duration
75-07-0	Acetaldehyde	26200 ng/puff			0.476364	Aerosol	not specified	unspecified	unspecified	Second	/			/			/			Not Specified	lab made:39.1% PG, 31.9% G, 1.8% nicotine, 20% Water	Belushkin, M., Tafin Djoko, D., Esposito, M., Korneliou, A., Jeannet, C., Lazzerini, M., & Jaccard, G. (2020). Selected Harmful and Potentially Harmful Constituents Levels in Commercial e-Cigarettes. Chemical Research in Toxicology, 33(2), 657–668.	GCMS	Impinger into a trap containing 80mL DNPH	55mL puff volume, 30 sec puff frequency, 3 sec puff duration
75-07-0	Acetaldehyde	18.63±2.5 µg/puff			0.46575	Aerosol	Kangertech eVod Glass and Smok Tech Winder Battery	unspecified	unspecified	Second	4			10.7			1.5			bottom double coil	Dragon Cafe flavor 60/40 PG(%)/VG(%)	Khlystov, A., & Samburova, V. (2016). Flavoring Compounds Dominate Toxic Aldehyde Production during E-Cigarette Vaping. Environmental Science & Technology, 50(23), 13080–13085.	High performance liquid chromatography	DNPH cartridges	40ml puff volume
75-07-0	Acetaldehyde	21800 ng/puff			0.396364	Aerosol	not specified	unspecified	unspecified	Third	/			/			/			Not Specified	Not Specified	Belushkin, M., Tafin Djoko, D., Esposito, M., Korneliou, A., Jeannet, C., Lazzerini, M., & Jaccard, G. (2020). Selected Harmful and Potentially Harmful Constituents Levels in Commercial e-Cigarettes. Chemical Research in Toxicology, 33(2), 657–668.	GCMS	Impinger into a trap containing 80mL DNPH	55mL puff volume, 30 sec puff frequency, 3 sec puff duration
75-07-0	Acetaldehyde	38875 ng/100cm3			0.38875	Aerosol	not specified	unspecified	unspecified	unspecified	/			/			/			Not Specified	Not Specified	Belushkin, M., Tafin Djoko, D., Esposito, M., Korneliou, A., Jeannet, C., Lazzerini, M., & Jaccard, G. (2020). Selected Harmful and Potentially Harmful Constituents Levels in Commercial e-Cigarettes. Chemical Research in Toxicology, 33(2), 657–668.	GCMS	Impinger into a trap containing 80mL DNPH	80mL puff volume, 30 sec puff frequency, 4 sec puff duration
75-07-0	Acetaldehyde	18240 ng/puff			0.331636	Aerosol	not specified	unspecified	unspecified	Second	/			/			/			Not Specified	lab made:39.1% PG, 31.9% G, 1.8% nicotine, 20% Water	Belushkin, M., Tafin Djoko, D., Esposito, M., Korneliou, A., Jeannet, C., Lazzerini, M., & Jaccard, G. (2020). Selected Harmful and Potentially Harmful Constituents Levels in Commercial e-Cigarettes. Chemical Research in Toxicology, 33(2), 657–668.	GCMS	Impinger into a trap containing 80mL DNPH	55mL puff volume, 30 sec puff frequency, 3 sec puff duration
75-07-0	Acetaldehyde	0.30±0.10 µg/mg liquid	0.155167	-	0.310334	Aerosol	none- temperature controlled tube reactor	n/a	n/a	n/a	n/a			n/a			n/a			270°C	100% Propylene glycol	Wang, P., Chen, W., Liao, J., Matsuo, T., Ito, K., Fowles, J., Shusterman, D., Mendell, M., & Kumagai, K. (2017). A Device-Independent Evaluation of Carbonyl Emissions from Heated Electronic Cigarette Solvents. PLOS ONE, 12(1), e0169811. https://doi.org/10.1371/journal.pone.0169811	HPLC	DNPH Cartridges	5-10 mg of EC vaporzied at 200mL/sec for 2.9sec. Therefore approx. 5-10 mg Eliquid used to make 9.667 mL of aerosol
75-07-0	Acetaldehyde	0.30±0.12 µg/mg liquid	0.155167	-	0.310334	Aerosol	none- temperature controlled tube reactor	n/a	n/a	n/a	n/a			n/a			n/a			270°C	1:1 Propylene glycol/Glycerol	Wang, P., Chen, W., Liao, J., Matsuo, T., Ito, K., Fowles, J., Shusterman, D., Mendell, M., & Kumagai, K. (2017). A Device-Independent Evaluation of Carbonyl Emissions from Heated Electronic Cigarette Solvents. PLOS ONE, 12(1), e0169811. https://doi.org/10.1371/journal.pone.0169811	HPLC	DNPH Cartridges	5-10 mg of EC vaporzied at 200mL/sec for 2.9sec. Therefore approx. 5-10 mg Eliquid used to make 9.667 mL of aerosol
75-07-0	Acetaldehyde	0.137 mg solute/g e-liquid			0.30688	Aerosol	SMOK Alien 220W/VW/TC & Kanger Protank 2 Clearomizer	unspecified	unspecified	Third	/			11			2.2			2.2Ω, 11W	1:1 PG/GLY	Vreeke, S., Peyton, D. H., & Strongin, R. M. (2018). Triacetin Enhances Levels of Acrolein, Formaldehyde Hemiacetals, and Acetaldehyde in Electronic Cigarette Aerosols. ACS Omega, 3(7), 7165–7170. https://doi.org/10.1021/acsomega.8b00842	NMR Spectroscopy	Cold Trap and Impinger	aprox 0.1120 g/puff; lab made 1:1 PG/GLY sol. density≈1.143g/ml (PG density=1.036g/ml, GLY density=1.25g/ml)
75-07-0	Acetaldehyde	304.56 µg/15 puffs			0.303045	Aerosol	SMOKTF-N2 Air Core ECIG	unspecified	unspecified	Third	/			80			0.22				Propylene Glycol	Talih, S., Salman, R., El-Hage, R., Karam, E., Karaoghlanian, N., El-Hellani, A., Saliba, N., Eissenberg, T., & Shihadeh, A. (2021). Might limiting liquid nicotine concentration result in more toxic electronic cigarette aerosols? Tobacco Control, 30(3), 348–350. https://doi.org/10.1136/tobaccocontrol-2019-055523	HPLC-UV (High-performance liquid chromatography-ultraviolet)	Glass fiber filters	4-s puffs at a flow rate of 1 Liter per minute(approx. 67mL/puff)
75-07-0	Acetaldehyde	475.41(±118.73) µg/g			0.299961	Aerosol	Tesla Invader III & KangerTech SubTank Mini atomizer	unspecified	kanthal	Third	/			24			1.26			7.0ml/sec flow rate	1:1 PG/VG	Korzun, T., Lazurko, M., Munhenzva, I., Barsanti, K. C., Huang, Y., Jensen, R. P., … Strongin, R. M. (2018). E-Cigarette Airflow Rate Modulates Toxicant Profiles and Can Lead to Concerning Levels of Solvent Consumption. ACS Omega, 3(1), 30–36. https://doi.org/10.1021/acsomega.7b01522	Quantitative NMR (qNMR)	impinger containing DMSO-d6 followed by a cold trap	Given 21mL puff volume & 13.25 mg eliq/puff
75-07-0	Acetaldehyde	14.5 µg/puff*			0.263636	Aerosol	Vaporesso SWAG & GT cCell Coils	unspecified	stainless steel 316	Third	/			60			0.5				Tobacco Flavor with 20mg/mL Nicotine	Zelinkova, Z., & Wenzl, T. (2020). Influence of battery power setting on carbonyl emissionsfrom electronic cigarettes. Tobacco Induced Diseases, 18(September), 1–5. https://doi.org/10.18332/tid/126406	LC-MS/MS Liquid Chromatography with Tandem Mass Spectrometry	Glass impingers with DNPH and glass beads	*Concen. Estimated from graphs, 55mL Puff, 3 s puff duration, 30 s puff frequency
75-07-0	Acetaldehyde	25875 ng/ 100cm3			0.25875	Aerosol	not specified	unspecified	unspecified	unspecified	/			/			/			Not Specified	Not Specified	Belushkin, M., Tafin Djoko, D., Esposito, M., Korneliou, A., Jeannet, C., Lazzerini, M., & Jaccard, G. (2020). Selected Harmful and Potentially Harmful Constituents Levels in Commercial e-Cigarettes. Chemical Research in Toxicology, 33(2), 657–668.	GCMS	Impinger into a trap containing 80mL DNPH	80mL puff volume, 30 sec puff frequency, 3 sec puff duration
75-07-0	Acetaldehyde	13600 ng/puff			0.247273	Aerosol	not specified	unspecified	unspecified	unspecified	/			/			/			Not Specified	Not Specified	Belushkin, M., Tafin Djoko, D., Esposito, M., Korneliou, A., Jeannet, C., Lazzerini, M., & Jaccard, G. (2020). Selected Harmful and Potentially Harmful Constituents Levels in Commercial e-Cigarettes. Chemical Research in Toxicology, 33(2), 657–668.	GCMS	Impinger into a trap containing 80mL DNPH	55mL puff volume, 30 sec puff frequency, 3 sec puff duration
75-07-0	Acetaldehyde	24727 ng/ 100cm3			0.24727	Aerosol	not specified	unspecified	unspecified	unspecified	/			/			/			Not Specified	Not Specified	Belushkin, M., Tafin Djoko, D., Esposito, M., Korneliou, A., Jeannet, C., Lazzerini, M., & Jaccard, G. (2020). Selected Harmful and Potentially Harmful Constituents Levels in Commercial e-Cigarettes. Chemical Research in Toxicology, 33(2), 657–668.	GCMS	Impinger into a trap containing 80mL DNPH	55mL puff volume, 30 sec puff frequency, 3 sec puff duration
75-07-0	Acetaldehyde	23273 ng/ 100cm3			0.23273	Aerosol	not specified	unspecified	unspecified	unspecified	/			/			/			Not Specified	Not Specified	Belushkin, M., Tafin Djoko, D., Esposito, M., Korneliou, A., Jeannet, C., Lazzerini, M., & Jaccard, G. (2020). Selected Harmful and Potentially Harmful Constituents Levels in Commercial e-Cigarettes. Chemical Research in Toxicology, 33(2), 657–668.	GCMS	Impinger into a trap containing 80mL DNPH	55mL puff volume, 30 sec puff frequency, 4 sec puff duration
75-07-0	Acetaldehyde	12720 ng/puff			0.231273	Aerosol	not specified	unspecified	unspecified	Second	/			/			/			Not Specified	lab made:39.1% PG, 31.9% G, 1.8% nicotine, 20% Water	Belushkin, M., Tafin Djoko, D., Esposito, M., Korneliou, A., Jeannet, C., Lazzerini, M., & Jaccard, G. (2020). Selected Harmful and Potentially Harmful Constituents Levels in Commercial e-Cigarettes. Chemical Research in Toxicology, 33(2), 657–668.	GCMS	Impinger into a trap containing 80mL DNPH	55mL puff volume, 30 sec puff frequency, 3 sec puff duration
75-07-0	Acetaldehyde	0.22±0.09 µg/mg liquid	0.113789	-	0.227578	Aerosol	none- temperature controlled tube reactor	n/a	n/a	n/a	n/a			n/a			n/a			270°C	Commercial e-liquid in "Min Tee" flavor	Wang, P., Chen, W., Liao, J., Matsuo, T., Ito, K., Fowles, J., Shusterman, D., Mendell, M., & Kumagai, K. (2017). A Device-Independent Evaluation of Carbonyl Emissions from Heated Electronic Cigarette Solvents. PLOS ONE, 12(1), e0169811. https://doi.org/10.1371/journal.pone.0169811	HPLC	DNPH Cartridges	5-10 mg of EC vaporzied at 200mL/sec for 2.9sec. Therefore approx. 5-10 mg Eliquid used to make 9.667 mL of aerosol
75-07-0	Acetaldehyde	13-1707	0.001664	-	0.218496	Aerosol	eGO CE4 (ver.2) & Vision Spinner II battery	silica	unspecified	Second	3.8			/			2.6			single coil	Pure VG	Sleiman, M., Logue, J. M., Montesinos, V. N., Russell, M. L., Litter, M. I., Gundel, L. A., & Destaillats, H. (2016). Emissions from Electronic Cigarettes: Key Parameters Affecting the Release of Harmful Chemicals. Environmental Science & Technology, 50(17), 9644–9651. https://doi.org/10.1021/acs.est.6b01741	headspace gas chromatography with mass-selective detection or Thermal-desorption gas chromatography with mass-selective detection	DNPH cartridge	6.4mg e-liq/puff, 50ml puff volume
75-07-0	Acetaldehyde	0.20±0.15 µg/mg liquid	0.103445	-	0.206889	Aerosol	none- temperature controlled tube reactor	n/a	n/a	n/a	n/a			n/a			n/a			270°C	Commercial e-liquid in "tobacco" flavor	Wang, P., Chen, W., Liao, J., Matsuo, T., Ito, K., Fowles, J., Shusterman, D., Mendell, M., & Kumagai, K. (2017). A Device-Independent Evaluation of Carbonyl Emissions from Heated Electronic Cigarette Solvents. PLOS ONE, 12(1), e0169811. https://doi.org/10.1371/journal.pone.0169811	HPLC	DNPH Cartridges	5-10 mg of EC vaporzied at 200mL/sec for 2.9sec. Therefore approx. 5-10 mg Eliquid used to make 9.667 mL of aerosol
75-07-0	Acetaldehyde	0.023 mM			0.20263	Aerosol	KangerTech Protank II with Innokin iTasste V4	unspecified	unspecified	Third	/			6			2.2			Bottom coil	1:1 PG:GLY solution	Jensen, R. P., Strongin, R. M., & Peyton, D. H. (2017). Solvent Chemistry in the Electronic Cigarette Reaction Vessel. Scientific Reports, 7(1), 42549. https://doi.org/10.1038/srep42549	NMR Spectroscopy	Drawn via syringe directly into DMSO-d6 solution	5s, 6W, 10mg/puff, Acetaldehyde=44,050 mg/mole, 50mL puff vol
75-07-0	Acetaldehyde	230-1820 ng/mg	0.02346	-	0.18564	Aerosol	eGO CE4 (ver.2) & Vision Spinner II battery	silica	unspecified	Second	3.8			/			2.6			single coil	Apollo classic tobacco	Sleiman, M., Logue, J. M., Montesinos, V. N., Russell, M. L., Litter, M. I., Gundel, L. A., & Destaillats, H. (2016). Emissions from Electronic Cigarettes: Key Parameters Affecting the Release of Harmful Chemicals. Environmental Science & Technology, 50(17), 9644–9651. https://doi.org/10.1021/acs.est.6b01741	headspace gas chromatography with mass-selective detection or Thermal-desorption gas chromatography with mass-selective detection	DNPH cartridge	5.1mg e-liq/puff, 50ml puff volume
75-07-0	Acetaldehyde	10120 ng/puff			0.184	Aerosol	not specified	unspecified	unspecified	Second	/			/			/			Not Specified	Not Specified	Belushkin, M., Tafin Djoko, D., Esposito, M., Korneliou, A., Jeannet, C., Lazzerini, M., & Jaccard, G. (2020). Selected Harmful and Potentially Harmful Constituents Levels in Commercial e-Cigarettes. Chemical Research in Toxicology, 33(2), 657–668.	GCMS	Impinger into a trap containing 80mL DNPH	55mL puff volume, 30 sec puff frequency, 3 sec puff duration
75-07-0	Acetaldehyde	18363 ng/ 100cm3			0.18363	Aerosol	not specified	unspecified	unspecified	1st or 4th	/			/			/			Not Specified	Not Specified	Belushkin, M., Tafin Djoko, D., Esposito, M., Korneliou, A., Jeannet, C., Lazzerini, M., & Jaccard, G. (2020). Selected Harmful and Potentially Harmful Constituents Levels in Commercial e-Cigarettes. Chemical Research in Toxicology, 33(2), 657–668.	GCMS	Impinger into a trap containing 80mL DNPH	55mL puff volume, 30 sec puff frequency, 4 sec puff duration
75-07-0	Acetaldehyde	10 µg/puff*			0.181818	Aerosol	Voopoo Drag & Notchcoil	unspecified	stainless steel 316	Third	/			75			0.25				Tobacco Flavor with 20mg/mL Nicotine	Zelinkova, Z., & Wenzl, T. (2020). Influence of battery power setting on carbonyl emissionsfrom electronic cigarettes. Tobacco Induced Diseases, 18(September), 1–5. https://doi.org/10.18332/tid/126406	LC-MS/MS Liquid Chromatography with Tandem Mass Spectrometry	Glass impingers with DNPH and glass beads	*Concen. Estimated from graphs, 55mL Puff, 3 s puff duration, 30 s puff frequency
75-07-0	Acetaldehyde	13-1707 ng/mg	0.001326	-	0.174114	Aerosol	eGO CE4 (ver.2) & Vision Spinner II battery	silica	unspecified	Second	3.8			/			2.6			single coil	Pure VG	Sleiman, M., Logue, J. M., Montesinos, V. N., Russell, M. L., Litter, M. I., Gundel, L. A., & Destaillats, H. (2016). Emissions from Electronic Cigarettes: Key Parameters Affecting the Release of Harmful Chemicals. Environmental Science & Technology, 50(17), 9644–9651. https://doi.org/10.1021/acs.est.6b01741	headspace gas chromatography with mass-selective detection	DNPH cartridge	5.1mg e-liq/puff, 50ml puff volume
75-07-0	Acetaldehyde	6.88±0.38 µg/puff			0.172	Aerosol	E-Cig CE4 and eGO-T battery	unspecified	unspecified	Second	3.9			4.9			3.1			top single coil	Caramel Mocha flavor 80/20 PG(%)/VG(%)	Khlystov, A., & Samburova, V. (2016). Flavoring Compounds Dominate Toxic Aldehyde Production during E-Cigarette Vaping. Environmental Science & Technology, 50(23), 13080–13085.	High performance liquid chromatography	DNPH cartridges	40ml puff volume
75-07-0	Acetaldehyde	8700 ng/puff			0.158182	Aerosol	not specified	unspecified	unspecified	Second	/			/			/			Not Specified	lab made:39.1% PG, 31.9% G, 1.8% nicotine, 20% Water	Belushkin, M., Tafin Djoko, D., Esposito, M., Korneliou, A., Jeannet, C., Lazzerini, M., & Jaccard, G. (2020). Selected Harmful and Potentially Harmful Constituents Levels in Commercial e-Cigarettes. Chemical Research in Toxicology, 33(2), 657–668.	GCMS	Impinger into a trap containing 80mL DNPH	55mL puff volume, 30 sec puff frequency, 3 sec puff duration
75-07-0	Acetaldehyde	8340 ng/puff			0.151636	Aerosol	not specified	unspecified	unspecified	Second	/			/			/			Not Specified	Not Specified	Belushkin, M., Tafin Djoko, D., Esposito, M., Korneliou, A., Jeannet, C., Lazzerini, M., & Jaccard, G. (2020). Selected Harmful and Potentially Harmful Constituents Levels in Commercial e-Cigarettes. Chemical Research in Toxicology, 33(2), 657–668.	GCMS	Impinger into a trap containing 80mL DNPH	55mL puff volume, 30 sec puff frequency, 3 sec puff duration
75-07-0	Acetaldehyde	134.30±7.8 µg/10 puffs			0.147582	Aerosol	Kangertech EVOD2, iTase VV	unspecified	unspecified	Second	4.7			14.7			1.5				Halo Menthol Ice (6mg/mL nicotine)	Ogunwale, M. A., Li, M., Ramakrishnam Raju, M. V., Chen, Y., Nantz, M. H., Conklin, D. J., & Fu, X.-A. (2017). Aldehyde Detection in Electronic Cigarette Aerosols. ACS Omega, 2(3), 1207–1214. https://doi.org/10.1021/acsomega.6b00489	Gas chromatography-mass spectrometry	Tedlar bags	91ml/puff
75-07-0	Acetaldehyde	5.67±0.75 µg/puff			0.14175	Aerosol	E-Cig CE4 and eGO-T battery	unspecified	unspecified	Second	3.9			4.9			3.1			top single coil	Pina Colada flavor 80/20 PG(%)/VG(%)	Khlystov, A., & Samburova, V. (2016). Flavoring Compounds Dominate Toxic Aldehyde Production during E-Cigarette Vaping. Environmental Science & Technology, 50(23), 13080–13085.	High performance liquid chromatography	DNPH cartridges	40ml puff volume
75-07-0	Acetaldehyde	134.55 µg/15 puffs			0.133881	Aerosol	SMOKTF-N2 Air Core ECIG	unspecified	unspecified	Third	/			70			0.22				Propylene Glycol	Talih, S., Salman, R., El-Hage, R., Karam, E., Karaoghlanian, N., El-Hellani, A., Saliba, N., Eissenberg, T., & Shihadeh, A. (2021). Might limiting liquid nicotine concentration result in more toxic electronic cigarette aerosols? Tobacco Control, 30(3), 348–350. https://doi.org/10.1136/tobaccocontrol-2019-055523	HPLC-UV (High-performance liquid chromatography-ultraviolet)	Glass fiber filters	4-s puffs at a flow rate of 1 Liter per minute(approx. 67mL/puff)
75-07-0	Acetaldehyde	4082 ± 42 ng/puff			0.133094	Aerosol	Vapros Spinner II with 0.5 mL Ccell Cartidges	unspecified	unspecified	Second	3.8			/			2.1				70:30 PG:VG	Chen, J. Y., Canchola, A., & Lin, Y.-H. (2021). Carbonyl Composition and Electrophilicity in Vaping Emissions of Flavored and Unflavored E-Liquids. Toxics, 9(12), 345. https://doi.org/10.3390/toxics9120345	GC/EI-MS & LC/EIS-QTOFMS	Cold trap impinger positioned inside a box filled with dry ice	30.67mL puff vol. based on 0.46L/min flow, 4 sec puff
75-07-0	Acetaldehyde	73 µg/10 puffs			0.132727	Aerosol	Brand "D" Japanese Second Generation E-Cigs	unspecified	Nichrome	Second	3.66	-	5.12	/			/				Apple flavor (Liqua brand) or e-liquid provided with e-cig	Uchiyama, S., Senoo, Y., Hayashida, H., Inaba, Y., Nakagome, H., & Kunugita, N. (2016). Determination of Chemical Compounds Generated from Second-generation E-cigarettes Using a Sorbent Cartridge Followed by a Two-step Elution Method. Analytical Sciences, 32(5), 549–555. https://doi.org/10.2116/analsci.32.549	HPLC and GC/MS	Carboxen-572 sorbent Cartridge & Cambridge filter pads	55mL Puff Volume
75-07-0	Acetaldehyde	59-66 µg/10puffs	0.118	-	0.132	Aerosol	none- temperature controlled tube reactor	n/a	n/a	n/a	n/a			n/a			n/a			318°C	Commercial e-liquid in "Min Tee" flavor	Wang, P., Chen, W., Liao, J., Matsuo, T., Ito, K., Fowles, J., Shusterman, D., Mendell, M., & Kumagai, K. (2017). A Device-Independent Evaluation of Carbonyl Emissions from Heated Electronic Cigarette Solvents. PLOS ONE, 12(1), e0169811. https://doi.org/10.1371/journal.pone.0169811	HPLC	DNPH Cartridges	50ml Puff
75-07-0	Acetaldehyde	6550 ng/puff			0.119091	Aerosol	not specified	unspecified	unspecified	1st or 4th	/			/			/			Not Specified	Not Specified	Belushkin, M., Tafin Djoko, D., Esposito, M., Korneliou, A., Jeannet, C., Lazzerini, M., & Jaccard, G. (2020). Selected Harmful and Potentially Harmful Constituents Levels in Commercial e-Cigarettes. Chemical Research in Toxicology, 33(2), 657–668.	GCMS	Impinger into a trap containing 80mL DNPH	55mL puff volume, 30 sec puff frequency, 3 sec puff duration
75-07-0	Acetaldehyde	11909 ng/ 100cm3			0.11909	Aerosol	not specified	unspecified	unspecified	1st or 4th	/			/			/			Not Specified	Not Specified	Belushkin, M., Tafin Djoko, D., Esposito, M., Korneliou, A., Jeannet, C., Lazzerini, M., & Jaccard, G. (2020). Selected Harmful and Potentially Harmful Constituents Levels in Commercial e-Cigarettes. Chemical Research in Toxicology, 33(2), 657–668.	GCMS	Impinger into a trap containing 80mL DNPH	55mL puff volume, 30 sec puff frequency, 3 sec puff duration
75-07-0	Acetaldehyde	6400 ng/puff			0.116364	Aerosol	not specified	unspecified	unspecified	Third	/			/			/			Not Specified	Not Specified	Belushkin, M., Tafin Djoko, D., Esposito, M., Korneliou, A., Jeannet, C., Lazzerini, M., & Jaccard, G. (2020). Selected Harmful and Potentially Harmful Constituents Levels in Commercial e-Cigarettes. Chemical Research in Toxicology, 33(2), 657–668.	GCMS	Impinger into a trap containing 80mL DNPH	55mL puff volume, 30 sec puff frequency, 3 sec puff duration
75-07-0	Acetaldehyde	6 µg/puff*			0.109091	Aerosol	Vaporesso SWAG & GT cCell Coils	unspecified	stainless steel 316	Third	/			50			0.5				Tobacco Flavor with 20mg/mL Nicotine	Zelinkova, Z., & Wenzl, T. (2020). Influence of battery power setting on carbonyl emissionsfrom electronic cigarettes. Tobacco Induced Diseases, 18(September), 1–5. https://doi.org/10.18332/tid/126406	LC-MS/MS Liquid Chromatography with Tandem Mass Spectrometry	Glass impingers with DNPH and glass beads	*Concen. Estimated from graphs, 55mL Puff, 3 s puff duration, 30 s puff frequency
75-07-0	Acetaldehyde	10588 ng/100cm3			0.10588	Aerosol	not specified	unspecified	unspecified	1st or 4th	/			/			/			Not Specified	Not Specified	Belushkin, M., Tafin Djoko, D., Esposito, M., Korneliou, A., Jeannet, C., Lazzerini, M., & Jaccard, G. (2020). Selected Harmful and Potentially Harmful Constituents Levels in Commercial e-Cigarettes. Chemical Research in Toxicology, 33(2), 657–668.	GCMS	Impinger into a trap containing 80mL DNPH	80mL puff volume, 30 sec puff frequency, 4 sec puff duration
75-07-0	Acetaldehyde	5640 ng/puff			0.102545	Aerosol	not specified	unspecified	unspecified	Second	/			/			/			Not Specified	lab made:39.1% PG, 31.9% G, 1.8% nicotine, 20% Water	Belushkin, M., Tafin Djoko, D., Esposito, M., Korneliou, A., Jeannet, C., Lazzerini, M., & Jaccard, G. (2020). Selected Harmful and Potentially Harmful Constituents Levels in Commercial e-Cigarettes. Chemical Research in Toxicology, 33(2), 657–668.	HPLC	Impinger into a trap containing 80mL DNPH	55mL puff volume, 30 sec puff frequency, 3 sec puff duration
75-07-0	Acetaldehyde	56 µg/10 puffs			0.101818	Aerosol	Brand "E" Japanese Second Generation E-Cigs	unspecified	Nichrome	Second	3.66	-	5.12	/			/				Apple flavor (Liqua brand) or e-liquid provided with e-cig	Uchiyama, S., Senoo, Y., Hayashida, H., Inaba, Y., Nakagome, H., & Kunugita, N. (2016). Determination of Chemical Compounds Generated from Second-generation E-cigarettes Using a Sorbent Cartridge Followed by a Two-step Elution Method. Analytical Sciences, 32(5), 549–555. https://doi.org/10.2116/analsci.32.549	HPLC and GC/MS	Carboxen-572 sorbent Cartridge & Cambridge filter pads	55mL Puff Volume
75-07-0	Acetaldehyde	10000 ng/100cm3			0.1	Aerosol	not specified	unspecified	unspecified	1st or 4th	/			/			/			Not Specified	Not Specified	Belushkin, M., Tafin Djoko, D., Esposito, M., Korneliou, A., Jeannet, C., Lazzerini, M., & Jaccard, G. (2020). Selected Harmful and Potentially Harmful Constituents Levels in Commercial e-Cigarettes. Chemical Research in Toxicology, 33(2), 657–668.	GCMS	Impinger into a trap containing 80mL DNPH	80mL puff volume, 30 sec puff frequency, 4 sec puff duration
75-07-0	Acetaldehyde	0.013 mM			0.0984958	Aerosol	KangerTech Protank II with Innokin iTasste V4	unspecified	unspecified	Third	/			8			2.2			Bottom coil	1:1 PG:GLY solution	Jensen, R. P., Strongin, R. M., & Peyton, D. H. (2017). Solvent Chemistry in the Electronic Cigarette Reaction Vessel. Scientific Reports, 7(1), 42549. https://doi.org/10.1038/srep42549	NMR Spectroscopy	Drawn via syringe directly into DMSO-d6 solution	3s, 8W, 8.6mg/puff, Acetaldehyde=44,050 mg/mole, 50mL puff vol
75-07-0	Acetaldehyde	9673 ng/ 100cm3			0.09673	Aerosol	not specified	unspecified	unspecified	1st or 4th	/			/			/			Not Specified	Not Specified	Belushkin, M., Tafin Djoko, D., Esposito, M., Korneliou, A., Jeannet, C., Lazzerini, M., & Jaccard, G. (2020). Selected Harmful and Potentially Harmful Constituents Levels in Commercial e-Cigarettes. Chemical Research in Toxicology, 33(2), 657–668.	GCMS	Impinger into a trap containing 80mL DNPH	55mL puff volume, 30 sec puff frequency, 3 sec puff duration
75-07-0	Acetaldehyde	5320 ng/puff			0.0967273	Aerosol	not specified	unspecified	unspecified	1st or 4th	/			/			/			Not Specified	Not Specified	Belushkin, M., Tafin Djoko, D., Esposito, M., Korneliou, A., Jeannet, C., Lazzerini, M., & Jaccard, G. (2020). Selected Harmful and Potentially Harmful Constituents Levels in Commercial e-Cigarettes. Chemical Research in Toxicology, 33(2), 657–668.	GCMS	Impinger into a trap containing 80mL DNPH	55mL puff volume, 30 sec puff frequency, 3 sec puff duration
75-07-0	Acetaldehyde	52 µg/10 puffs			0.0945455	Aerosol	Brand "C" Japanese Second Generation E-Cigs	unspecified	Nichrome	Second	3.66	-	5.12	/			/				Apple flavor (Liqua brand) or e-liquid provided with e-cig	Uchiyama, S., Senoo, Y., Hayashida, H., Inaba, Y., Nakagome, H., & Kunugita, N. (2016). Determination of Chemical Compounds Generated from Second-generation E-cigarettes Using a Sorbent Cartridge Followed by a Two-step Elution Method. Analytical Sciences, 32(5), 549–555. https://doi.org/10.2116/analsci.32.549	HPLC and GC/MS	Carboxen-572 sorbent Cartridge & Cambridge filter pads	55mL Puff Volume
75-07-0	Acetaldehyde	5120 ng/puff			0.0930909	Aerosol	not specified	unspecified	unspecified	Second	/			/			/			Not Specified	Not Specified	Belushkin, M., Tafin Djoko, D., Esposito, M., Korneliou, A., Jeannet, C., Lazzerini, M., & Jaccard, G. (2020). Selected Harmful and Potentially Harmful Constituents Levels in Commercial e-Cigarettes. Chemical Research in Toxicology, 33(2), 657–668.	GCMS	Impinger into a trap containing 80mL DNPH	55mL puff volume, 30 sec puff frequency, 3 sec puff duration
75-07-0	Acetaldehyde	4920 ng/puff			0.0894545	Aerosol	not specified	unspecified	unspecified	Second	/			/			/			Not Specified	Not Specified	Belushkin, M., Tafin Djoko, D., Esposito, M., Korneliou, A., Jeannet, C., Lazzerini, M., & Jaccard, G. (2020). Selected Harmful and Potentially Harmful Constituents Levels in Commercial e-Cigarettes. Chemical Research in Toxicology, 33(2), 657–668.	HPLC	Impinger into a trap containing 80mL DNPH	55mL puff volume, 30 sec puff frequency, 3 sec puff duration
75-07-0	Acetaldehyde	28 μg/g EC liquid			0.0877541	Aerosol	SMOK Tech AL85 Mod & TFV8 Baby Q-2 atomizer	stainless steel	Oraganic cotton	3rd	4.9			60			0.4			Dual coil (Aged atomizer, 810 puffs)	Lava Flow, 0 Nicotine (Strawberry, pineapple, coconut)	Ureña, J. F., Ebersol, L. A., Silakov, A., Elias, R. J., & Lambert, J. D. (2020). Impact of Atomizer Age and Flavor on In Vitro Toxicity of Aerosols from a Third-Generation Electronic Cigarette against Human Oral Cells. Chemical Research in Toxicology, 33(10), 2527–2537. https://doi.org/10.1021/acs.chemrestox.0c00028	HPLC-UV	hydroquinone Cartridge and DNPH cartridge	*Estimated from graphs, 100mL puff volume,42.31 g EC Liquid/810 puffs (Table S2)
75-07-0	Acetaldehyde	4600 ng/puff			0.0836364	Aerosol	not specified	unspecified	unspecified	Second	/			/			/			Not Specified	lab made:39.1% PG, 31.9% G, 1.8% nicotine, 20% Water	Belushkin, M., Tafin Djoko, D., Esposito, M., Korneliou, A., Jeannet, C., Lazzerini, M., & Jaccard, G. (2020). Selected Harmful and Potentially Harmful Constituents Levels in Commercial e-Cigarettes. Chemical Research in Toxicology, 33(2), 657–668.	HPLC	Impinger into a trap containing 80mL DNPH	55mL puff volume, 30 sec puff frequency, 3 sec puff duration
75-07-0	Acetaldehyde	4560 ng/puff			0.0829091	Aerosol	not specified	unspecified	unspecified	Second	/			/			/			Not Specified	Not Specified	Belushkin, M., Tafin Djoko, D., Esposito, M., Korneliou, A., Jeannet, C., Lazzerini, M., & Jaccard, G. (2020). Selected Harmful and Potentially Harmful Constituents Levels in Commercial e-Cigarettes. Chemical Research in Toxicology, 33(2), 657–668.	HPLC	Impinger into a trap containing 80mL DNPH	55mL puff volume, 30 sec puff frequency, 3 sec puff duration
75-07-0	Acetaldehyde	4540 ng/puff			0.0825455	Aerosol	not specified	unspecified	unspecified	Second	/			/			/			Not Specified	Not Specified	Belushkin, M., Tafin Djoko, D., Esposito, M., Korneliou, A., Jeannet, C., Lazzerini, M., & Jaccard, G. (2020). Selected Harmful and Potentially Harmful Constituents Levels in Commercial e-Cigarettes. Chemical Research in Toxicology, 33(2), 657–668.	HPLC	Impinger into a trap containing 80mL DNPH	55mL puff volume, 30 sec puff frequency, 3 sec puff duration
75-07-0	Acetaldehyde	4420 ng/puff			0.0803636	Aerosol	not specified	unspecified	unspecified	Second	/			/			/			Not Specified	lab made:39.1% PG, 31.9% G, 1.8% nicotine, 20% Water	Belushkin, M., Tafin Djoko, D., Esposito, M., Korneliou, A., Jeannet, C., Lazzerini, M., & Jaccard, G. (2020). Selected Harmful and Potentially Harmful Constituents Levels in Commercial e-Cigarettes. Chemical Research in Toxicology, 33(2), 657–668.	HPLC	Impinger into a trap containing 80mL DNPH	55mL puff volume, 30 sec puff frequency, 3 sec puff duration
75-07-0	Acetaldehyde	7938 ng/ 100cm3			0.07938	Aerosol	not specified	unspecified	unspecified	1st or 4th	/			/			/			Not Specified	Not Specified	Belushkin, M., Tafin Djoko, D., Esposito, M., Korneliou, A., Jeannet, C., Lazzerini, M., & Jaccard, G. (2020). Selected Harmful and Potentially Harmful Constituents Levels in Commercial e-Cigarettes. Chemical Research in Toxicology, 33(2), 657–668.	GCMS	Impinger into a trap containing 80mL DNPH	80mL puff volume, 30 sec puff frequency, 3 sec puff duration
75-07-0	Acetaldehyde	4300 ng/puff			0.0781818	Aerosol	not specified	unspecified	unspecified	Second	/			/			/			Not Specified	Not Specified	Belushkin, M., Tafin Djoko, D., Esposito, M., Korneliou, A., Jeannet, C., Lazzerini, M., & Jaccard, G. (2020). Selected Harmful and Potentially Harmful Constituents Levels in Commercial e-Cigarettes. Chemical Research in Toxicology, 33(2), 657–668.	HPLC	Impinger into a trap containing 80mL DNPH	55mL puff volume, 30 sec puff frequency, 3 sec puff duration
75-07-0	Acetaldehyde	4180 ng/puff			0.076	Aerosol	not specified	unspecified	unspecified	Second	/			/			/			Not Specified	Not Specified	Belushkin, M., Tafin Djoko, D., Esposito, M., Korneliou, A., Jeannet, C., Lazzerini, M., & Jaccard, G. (2020). Selected Harmful and Potentially Harmful Constituents Levels in Commercial e-Cigarettes. Chemical Research in Toxicology, 33(2), 657–668.	HPLC	Impinger into a trap containing 80mL DNPH	55mL puff volume, 30 sec puff frequency, 3 sec puff duration
75-07-0	Acetaldehyde	2.95±0.82 µg/puff			0.07375	Aerosol	V2 Standard	unspecified	unspecified	First	4.2			5.2			3.5			single coil cartomizer	Red Tobacco flavor 80/20 PG(%)/VG(%)	Khlystov, A., & Samburova, V. (2016). Flavoring Compounds Dominate Toxic Aldehyde Production during E-Cigarette Vaping. Environmental Science & Technology, 50(23), 13080–13085.	High performance liquid chromatography	DNPH cartridges	40ml puff volume
75-07-0	Acetaldehyde	3960 ng/puff			0.072	Aerosol	not specified	unspecified	unspecified	Second	/			/			/			Not Specified	Not Specified	Belushkin, M., Tafin Djoko, D., Esposito, M., Korneliou, A., Jeannet, C., Lazzerini, M., & Jaccard, G. (2020). Selected Harmful and Potentially Harmful Constituents Levels in Commercial e-Cigarettes. Chemical Research in Toxicology, 33(2), 657–668.	HPLC	Impinger into a trap containing 80mL DNPH	55mL puff volume, 30 sec puff frequency, 3 sec puff duration
75-07-0	Acetaldehyde	59±9.4 (gas) µg/15 puffs			0.0715152	Aerosol	Unspecified brand with 2ml tank and stainless steel coil	unspecified	stainless steel	Third	3.7			50			0.1	-	3.5		Commercial e-liquid consisting of PG (∼30%), GLY (∼70%), nicotine (∼0.3%), menthol, and apple flavor	Uchiyama, S., Noguchi, M., Sato, A., Ishitsuka, M., Inaba, Y., & Kunugita, N. (2020). Determination of Thermal Decomposition Products Generated from E-Cigarettes. Chemical Research in Toxicology, 33(2), 576–583. https://doi.org/10.1021/acs.chemrestox.9b00410	Gas chromatography/Mass spectrometry and High performance liquid chromatography	Carboxen-572 Rezorian Cartridge & Cambridge filter pads	55ml puff volume
75-07-0	Acetaldehyde	3840 ng/puff			0.0698182	Aerosol	not specified	unspecified	unspecified	Second	/			/			/			Not Specified	Not Specified	Belushkin, M., Tafin Djoko, D., Esposito, M., Korneliou, A., Jeannet, C., Lazzerini, M., & Jaccard, G. (2020). Selected Harmful and Potentially Harmful Constituents Levels in Commercial e-Cigarettes. Chemical Research in Toxicology, 33(2), 657–668.	GCMS	Impinger into a trap containing 80mL DNPH	55mL puff volume, 30 sec puff frequency, 3 sec puff duration
75-07-0	Acetaldehyde	63.1±3.5 µg/10 puffs			0.0693407	Aerosol	Kangertech EVOD2, iTase VV	unspecified	unspecified	Second	3.7			9.1			1.5				eVo Black Diamond (6mg/mL nicotine)	Ogunwale, M. A., Li, M., Ramakrishnam Raju, M. V., Chen, Y., Nantz, M. H., Conklin, D. J., & Fu, X.-A. (2017). Aldehyde Detection in Electronic Cigarette Aerosols. ACS Omega, 2(3), 1207–1214. https://doi.org/10.1021/acsomega.6b00489	Gas chromatography-mass spectrometry	Tedlar bags	91ml/puff
75-07-0	Acetaldehyde	3780 ng/puff			0.0687273	Aerosol	not specified	unspecified	unspecified	Second	/			/			/			Not Specified	Not Specified	Belushkin, M., Tafin Djoko, D., Esposito, M., Korneliou, A., Jeannet, C., Lazzerini, M., & Jaccard, G. (2020). Selected Harmful and Potentially Harmful Constituents Levels in Commercial e-Cigarettes. Chemical Research in Toxicology, 33(2), 657–668.	HPLC	Impinger into a trap containing 80mL DNPH	55mL puff volume, 30 sec puff frequency, 3 sec puff duration
75-07-0	Acetaldehyde	3620 ng/puff			0.0658182	Aerosol	not specified	unspecified	unspecified	Second	/			/			/			Not Specified	Not Specified	Belushkin, M., Tafin Djoko, D., Esposito, M., Korneliou, A., Jeannet, C., Lazzerini, M., & Jaccard, G. (2020). Selected Harmful and Potentially Harmful Constituents Levels in Commercial e-Cigarettes. Chemical Research in Toxicology, 33(2), 657–668.	HPLC	Impinger into a trap containing 80mL DNPH	55mL puff volume, 30 sec puff frequency, 3 sec puff duration
75-07-0	Acetaldehyde	3600 ng/puff			0.0654545	Aerosol	not specified	unspecified	unspecified	1st or 4th	/			/			/			Not Specified	Not Specified	Belushkin, M., Tafin Djoko, D., Esposito, M., Korneliou, A., Jeannet, C., Lazzerini, M., & Jaccard, G. (2020). Selected Harmful and Potentially Harmful Constituents Levels in Commercial e-Cigarettes. Chemical Research in Toxicology, 33(2), 657–668.	GCMS	Impinger into a trap containing 80mL DNPH	55mL puff volume, 30 sec puff frequency, 3 sec puff duration
75-07-0	Acetaldehyde	20.70-677.50µg/200 puffs	0.00188182	-	0.0615909	Aerosol	Essentra Scientific Cartomizer style E-Cig	fibreglass silica	nichrome	First	3.7			4.9			2.8			midcoil	1.8% Nicotine liquid containing propylene glycol, glycerol, vanilla extract, linalool, vanillin, menthol, malic acid, acetylpyrazine, ethyl acetate, ethyl maltol, trimethylpyrazine, tabanone, beta-damascenone, and water	Guthery, W. (2016). Emissions of Toxic Carbonyls in an Electronic Cigarette. Beiträge Zur Tabakforschung / Contributions to Tobacco Research, 27(1). https://doi.org/10.1515/cttr-2016-0005	Gas chromatography with flame ionisation detection (GC-FID)	Cambridge filter glass fibre pads	55 ml puff volume
75-07-0	Acetaldehyde	3300 ng/puff			0.06	Aerosol	not specified	unspecified	unspecified	Second	/			/			/			Not Specified	Not Specified	Belushkin, M., Tafin Djoko, D., Esposito, M., Korneliou, A., Jeannet, C., Lazzerini, M., & Jaccard, G. (2020). Selected Harmful and Potentially Harmful Constituents Levels in Commercial e-Cigarettes. Chemical Research in Toxicology, 33(2), 657–668.	HPLC	Impinger into a trap containing 80mL DNPH	55mL puff volume, 30 sec puff frequency, 3 sec puff duration
75-07-0	Acetaldehyde	5788 ng/ 100cm3			0.05788	Aerosol	not specified	unspecified	unspecified	1st or 4th	/			/			/			Not Specified	Not Specified	Belushkin, M., Tafin Djoko, D., Esposito, M., Korneliou, A., Jeannet, C., Lazzerini, M., & Jaccard, G. (2020). Selected Harmful and Potentially Harmful Constituents Levels in Commercial e-Cigarettes. Chemical Research in Toxicology, 33(2), 657–668.	GCMS	Impinger into a trap containing 80mL DNPH	80mL puff volume, 30 sec puff frequency, 3 sec puff duration
75-07-0	Acetaldehyde	3140 ng/puff			0.0570909	Aerosol	not specified	unspecified	unspecified	Second	/			/			/			Not Specified	Not Specified	Belushkin, M., Tafin Djoko, D., Esposito, M., Korneliou, A., Jeannet, C., Lazzerini, M., & Jaccard, G. (2020). Selected Harmful and Potentially Harmful Constituents Levels in Commercial e-Cigarettes. Chemical Research in Toxicology, 33(2), 657–668.	HPLC	Impinger into a trap containing 80mL DNPH	55mL puff volume, 30 sec puff frequency, 3 sec puff duration
75-07-0	Acetaldehyde	2880 ng/puff			0.0523636	Aerosol	not specified	unspecified	unspecified	1st or 4th	/			/			/			Not Specified	Not Specified	Belushkin, M., Tafin Djoko, D., Esposito, M., Korneliou, A., Jeannet, C., Lazzerini, M., & Jaccard, G. (2020). Selected Harmful and Potentially Harmful Constituents Levels in Commercial e-Cigarettes. Chemical Research in Toxicology, 33(2), 657–668.	HPLC	Impinger into a trap containing 80mL DNPH	55mL puff volume, 30 sec puff frequency, 3 sec puff duration
75-07-0	Acetaldehyde	44.8±3.3 µg/10 puffs			0.0492308	Aerosol	Kangertech EVOD2, iTase VV	unspecified	unspecified	Second	3.7			9.1			1.5				Perfected Vapes/Clearwater (6mg/mL nicotine)	Ogunwale, M. A., Li, M., Ramakrishnam Raju, M. V., Chen, Y., Nantz, M. H., Conklin, D. J., & Fu, X.-A. (2017). Aldehyde Detection in Electronic Cigarette Aerosols. ACS Omega, 2(3), 1207–1214. https://doi.org/10.1021/acsomega.6b00489	Gas chromatography-mass spectrometry	Tedlar bags	91ml/puff
75-07-0	Acetaldehyde	48.9 µg/15 puffs			0.0486567	Aerosol	SMOKTF-N2 Air Core ECIG	unspecified	unspecified	Third	/			60			0.22				Propylene Glycol	Talih, S., Salman, R., El-Hage, R., Karam, E., Karaoghlanian, N., El-Hellani, A., Saliba, N., Eissenberg, T., & Shihadeh, A. (2021). Might limiting liquid nicotine concentration result in more toxic electronic cigarette aerosols? Tobacco Control, 30(3), 348–350. https://doi.org/10.1136/tobaccocontrol-2019-055523	HPLC-UV (High-performance liquid chromatography-ultraviolet)	Glass fiber filters	4-s puffs at a flow rate of 1 Liter per minute(approx. 67mL/puff)
75-07-0	Acetaldehyde	2660 ng/puff			0.0483636	Aerosol	not specified	unspecified	unspecified	Second	/			/			/			Not Specified	Not Specified	Belushkin, M., Tafin Djoko, D., Esposito, M., Korneliou, A., Jeannet, C., Lazzerini, M., & Jaccard, G. (2020). Selected Harmful and Potentially Harmful Constituents Levels in Commercial e-Cigarettes. Chemical Research in Toxicology, 33(2), 657–668.	HPLC	Impinger into a trap containing 80mL DNPH	55mL puff volume, 30 sec puff frequency, 3 sec puff duration
75-07-0	Acetaldehyde	48 */-51 mg/m3			0.048	Aerosol	16 electronic cigarettes from brand "A"	unspecified	Nichrome	unspecified	/			/			/				not specified	Uchiyama, S., Ohta, K., Inaba, Y., & Kunugita, N. (2013). Determination of Carbonyl Compounds Generated from the E-cigarette Using Coupled Silica Cartridges Impregnated with Hydroquinone and 2,4-Dinitrophenylhydrazine, Followed by High-Performance Liquid Chromatography. Analytical Sciences, 29(12), 1219–1222. https://doi.org/10.2116/analsci.29.1219	HPLC UV	DNPH Cartridge & HQ (Hydroquinone) cartridge	1mg/cm3 = 0.000001mg/mL
75-07-0	Acetaldehyde	57.19 µg/15puffs			0.0476583	Aerosol	Ezzy Oval	cotton	unspecified	Fourth	3.92			8.94			1.72				Berry Cool	Talih, S., Salman, R., Soule, E., El-Hage, R., Karam, E., Karaoghlanian, N., El-Hellani, A., Saliba, N., & Shihadeh, A. (2022). Electrical features, liquid composition and toxicant emissions from ‘pod-mod’-like disposable electronic cigarettes. Tobacco Control, 31(5), 667–670.	HPLC-UV (high-performance liquid chromatography ultraviolet)	DNPH Cartridge	Ezzy Oval, 4 sec puff at1.2L/min flow rate,(80.0ml puff volume)
75-07-0	Acetaldehyde	2580 ng/puff			0.0469091	Aerosol	not specified	unspecified	unspecified	Second	/			/			/			Not Specified	lab made:39.1% PG, 31.9% G, 1.8% nicotine, 20% Water	Belushkin, M., Tafin Djoko, D., Esposito, M., Korneliou, A., Jeannet, C., Lazzerini, M., & Jaccard, G. (2020). Selected Harmful and Potentially Harmful Constituents Levels in Commercial e-Cigarettes. Chemical Research in Toxicology, 33(2), 657–668.	GCMS	Impinger into a trap containing 80mL DNPH	55mL puff volume, 30 sec puff frequency, 3 sec puff duration
75-07-0	Acetaldehyde	2580 ng/puff			0.0469091	Aerosol	not specified	unspecified	unspecified	Second	/			/			/			Not Specified	Not Specified	Belushkin, M., Tafin Djoko, D., Esposito, M., Korneliou, A., Jeannet, C., Lazzerini, M., & Jaccard, G. (2020). Selected Harmful and Potentially Harmful Constituents Levels in Commercial e-Cigarettes. Chemical Research in Toxicology, 33(2), 657–668.	HPLC	Impinger into a trap containing 80mL DNPH	55mL puff volume, 30 sec puff frequency, 3 sec puff duration
75-07-0	Acetaldehyde	260-270 ng/mg	0.04264	-	0.04428	Aerosol	Kangertech Aerotank Mini & Vision Spinner II Battery	silica	unspecified	Second	3.8			/			2.6			double coil	Apollo classic tobacco	Sleiman, M., Logue, J. M., Montesinos, V. N., Russell, M. L., Litter, M. I., Gundel, L. A., & Destaillats, H. (2016). Emissions from Electronic Cigarettes: Key Parameters Affecting the Release of Harmful Chemicals. Environmental Science & Technology, 50(17), 9644–9651. https://doi.org/10.1021/acs.est.6b01741	headspace gas chromatography with mass-selective detection or Thermal-desorption gas chromatography with mass-selective detection	DNPH cartridge	8.2mg e-liq/puff, 50ml puff volume
75-07-0	Acetaldehyde	96 ng/mg of Eliquid			0.04032	Aerosol	SMOK Stick V8 kit (Smoktech)	Cotton	Kantal (FeCrAl alloy)	Second	3.8			/			0.25			(2 coils)	Naked 100 Euro Gold Tobacco (Nic 6mg/mL, VG/PG 65%/35%)	Cancelada, L., Tang, X., Russell, M. L., Maddalena, R. L., Litter, M. I., Gundel, L. A., & Destaillats, H. (2021). Volatile aldehyde emissions from “sub-ohm” vaping devices. Environmental Research, 197, 111188. https://doi.org/10.1016/j.envres.2021.111197	HPLC	DNPH cartridge	50% Airflow vent, 50mL puff volume, ≈21 mg E-Liquid/puff
75-07-0	Acetaldehyde	2.0 µg/puff			0.04	Aerosol	SMOK Stick V8 kit (Smoktech)	Cotton	Kantal (FeCrAl alloy)	Second	3.8			/			0.25			(2 coils)	Naked 100 Euro Gold Tobacco (Nic 6mg/mL, VG/PG 65%/35%)	Cancelada, L., Tang, X., Russell, M. L., Maddalena, R. L., Litter, M. I., Gundel, L. A., & Destaillats, H. (2021). Volatile aldehyde emissions from “sub-ohm” vaping devices. Environmental Research, 197, 111188. https://doi.org/10.1016/j.envres.2021.111188	HPLC	DNPH cartridge	20.08 mg E-liquid consumed per puff, 50mL puff volume
75-07-0	Acetaldehyde	61.33(±7.38)µg/g			0.0386963	Aerosol	Tesla Invader III & KangerTech SubTank Mini atomizer	unspecified	kanthal	Third	/			24			1.26			7.0ml/sec flow rate	1:1 PG/VG	Korzun, T., Lazurko, M., Munhenzva, I., Barsanti, K. C., Huang, Y., Jensen, R. P., … Strongin, R. M. (2018). E-Cigarette Airflow Rate Modulates Toxicant Profiles and Can Lead to Concerning Levels of Solvent Consumption. ACS Omega, 3(1), 30–36. https://doi.org/10.1021/acsomega.7b01521	Quantitative NMR (qNMR)	impinger containing DMSO-d6 followed by a cold trap	Given 21mL puff volume & 13.25 mg eliq/puff
75-07-0	Acetaldehyde	94 ng/mg of Eliquid			0.0376	Aerosol	SMOK Stick V8 kit (Smoktech)	Cotton	Kantal (FeCrAl alloy)	Second	3.8			/			0.25			(2 coils)	Naked 100 Euro Gold Tobacco (Nic 6mg/mL, VG/PG 65%/35%)	Cancelada, L., Tang, X., Russell, M. L., Maddalena, R. L., Litter, M. I., Gundel, L. A., & Destaillats, H. (2021). Volatile aldehyde emissions from “sub-ohm” vaping devices. Environmental Research, 197, 111188. https://doi.org/10.1016/j.envres.2021.111192	HPLC	DNPH cartridge	25% Airflow vent, 50mL puff volume, ≈20 mg E-Liquid/puff
75-07-0	Acetaldehyde	2 µg/puff*			0.0363636	Aerosol	Vaporesso SWAG & GT cCell Coils	unspecified	stainless steel 316	Third	/			40			0.5				Tobacco Flavor with 20mg/mL Nicotine	Zelinkova, Z., & Wenzl, T. (2020). Influence of battery power setting on carbonyl emissionsfrom electronic cigarettes. Tobacco Induced Diseases, 18(September), 1–5. https://doi.org/10.18332/tid/126406	LC-MS/MS Liquid Chromatography with Tandem Mass Spectrometry	Glass impingers with DNPH and glass beads	*Concen. Estimated from graphs, 55mL Puff, 3 s puff duration, 30 s puff frequency
75-07-0	Acetaldehyde	22 μg/g EC liquid			0.0355422	Aerosol	SMOK Tech AL85 Mod & TFV8 Baby Q-2 atomizer	stainless steel	Oraganic cotton	3rd	4.9			60			0.4			Dual coil (Aged atomizer, 360 puffs)	Lava Flow, 0 Nicotine (Strawberry, pineapple, coconut)	Ureña, J. F., Ebersol, L. A., Silakov, A., Elias, R. J., & Lambert, J. D. (2020). Impact of Atomizer Age and Flavor on In Vitro Toxicity of Aerosols from a Third-Generation Electronic Cigarette against Human Oral Cells. Chemical Research in Toxicology, 33(10), 2527–2537. https://doi.org/10.1021/acs.chemrestox.0c00028	HPLC-UV	hydroquinone Cartridge and DNPH cartridge	*Estimated from graphs, 100mL puff volume, 21.81g EC Liquid/360 puffs (Table S2)
75-07-0	Acetaldehyde	1.35±0.13 µg/puff			0.03375	Aerosol	E-Cig CE4 and eGO-T battery	unspecified	unspecified	Second	3.9			4.9			3.1			top single coil	Blueberry flavor 80/20 PG(%)/VG(%)	Khlystov, A., & Samburova, V. (2016). Flavoring Compounds Dominate Toxic Aldehyde Production during E-Cigarette Vaping. Environmental Science & Technology, 50(23), 13080–13085.	High performance liquid chromatography	DNPH cartridges	40ml puff volume
75-07-0	Acetaldehyde	3.27 ± 0.17 µg/puff			0.0327	Aerosol	V2 Standard "Cig-a-like" with V2 standard battery	Cotton	unspecified	First	/			5.2			/				V2 RED Tobacco, 18mg/mL nicotine	Son, Y., Bhattarai, C., Samburova, V., & Khlystov, A. (2020). Carbonyls and Carbon Monoxide Emissions from Electronic Cigarettes Affected by Device Type and Use Patterns. International Journal of Environmental Research and Public Health, 17(8), 2767. https://doi.org/10.3390/ijerph17082767	HPLC	DNPH glass fiber filters and DNPH cartridges	100mL puff volume
75-07-0	Acetaldehyde	1.6 µg/puff*			0.0290909	Aerosol	Voopoo Drag & Joytech Cubis Pro coil	unspecified	stainless steel 316	Third	/			60			0.5				Tobacco Flavor with 20mg/mL Nicotine	Zelinkova, Z., & Wenzl, T. (2020). Influence of battery power setting on carbonyl emissionsfrom electronic cigarettes. Tobacco Induced Diseases, 18(September), 1–5. https://doi.org/10.18332/tid/126406	LC-MS/MS Liquid Chromatography with Tandem Mass Spectrometry	Glass impingers with DNPH and glass beads	*Concen. Estimated from graphs, 55mL Puff, 3 s puff duration, 30 s puff frequency
75-07-0	Acetaldehyde	12 μg/g EC liquid			0.0288711	Aerosol	SMOK Tech AL85 Mod & TFV8 Baby Q-2 atomizer	stainless steel	Oraganic cotton	3rd	4.9			60			0.4			Dual coil (Aged atomizer, 585 puffs)	Lava Flow, 0 Nicotine (Strawberry, pineapple, coconut)	Ureña, J. F., Ebersol, L. A., Silakov, A., Elias, R. J., & Lambert, J. D. (2020). Impact of Atomizer Age and Flavor on In Vitro Toxicity of Aerosols from a Third-Generation Electronic Cigarette against Human Oral Cells. Chemical Research in Toxicology, 33(10), 2527–2537. https://doi.org/10.1021/acs.chemrestox.0c00028	HPLC-UV	hydroquinone Cartridge and DNPH cartridge	*Estimated from graphs, 100mL puff volume,32.48 g EC Liquid/585 puffs (Table S2)
75-07-0	Acetaldehyde	1469 +/-697 ng/puff			0.02825	Aerosol	Joyetech eGo One	unspecified	stainless steel	Second	5			/			0.5				Midnight Splash 1.2% Nicotine (12mg/mL)/Avail Vapor	Zhou, Y., Irshad, H., Dye, W. W., Wu, G., Tellez, C. S., & Belinsky, S. A. (2021). Voltage and e-liquid composition affect nicotine deposition within the oral cavity and carbonyl formation. Tobacco Control, 30(5), 485–491. https://doi.org/10.1136/tobaccocontrol-2020-055619	LC-MS/MS	Plastic syringe, then injected into vial with DNPH	52mL puff volume
75-07-0	Acetaldehyde	27 +/-11 mg/m3			0.027	Aerosol	14 electronic cigarettes from brand "E"	unspecified	Nichrome	unspecified	/			/			/				not specified	Uchiyama, S., Ohta, K., Inaba, Y., & Kunugita, N. (2013). Determination of Carbonyl Compounds Generated from the E-cigarette Using Coupled Silica Cartridges Impregnated with Hydroquinone and 2,4-Dinitrophenylhydrazine, Followed by High-Performance Liquid Chromatography. Analytical Sciences, 29(12), 1219–1222. https://doi.org/10.2116/analsci.29.1219	HPLC UV	DNPH Cartridge & HQ (Hydroquinone) cartridge	1mg/cm3 = 0.000001mg/mL
75-07-0	Acetaldehyde	1440 ng/puff			0.0261818	Aerosol	not specified	unspecified	unspecified	Second	/			/			/			Not Specified	lab made:39.1% PG, 31.9% G, 1.8% nicotine, 20% Water	Belushkin, M., Tafin Djoko, D., Esposito, M., Korneliou, A., Jeannet, C., Lazzerini, M., & Jaccard, G. (2020). Selected Harmful and Potentially Harmful Constituents Levels in Commercial e-Cigarettes. Chemical Research in Toxicology, 33(2), 657–668.	GCMS	Impinger into a trap containing 80mL DNPH	55mL puff volume, 30 sec puff frequency, 3 sec puff duration
75-07-0	Acetaldehyde	23.3±2.4 µg/10 puffs			0.0256044	Aerosol	Kangertech EVOD2, iTase VV	unspecified	unspecified	Second	3.7			9.1			1.5				Smooththol (6mg/mL nicotine)	Ogunwale, M. A., Li, M., Ramakrishnam Raju, M. V., Chen, Y., Nantz, M. H., Conklin, D. J., & Fu, X.-A. (2017). Aldehyde Detection in Electronic Cigarette Aerosols. ACS Omega, 2(3), 1207–1214. https://doi.org/10.1021/acsomega.6b00489	Gas chromatography-mass spectrometry	Tedlar bags	91ml/puff
75-07-0	Acetaldehyde	1398 ng/puff			0.0254182	Aerosol	not specified	unspecified	unspecified	Second	/			/			/			Not Specified	lab made:39.1% PG, 31.9% G, 1.8% nicotine, 20% Water	Belushkin, M., Tafin Djoko, D., Esposito, M., Korneliou, A., Jeannet, C., Lazzerini, M., & Jaccard, G. (2020). Selected Harmful and Potentially Harmful Constituents Levels in Commercial e-Cigarettes. Chemical Research in Toxicology, 33(2), 657–668.	HPLC	Impinger into a trap containing 80mL DNPH	55mL puff volume, 30 sec puff frequency, 3 sec puff duration
75-07-0	Acetaldehyde	25 +/-12 mg/m3			0.025	Aerosol	12 electronic cigarettes from brand "D"	unspecified	Nichrome	unspecified	/			/			/				not specified	Uchiyama, S., Ohta, K., Inaba, Y., & Kunugita, N. (2013). Determination of Carbonyl Compounds Generated from the E-cigarette Using Coupled Silica Cartridges Impregnated with Hydroquinone and 2,4-Dinitrophenylhydrazine, Followed by High-Performance Liquid Chromatography. Analytical Sciences, 29(12), 1219–1222. https://doi.org/10.2116/analsci.29.1219	HPLC UV	DNPH Cartridge & HQ (Hydroquinone) cartridge	1mg/cm3 = 0.000001mg/mL
75-07-0	Acetaldehyde	22.71±3.35 µg/10 puffs			0.024956	Aerosol	Kangertech EVOD2, iTase VV	unspecified	unspecified	Second	4.2			11.7			1.5				Halo Menthol Ice (6mg/mL nicotine)	Ogunwale, M. A., Li, M., Ramakrishnam Raju, M. V., Chen, Y., Nantz, M. H., Conklin, D. J., & Fu, X.-A. (2017). Aldehyde Detection in Electronic Cigarette Aerosols. ACS Omega, 2(3), 1207–1214. https://doi.org/10.1021/acsomega.6b00489	Gas chromatography-mass spectrometry	Tedlar bags	91ml/puff
75-07-0	Acetaldehyde	9-11 µg/10puffs	0.018	-	0.022	Aerosol	none- temperature controlled tube reactor	n/a	n/a	n/a	n/a			n/a			n/a			270°C	Commercial e-liquid in "Min Tee" flavor	Wang, P., Chen, W., Liao, J., Matsuo, T., Ito, K., Fowles, J., Shusterman, D., Mendell, M., & Kumagai, K. (2017). A Device-Independent Evaluation of Carbonyl Emissions from Heated Electronic Cigarette Solvents. PLOS ONE, 12(1), e0169811. https://doi.org/10.1371/journal.pone.0169811	HPLC	DNPH Cartridges	50ml Puff
75-07-0	Acetaldehyde	1.2 µg/puff*			0.0218182	Aerosol	Vaporesso SWAG & GT cCell Coils	unspecified	stainless steel 316	Third	/			28			0.5				Tobacco Flavor with 20mg/mL Nicotine	Zelinkova, Z., & Wenzl, T. (2020). Influence of battery power setting on carbonyl emissionsfrom electronic cigarettes. Tobacco Induced Diseases, 18(September), 1–5. https://doi.org/10.18332/tid/126406	LC-MS/MS Liquid Chromatography with Tandem Mass Spectrometry	Glass impingers with DNPH and glass beads	*Concen. Estimated from graphs, 55mL Puff, 3 s puff duration, 30 s puff frequency
75-07-0	Acetaldehyde	1.2 µg/puff*			0.0218182	Aerosol	Vaporesso SWAG & GT cCell Coils	unspecified	stainless steel 316	Third	/			35			0.5				Tobacco Flavor with 20mg/mL Nicotine	Zelinkova, Z., & Wenzl, T. (2020). Influence of battery power setting on carbonyl emissionsfrom electronic cigarettes. Tobacco Induced Diseases, 18(September), 1–5. https://doi.org/10.18332/tid/126406	LC-MS/MS Liquid Chromatography with Tandem Mass Spectrometry	Glass impingers with DNPH and glass beads	*Concen. Estimated from graphs, 55mL Puff, 3 s puff duration, 30 s puff frequency
75-07-0	Acetaldehyde	31.8±41.68 µg/session			0.0212	Aerosol	V2 (prefilled type)	unspecified	unspecified	First	/			5.63			/				Red tobacco	EL-Hellani, A., Salman, R., El-Hage, R., Talih, S., Malek, N., Baalbaki, R., Karaoghlanian, N., Nakkash, R., Shihadeh, A., & Saliba, N. A. (2016). Nicotine and Carbonyl Emissions From Popular Electronic Cigarette Products: Correlation to Liquid Composition and Design Characteristics. Nicotine & Tobacco Research, ntw280. https://doi.org/10.1093/ntr/ntw280	High performance liquid chromatography	Glass fiber filter pad and DNPH coated cartridges	15 puffs/session & 100ml Puff Volume calculated from 4 sec puff duration, 1.5L/min puff velocity
75-07-0	Acetaldehyde	24.72 µg/15puffs			0.0206	Aerosol	Ezzy Oval	cotton	unspecified	Fourth	3.81			7.6			1.91				Mango Lychee	Talih, S., Salman, R., Soule, E., El-Hage, R., Karam, E., Karaoghlanian, N., El-Hellani, A., Saliba, N., & Shihadeh, A. (2022). Electrical features, liquid composition and toxicant emissions from ‘pod-mod’-like disposable electronic cigarettes. Tobacco Control, 31(5), 667–670.	HPLC-UV (high-performance liquid chromatography ultraviolet)	DNPH Cartridge	Ezzy Oval, 4 sec puff at1.2L/min flow rate,(80.0ml puff volume)
75-07-0	Acetaldehyde	20400 µg/m3			0.0204	Aerosol	"Popular dipsosable e-cigs"	unspecified	unspecified	First	/			/			/			Default settings	Vivid Vanilla	Klager, S., Vallarino, J., MacNaughton, P., Christiani, D. C., Lu, Q., & Allen, J. G. (2017). Flavoring Chemicals and Aldehydes in E-Cigarette Emissions. Environmental Science & Technology, 51(18), 10806–10813. https://doi.org/10.1021/acs.est.7b02205	High-performace liquid chromatography-ultraviolet detector	SEP-PAK DNPH-Silica Plus Long Catridge and 2 silica gel sorbent tubes	-
75-07-0	Acetaldehyde	19 mg/m3			0.019	Aerosol	1 electronic cigarettes from brand "G"	unspecified	Nichrome	unspecified	/			/			/				not specified	Uchiyama, S., Ohta, K., Inaba, Y., & Kunugita, N. (2013). Determination of Carbonyl Compounds Generated from the E-cigarette Using Coupled Silica Cartridges Impregnated with Hydroquinone and 2,4-Dinitrophenylhydrazine, Followed by High-Performance Liquid Chromatography. Analytical Sciences, 29(12), 1219–1222. https://doi.org/10.2116/analsci.29.1219	HPLC UV	DNPH Cartridge & HQ (Hydroquinone) cartridge	1mg/cm3 = 0.000001mg/mL
75-07-0	Acetaldehyde	910 +/-687 ng/puff			0.0175	Aerosol	Joyetech eGo One	unspecified	stainless steel	Second	5			/			0.5				Uptown 1.2% Nicotine (12mg/mL)/Avail Vapor	Zhou, Y., Irshad, H., Dye, W. W., Wu, G., Tellez, C. S., & Belinsky, S. A. (2021). Voltage and e-liquid composition affect nicotine deposition within the oral cavity and carbonyl formation. Tobacco Control, 30(5), 485–491. https://doi.org/10.1136/tobaccocontrol-2020-055619	LC-MS/MS	Plastic syringe, then injected into vial with DNPH	52mL puff volume
75-07-0	Acetaldehyde	15.2±4.8 µg/10 puffs			0.0167033	Aerosol	Kangertech EVOD2, iTase VV	unspecified	unspecified	Second	3.7			9.1			1.5				Halo South Classic (6mg/mL nicotine)	Ogunwale, M. A., Li, M., Ramakrishnam Raju, M. V., Chen, Y., Nantz, M. H., Conklin, D. J., & Fu, X.-A. (2017). Aldehyde Detection in Electronic Cigarette Aerosols. ACS Omega, 2(3), 1207–1214. https://doi.org/10.1021/acsomega.6b00489	Gas chromatography-mass spectrometry	Tedlar bags	91ml/puff
75-07-0	Acetaldehyde	8.9 µg/10 puffs			0.0161818	Aerosol	Brand "B" Japanese Second Generation E-Cigs	unspecified	Nichrome	Second	3.66	-	5.12	/			/				Apple flavor (Liqua brand) or e-liquid provided with e-cig	Uchiyama, S., Senoo, Y., Hayashida, H., Inaba, Y., Nakagome, H., & Kunugita, N. (2016). Determination of Chemical Compounds Generated from Second-generation E-cigarettes Using a Sorbent Cartridge Followed by a Two-step Elution Method. Analytical Sciences, 32(5), 549–555. https://doi.org/10.2116/analsci.32.549	HPLC and GC/MS	Carboxen-572 sorbent Cartridge & Cambridge filter pads	55mL Puff Volume
75-07-0	Acetaldehyde	876 ng/puff			0.0159273	Aerosol	not specified	unspecified	unspecified	1st or 4th	/			/			/			Not Specified	Not Specified	Belushkin, M., Tafin Djoko, D., Esposito, M., Korneliou, A., Jeannet, C., Lazzerini, M., & Jaccard, G. (2020). Selected Harmful and Potentially Harmful Constituents Levels in Commercial e-Cigarettes. Chemical Research in Toxicology, 33(2), 657–668.	HPLC	Impinger into a trap containing 80mL DNPH	55mL puff volume, 30 sec puff frequency, 3 sec puff duration
75-07-0	Acetaldehyde	818 +/-226 ng/puff			0.0157308	Aerosol	Joyetech eGo One	unspecified	stainless steel	Second	5			/			0.5				Mardi Gras/Avail Vapor	Zhou, Y., Irshad, H., Dye, W. W., Wu, G., Tellez, C. S., & Belinsky, S. A. (2021). Voltage and e-liquid composition affect nicotine deposition within the oral cavity and carbonyl formation. Tobacco Control, 30(5), 485–491. https://doi.org/10.1136/tobaccocontrol-2020-055619	LC-MS/MS	Plastic syringe, then injected into vial with DNPH	52mL puff volume
75-07-0	Acetaldehyde	813 +/-713 ng/puff			0.0156346	Aerosol	Joyetech eGo One	unspecified	stainless steel	Second	5			/			0.5				Mardi Gras 1.2% Nicotine (12mg/mL)/Avail Vapor	Zhou, Y., Irshad, H., Dye, W. W., Wu, G., Tellez, C. S., & Belinsky, S. A. (2021). Voltage and e-liquid composition affect nicotine deposition within the oral cavity and carbonyl formation. Tobacco Control, 30(5), 485–491. https://doi.org/10.1136/tobaccocontrol-2020-055619	LC-MS/MS	Plastic syringe, then injected into vial with DNPH	52mL puff volume
75-07-0	Acetaldehyde	13.9±5.3 µg/10 puffs			0.0152747	Aerosol	Kangertech EVOD2, iTase VV	unspecified	unspecified	Second	3.7			9.1			1.5				Halo Menthol Ice (6mg/mL nicotine)	Ogunwale, M. A., Li, M., Ramakrishnam Raju, M. V., Chen, Y., Nantz, M. H., Conklin, D. J., & Fu, X.-A. (2017). Aldehyde Detection in Electronic Cigarette Aerosols. ACS Omega, 2(3), 1207–1214. https://doi.org/10.1021/acsomega.6b00489	Gas chromatography-mass spectrometry	Tedlar bags	91ml/puff
75-07-0	Acetaldehyde	1520 ng/ 100cm3			0.0152	Aerosol	not specified	unspecified	unspecified	1st or 4th	/			/			/			Not Specified	Not Specified	Belushkin, M., Tafin Djoko, D., Esposito, M., Korneliou, A., Jeannet, C., Lazzerini, M., & Jaccard, G. (2020). Selected Harmful and Potentially Harmful Constituents Levels in Commercial e-Cigarettes. Chemical Research in Toxicology, 33(2), 657–668.	GCMS	Impinger into a trap containing 80mL DNPH	55mL puff volume, 30 sec puff frequency, 4 sec puff duration
75-07-0	Acetaldehyde	0.89 ±0.27 µg/puff			0.0150135	Aerosol	Evolv DNA 75	unspecified	Stainless steel mesh	Third	/			/			0.12			375°F	100:0 PG:VG, 3mg/mL Nicotine	Li, Y., Burns, A. E., Tran, L. N., Abellar, K. A., Poindexter, M., Li, X., Madl, A. K., Pinkerton, K. E., & Nguyen, T. B. (2021). Impact of e-Liquid Composition, Coil Temperature, and Puff Topography on the Aerosol Chemistry of Electronic Cigarettes. Chemical Research in Toxicology, 34(6), 1640–1654. https://doi.org/10.1021/acs.chemrestox.1c00070	HPLC-HRMS (High Performance Liquid Chromatogrpahy High Resolution Mass Spectrometry)	PTFE membrane filters (Polytetrafluoroethylene)	59.28mL puff volume, 1.186L/min puff flow rate, 3 sec puff
75-07-0	Acetaldehyde	0.60±0.06 µg/puff			0.015	Aerosol	V2 Standard	unspecified	unspecified	First	4.2			5.2			3.5			single coil cartomizer	Menthol flavor 80/20 PG(%)/VG(%)	Khlystov, A., & Samburova, V. (2016). Flavoring Compounds Dominate Toxic Aldehyde Production during E-Cigarette Vaping. Environmental Science & Technology, 50(23), 13080–13085.	High performance liquid chromatography	DNPH cartridges	40ml puff volume
75-07-0	Acetaldehyde	13.3±0.02 µg/10 puffs			0.0146154	Aerosol	Kangertech EVOD2, iTase VV	unspecified	unspecified	Second	3.7			9.1			1.5				Halo Café Mocha (6mg/mL nicotine)	Ogunwale, M. A., Li, M., Ramakrishnam Raju, M. V., Chen, Y., Nantz, M. H., Conklin, D. J., & Fu, X.-A. (2017). Aldehyde Detection in Electronic Cigarette Aerosols. ACS Omega, 2(3), 1207–1214. https://doi.org/10.1021/acsomega.6b00489	Gas chromatography-mass spectrometry	Tedlar bags	91ml/puff
75-07-0	Acetaldehyde	0.003 mM			0.0145365	Aerosol	KangerTech Protank II with Innokin iTasste V4	unspecified	unspecified	Third	/			6			2.2			Bottom coil	1:1 PG:GLY solution	Jensen, R. P., Strongin, R. M., & Peyton, D. H. (2017). Solvent Chemistry in the Electronic Cigarette Reaction Vessel. Scientific Reports, 7(1), 42549. https://doi.org/10.1038/srep42549	NMR Spectroscopy	Drawn via syringe directly into DMSO-d6 solution	3s, 6W, 5.5mg/puff, Acetaldehyde=44,050 mg/mole, 50mL puff vol
75-07-0	Acetaldehyde	756 ng/puff			0.0137455	Aerosol	not specified	unspecified	unspecified	First	/			/			/			Not Specified	Not Specified	Belushkin, M., Tafin Djoko, D., Esposito, M., Korneliou, A., Jeannet, C., Lazzerini, M., & Jaccard, G. (2020). Selected Harmful and Potentially Harmful Constituents Levels in Commercial e-Cigarettes. Chemical Research in Toxicology, 33(2), 657–668.	HPLC	Impinger into a trap containing 80mL DNPH	55mL puff volume, 30 sec puff frequency, 3 sec puff duration
75-07-0	Acetaldehyde	703 +/-157 ng/puff			0.0135192	Aerosol	Joyetech eGo One	unspecified	stainless steel	Second	5			/			0.5				Uptown/Avail Vapor	Zhou, Y., Irshad, H., Dye, W. W., Wu, G., Tellez, C. S., & Belinsky, S. A. (2021). Voltage and e-liquid composition affect nicotine deposition within the oral cavity and carbonyl formation. Tobacco Control, 30(5), 485–491. https://doi.org/10.1136/tobaccocontrol-2020-055619	LC-MS/MS	Plastic syringe, then injected into vial with DNPH	52mL puff volume
75-07-0	Acetaldehyde	699 +/-685 ng/puff			0.0134423	Aerosol	Joyetech eGo One	unspecified	stainless steel	Second	5			/			0.5				Artic Blast 1.2% Nicotine (12mg/mL)/Avail Vapor	Zhou, Y., Irshad, H., Dye, W. W., Wu, G., Tellez, C. S., & Belinsky, S. A. (2021). Voltage and e-liquid composition affect nicotine deposition within the oral cavity and carbonyl formation. Tobacco Control, 30(5), 485–491. https://doi.org/10.1136/tobaccocontrol-2020-055619	LC-MS/MS	Plastic syringe, then injected into vial with DNPH	52mL puff volume
75-07-0	Acetaldehyde	0.64 µg/puff			0.0128	Aerosol	SMOK Stick V8 kit (Smoktech)	Cotton	Kantal (FeCrAl alloy)	Second	3.8			/			0.15			(2 coils)	Naked 100 Euro Gold Tobacco (Nic 6mg/mL, VG/PG 65%/35%)	Cancelada, L., Tang, X., Russell, M. L., Maddalena, R. L., Litter, M. I., Gundel, L. A., & Destaillats, H. (2021). Volatile aldehyde emissions from “sub-ohm” vaping devices. Environmental Research, 197, 111188. https://doi.org/10.1016/j.envres.2021.111188	HPLC	DNPH cartridge	27.6 mg E-liquid consumed per puff, 50mL puff volume
75-07-0	Acetaldehyde	19.12±16.79 µg/session			0.0127467	Aerosol	V2 (prefilled type)	unspecified	unspecified	First	/			5.63			/				Green tea menthol	EL-Hellani, A., Salman, R., El-Hage, R., Talih, S., Malek, N., Baalbaki, R., Karaoghlanian, N., Nakkash, R., Shihadeh, A., & Saliba, N. A. (2016). Nicotine and Carbonyl Emissions From Popular Electronic Cigarette Products: Correlation to Liquid Composition and Design Characteristics. Nicotine & Tobacco Research, ntw280. https://doi.org/10.1093/ntr/ntw280	High performance liquid chromatography	Glass fiber filter pad and DNPH coated cartridges	15 puffs/session & 100ml Puff Volume calculated from 4 sec puff duration, 1.5L/min puff velocity
75-07-0	Acetaldehyde	0.70 µg/puff*			0.0127273	Aerosol	Voopoo Drag & Joytech Cubis Pro coil	unspecified	stainless steel 316	Third	/			50			0.5				Tobacco Flavor with 20mg/mL Nicotine	Zelinkova, Z., & Wenzl, T. (2020). Influence of battery power setting on carbonyl emissionsfrom electronic cigarettes. Tobacco Induced Diseases, 18(September), 1–5. https://doi.org/10.18332/tid/126406	LC-MS/MS Liquid Chromatography with Tandem Mass Spectrometry	Glass impingers with DNPH and glass beads	*Concen. Estimated from graphs, 55mL Puff, 3 s puff duration, 30 s puff frequency
75-07-0	Acetaldehyde	21 ng/mg of Eliq			0.01176	Aerosol	SMOK Stick V8 kit (Smoktech)	Cotton	Kantal (FeCrAl alloy)	Second	3.8			/			0.15			(2 coils)	Naked 100 Euro Gold Tobacco (Nic 6mg/mL, VG/PG 65%/35%)	Cancelada, L., Tang, X., Russell, M. L., Maddalena, R. L., Litter, M. I., Gundel, L. A., & Destaillats, H. (2021). Volatile aldehyde emissions from “sub-ohm” vaping devices. Environmental Research, 197, 111188. https://doi.org/10.1016/j.envres.2021.111188	HPLC	DNPH cartridge	25% Airflow vent, 50mL puff volume, 28mg E-liquid/puff
75-07-0	Acetaldehyde	608 +/-223 ng/puff			0.0116923	Aerosol	Joyetech eGo One	unspecified	stainless steel	Second	5			/			0.5				Love Potion/Avail Vapor	Zhou, Y., Irshad, H., Dye, W. W., Wu, G., Tellez, C. S., & Belinsky, S. A. (2021). Voltage and e-liquid composition affect nicotine deposition within the oral cavity and carbonyl formation. Tobacco Control, 30(5), 485–491. https://doi.org/10.1136/tobaccocontrol-2020-055619	LC-MS/MS	Plastic syringe, then injected into vial with DNPH	52mL puff volume
75-07-0	Acetaldehyde	0.66 ±0.20 µg/puff			0.0111336	Aerosol	Evolv DNA 75	unspecified	Stainless steel mesh	Third	/			/			0.12			510°F	30:70 PG:VG, 3mg/mL Nicotine	Li, Y., Burns, A. E., Tran, L. N., Abellar, K. A., Poindexter, M., Li, X., Madl, A. K., Pinkerton, K. E., & Nguyen, T. B. (2021). Impact of e-Liquid Composition, Coil Temperature, and Puff Topography on the Aerosol Chemistry of Electronic Cigarettes. Chemical Research in Toxicology, 34(6), 1640–1654. https://doi.org/10.1021/acs.chemrestox.1c00070	HPLC-HRMS (High Performance Liquid Chromatogrpahy High Resolution Mass Spectrometry)	PTFE membrane filters (Polytetrafluoroethylene)	59.28mL puff volume, 1.186L/min puff flow rate, 3 sec puff
75-07-0	Acetaldehyde	1.01±0.34 µg/puff			0.0110989	Aerosol	bluPLUS+ & Mistic Bridge Tank Atomizer	unspecified	unspecified	First	3.7			7.6			1.8				100% PG	Conklin, D. J., Ogunwale, M. A., Chen, Y., Theis, W. S., Nantz, M. H., Fu, X.-A., Chen, L.-C., Riggs, D. W., Lorkiewicz, P., Bhatnagar, A., & Srivastava, S. (2018). Electronic cigarette-generated aldehydes: The contribution of e-liquid components to their formation and the use of urinary aldehyde metabolites as biomarkers of exposure. Aerosol Science and Technology, 52(11), 1219–1232. https://doi…	Gas chromatography-mass spectrometry (GCMS) and/or Fourier transform ion cyclotron resonance mass spectrometry (FT-ICR-MS)	Tedlar sample bags (1L)	91ml puff volume
75-07-0	Acetaldehyde	11 +/-5.9 mg/m3			0.011	Aerosol	6 electronic cigarettes from brand "I"	unspecified	Nichrome	unspecified	/			/			/				not specified	Uchiyama, S., Ohta, K., Inaba, Y., & Kunugita, N. (2013). Determination of Carbonyl Compounds Generated from the E-cigarette Using Coupled Silica Cartridges Impregnated with Hydroquinone and 2,4-Dinitrophenylhydrazine, Followed by High-Performance Liquid Chromatography. Analytical Sciences, 29(12), 1219–1222. https://doi.org/10.2116/analsci.29.1219	HPLC UV	DNPH Cartridge & HQ (Hydroquinone) cartridge	1mg/cm3 = 0.000001mg/mL
75-07-0	Acetaldehyde	21 ng/mg of Eliquid			0.01092	Aerosol	SMOK Stick V8 kit (Smoktech)	Cotton	Kantal (FeCrAl alloy)	Second	3.8			/			0.15			(2 coils)	Naked 100 Euro Gold Tobacco (Nic 6mg/mL, VG/PG 65%/35%)	Cancelada, L., Tang, X., Russell, M. L., Maddalena, R. L., Litter, M. I., Gundel, L. A., & Destaillats, H. (2021). Volatile aldehyde emissions from “sub-ohm” vaping devices. Environmental Research, 197, 111188. https://doi.org/10.1016/j.envres.2021.111191	HPLC	DNPH cartridge	25% Airflow vent, 50mL puff volume, ≈26mg E-Liquid/puff
75-07-0	Acetaldehyde	0.6 µg/puff*			0.0109091	Aerosol	Vaporesso SWAG & GT Core coils GT4	unspecified	Ni-Cr	Third	/			80			0.15				Tobacco Flavor with 20mg/mL Nicotine	Zelinkova, Z., & Wenzl, T. (2020). Influence of battery power setting on carbonyl emissionsfrom electronic cigarettes. Tobacco Induced Diseases, 18(September), 1–5. https://doi.org/10.18332/tid/126406	LC-MS/MS Liquid Chromatography with Tandem Mass Spectrometry	Glass impingers with DNPH and glass beads	*Concen. Estimated from graphs, 55mL Puff, 3 s puff duration, 30 s puff frequency
75-07-0	Acetaldehyde	562 +/-429 ng/puff			0.0108077	Aerosol	Joyetech eGo One	unspecified	stainless steel	Second	5			/			0.5				Port Royale 1.2% Nicotine (12mg/mL)/Avail Vapor	Zhou, Y., Irshad, H., Dye, W. W., Wu, G., Tellez, C. S., & Belinsky, S. A. (2021). Voltage and e-liquid composition affect nicotine deposition within the oral cavity and carbonyl formation. Tobacco Control, 30(5), 485–491. https://doi.org/10.1136/tobaccocontrol-2020-055619	LC-MS/MS	Plastic syringe, then injected into vial with DNPH	52mL puff volume
75-07-0	Acetaldehyde	19 ng/mg of Eliq			0.01064	Aerosol	SMOK Stick V8 kit (Smoktech)	Cotton	Kantal (FeCrAl alloy)	Second	3.8			/			0.15			(2 coils)	Naked 100 Euro Gold Tobacco (Nic 6mg/mL, VG/PG 65%/35%)	Cancelada, L., Tang, X., Russell, M. L., Maddalena, R. L., Litter, M. I., Gundel, L. A., & Destaillats, H. (2021). Volatile aldehyde emissions from “sub-ohm” vaping devices. Environmental Research, 197, 111188. https://doi.org/10.1016/j.envres.2021.111188	HPLC	DNPH cartridge	50% Airflow vent, 50mL puff volume, 28mg E-liquid/puff
75-07-0	Acetaldehyde	19 ng/mg of Eliquid			0.01026	Aerosol	SMOK Stick V8 kit (Smoktech)	Cotton	Kantal (FeCrAl alloy)	Second	3.8			/			0.15			(2 coils)	Naked 100 Euro Gold Tobacco (Nic 6mg/mL, VG/PG 65%/35%)	Cancelada, L., Tang, X., Russell, M. L., Maddalena, R. L., Litter, M. I., Gundel, L. A., & Destaillats, H. (2021). Volatile aldehyde emissions from “sub-ohm” vaping devices. Environmental Research, 197, 111188. https://doi.org/10.1016/j.envres.2021.111196	HPLC	DNPH cartridge	50% Airflow vent, 50mL puff volume, ≈27mg E-Liquid/puff
75-07-0	Acetaldehyde	540 ng/puff			0.00981818	Aerosol	not specified	unspecified	unspecified	1st or 4th	/			/			/			Not Specified	Not Specified	Belushkin, M., Tafin Djoko, D., Esposito, M., Korneliou, A., Jeannet, C., Lazzerini, M., & Jaccard, G. (2020). Selected Harmful and Potentially Harmful Constituents Levels in Commercial e-Cigarettes. Chemical Research in Toxicology, 33(2), 657–668.	GCMS	Impinger into a trap containing 80mL DNPH	55mL puff volume, 30 sec puff frequency, 3 sec puff duration
75-07-0	Acetaldehyde	12 μg/g EC liquid			0.00968889	Aerosol	SMOK Tech AL85 Mod & TFV8 Baby Q-2 atomizer	stainless steel	Oraganic cotton	3rd	4.9			60			0.4			Dual coil (Aged atomizer, 135 puffs)	Lava Flow, 0 Nicotine (Strawberry, pineapple, coconut)	Ureña, J. F., Ebersol, L. A., Silakov, A., Elias, R. J., & Lambert, J. D. (2020). Impact of Atomizer Age and Flavor on In Vitro Toxicity of Aerosols from a Third-Generation Electronic Cigarette against Human Oral Cells. Chemical Research in Toxicology, 33(10), 2527–2537. https://doi.org/10.1021/acs.chemrestox.0c00028	HPLC-UV	hydroquinone Cartridge and DNPH cartridge	*Estimated from graphs, 100mL puff volume, 10.9g EC Liquid/ 135 puffs (Table S2)
75-07-0	Acetaldehyde	480 +/-31 ng/puff			0.00923077	Aerosol	Joyetech eGo One	unspecified	stainless steel	Second	4			/			1				Uptown 1.2% Nicotine (12mg/mL)/Avail Vapor	Zhou, Y., Irshad, H., Dye, W. W., Wu, G., Tellez, C. S., & Belinsky, S. A. (2021). Voltage and e-liquid composition affect nicotine deposition within the oral cavity and carbonyl formation. Tobacco Control, 30(5), 485–491. https://doi.org/10.1136/tobaccocontrol-2020-055619	LC-MS/MS	Plastic syringe, then injected into vial with DNPH	52mL puff volume
75-07-0	Acetaldehyde	0.36±0.01 µg/puff			0.009	Aerosol	E-Cig CE4 and eGO-T battery	unspecified	unspecified	Second	3.9			4.9			3.1			top single coil	Tutti Fruity flavor 80/20 PG(%)/VG(%)	Khlystov, A., & Samburova, V. (2016). Flavoring Compounds Dominate Toxic Aldehyde Production during E-Cigarette Vaping. Environmental Science & Technology, 50(23), 13080–13085.	High performance liquid chromatography	DNPH cartridges	40ml puff volume
75-07-0	Acetaldehyde	897.5 ng/100cm3			0.008975	Aerosol	not specified	unspecified	unspecified	1st or 4th	/			/			/			Not Specified	Not Specified	Belushkin, M., Tafin Djoko, D., Esposito, M., Korneliou, A., Jeannet, C., Lazzerini, M., & Jaccard, G. (2020). Selected Harmful and Potentially Harmful Constituents Levels in Commercial e-Cigarettes. Chemical Research in Toxicology, 33(2), 657–668.	GCMS	Impinger into a trap containing 80mL DNPH	80mL puff volume, 30 sec puff frequency, 4 sec puff duration
75-07-0	Acetaldehyde	492 ng/puff			0.00894545	Aerosol	not specified	unspecified	unspecified	1st or 4th	/			/			/			Not Specified	Not Specified	Belushkin, M., Tafin Djoko, D., Esposito, M., Korneliou, A., Jeannet, C., Lazzerini, M., & Jaccard, G. (2020). Selected Harmful and Potentially Harmful Constituents Levels in Commercial e-Cigarettes. Chemical Research in Toxicology, 33(2), 657–668.	HPLC	Impinger into a trap containing 80mL DNPH	55mL puff volume, 30 sec puff frequency, 3 sec puff duration
75-07-0	Acetaldehyde	8.3 +/-4.3 mg/m3			0.0083	Aerosol	5 electronic cigarettes from brand "H"	unspecified	Nichrome	unspecified	/			/			/				not specified	Uchiyama, S., Ohta, K., Inaba, Y., & Kunugita, N. (2013). Determination of Carbonyl Compounds Generated from the E-cigarette Using Coupled Silica Cartridges Impregnated with Hydroquinone and 2,4-Dinitrophenylhydrazine, Followed by High-Performance Liquid Chromatography. Analytical Sciences, 29(12), 1219–1222. https://doi.org/10.2116/analsci.29.1219	HPLC UV	DNPH Cartridge & HQ (Hydroquinone) cartridge	1mg/cm3 = 0.000001mg/mL
75-07-0	Acetaldehyde	8180 µg/m3			0.00818	Aerosol	"Popular dipsosable e-cigs"	unspecified	unspecified	First	/			/			/			Default settings	Menthol	Klager, S., Vallarino, J., MacNaughton, P., Christiani, D. C., Lu, Q., & Allen, J. G. (2017). Flavoring Chemicals and Aldehydes in E-Cigarette Emissions. Environmental Science & Technology, 51(18), 10806–10813. https://doi.org/10.1021/acs.est.7b02205	High-performace liquid chromatography-ultraviolet detector	SEP-PAK DNPH-Silica Plus Long Catridge and 2 silica gel sorbent tubes	-
75-07-0	Acetaldehyde	0.7 µg/puff*			0.00769231	Aerosol	blu e-cigarette	unspecified	unspecified	First	3.7			4.56			3				blu Classic Tobacco (3-16mg nicotine)	Conklin, D. J., Ogunwale, M. A., Chen, Y., Theis, W. S., Nantz, M. H., Fu, X.-A., Chen, L.-C., Riggs, D. W., Lorkiewicz, P., Bhatnagar, A., & Srivastava, S. (2018). Electronic cigarette-generated aldehydes: The contribution of e-liquid components to their formation and the use of urinary aldehyde metabolites as biomarkers of exposure. Aerosol Science and Technology, 52(11), 1219–1232. https://doi…	Gas chromatography-mass spectrometry (GCMS) and/or Fourier transform ion cyclotron resonance mass spectrometry (FT-ICR-MS)	Tedlar sample bags (1L)	*Concentration estimated from fig 2, 91ml puff volume
75-07-0	Acetaldehyde	0.70±0.03 µg/puff			0.00769231	Aerosol	bluPLUS+ & Mistic Bridge Tank Atomizer	unspecified	unspecified	First	3.7			7.6			1.8				100% VG	Conklin, D. J., Ogunwale, M. A., Chen, Y., Theis, W. S., Nantz, M. H., Fu, X.-A., Chen, L.-C., Riggs, D. W., Lorkiewicz, P., Bhatnagar, A., & Srivastava, S. (2018). Electronic cigarette-generated aldehydes: The contribution of e-liquid components to their formation and the use of urinary aldehyde metabolites as biomarkers of exposure. Aerosol Science and Technology, 52(11), 1219–1232. https://doi…	Gas chromatography-mass spectrometry (GCMS) and/or Fourier transform ion cyclotron resonance mass spectrometry (FT-ICR-MS)	Tedlar sample bags (1L)	91ml puff volume
75-07-0	Acetaldehyde	393 +/-236 ng/puff			0.00755769	Aerosol	Joyetech eGo One	unspecified	stainless steel	Second	5			/			0.5				Love Potion 1.2% Nicotine (12mg/mL)/Avail Vapor	Zhou, Y., Irshad, H., Dye, W. W., Wu, G., Tellez, C. S., & Belinsky, S. A. (2021). Voltage and e-liquid composition affect nicotine deposition within the oral cavity and carbonyl formation. Tobacco Control, 30(5), 485–491. https://doi.org/10.1136/tobaccocontrol-2020-055619	LC-MS/MS	Plastic syringe, then injected into vial with DNPH	52mL puff volume
75-07-0	Acetaldehyde	7.59 µg/15 puffs			0.00755224	Aerosol	SMOKTF-N2 Air Core ECIG	unspecified	unspecified	Third	/			31			0.22				Propylene Glycol	Talih, S., Salman, R., El-Hage, R., Karam, E., Karaoghlanian, N., El-Hellani, A., Saliba, N., Eissenberg, T., & Shihadeh, A. (2021). Might limiting liquid nicotine concentration result in more toxic electronic cigarette aerosols? Tobacco Control, 30(3), 348–350. https://doi.org/10.1136/tobaccocontrol-2019-055523	HPLC-UV (High-performance liquid chromatography-ultraviolet)	Glass fiber filters	4-s puffs at a flow rate of 1 Liter per minute(approx. 67mL/puff)
75-07-0	Acetaldehyde	378 +/-42 ng/puff			0.00726923	Aerosol	Joyetech eGo One	unspecified	stainless steel	Second	4			/			1				Uptown/Avail Vapor	Zhou, Y., Irshad, H., Dye, W. W., Wu, G., Tellez, C. S., & Belinsky, S. A. (2021). Voltage and e-liquid composition affect nicotine deposition within the oral cavity and carbonyl formation. Tobacco Control, 30(5), 485–491. https://doi.org/10.1136/tobaccocontrol-2020-055619	LC-MS/MS	Plastic syringe, then injected into vial with DNPH	52mL puff volume
75-07-0	Acetaldehyde	396 ng/puff			0.0072	Aerosol	not specified	unspecified	unspecified	1st or 4th	/			/			/			Not Specified	Not Specified	Belushkin, M., Tafin Djoko, D., Esposito, M., Korneliou, A., Jeannet, C., Lazzerini, M., & Jaccard, G. (2020). Selected Harmful and Potentially Harmful Constituents Levels in Commercial e-Cigarettes. Chemical Research in Toxicology, 33(2), 657–668.	HPLC	Impinger into a trap containing 80mL DNPH	55mL puff volume, 30 sec puff frequency, 3 sec puff duration
75-07-0	Acetaldehyde	9.7 ng/mg of Eliq			0.006984	Aerosol	SMOK Stick V8 kit (Smoktech)	Cotton	Kantal (FeCrAl alloy)	Second	3.8			/			0.15			(2 coils)	Naked 100 Euro Gold Tobacco (Nic 6mg/mL, VG/PG 65%/35%)	Cancelada, L., Tang, X., Russell, M. L., Maddalena, R. L., Litter, M. I., Gundel, L. A., & Destaillats, H. (2021). Volatile aldehyde emissions from “sub-ohm” vaping devices. Environmental Research, 197, 111188. https://doi.org/10.1016/j.envres.2021.111188	HPLC	DNPH cartridge	100% Airflow vent, 50mL puff volume, 36mg E-liquid/puff
75-07-0	Acetaldehyde	348.4±84.6 ng/puff			0.006968	Aerosol	Eleaf ISTIK & Kayfun 3.1EHPRO atomizer	cotton	Nichrome 80	Third	5.6			20			1.6			2200mAh battery, Bottom coil, 0.3mm diameter, 11 wraps	Heaven Juice Traditional Tobacco 7 Leaves (0.9% Nicotine)	Geiss, O., Bianchi, I., & Barrero-Moreno, J. (2016). Correlation of volatile carbonyl yields emitted by e-cigarettes with the temperature of the heating coil and the perceived sensorial quality of the generated vapours. International Journal of Hygiene and Environmental Health, 219(3), 268–277. https://doi.org/10.1016/j.ijheh.2016.01.004	High performance liquid chromatography	DNPH cartridges	50ml Puff volume
75-07-0	Acetaldehyde	0.0030 mg solute/g e-liquid			0.00654	Aerosol	SMOK Alien 220W/VW/TC & Kanger Protank 2 Clearomizer	unspecified	unspecified	Third	/			9			2.2			2.2Ω, 9W	10% Triacetin in 1:1 PG/GLY	Vreeke, S., Peyton, D. H., & Strongin, R. M. (2018). Triacetin Enhances Levels of Acrolein, Formaldehyde Hemiacetals, and Acetaldehyde in Electronic Cigarette Aerosols. ACS Omega, 3(7), 7165–7170. https://doi.org/10.1021/acsomega.8b00842	NMR Spectroscopy	Cold Trap and Impinger	aprox 0.1199 g/puff; 55ml puff volume;lab made 1:1 PG/GLY sol. density≈1.143g/ml (PG density=1.036g/ml, GLY density=1.25g/ml)
75-07-0	Acetaldehyde	6.48 µg/15 puffs			0.00644776	Aerosol	SMOKTF-N2 Air Core ECIG	unspecified	unspecified	Third	/			15			0.22				Propylene Glycol	Talih, S., Salman, R., El-Hage, R., Karam, E., Karaoghlanian, N., El-Hellani, A., Saliba, N., Eissenberg, T., & Shihadeh, A. (2021). Might limiting liquid nicotine concentration result in more toxic electronic cigarette aerosols? Tobacco Control, 30(3), 348–350. https://doi.org/10.1136/tobaccocontrol-2019-055523	HPLC-UV (High-performance liquid chromatography-ultraviolet)	Glass fiber filters	4-s puffs at a flow rate of 1 Liter per minute(approx. 67mL/puff)
75-07-0	Acetaldehyde	354 ng/puff			0.00643636	Aerosol	not specified	unspecified	unspecified	Second	/			/			/			Not Specified	lab made:39.1% PG, 31.9% G, 1.8% nicotine, 20% Water	Belushkin, M., Tafin Djoko, D., Esposito, M., Korneliou, A., Jeannet, C., Lazzerini, M., & Jaccard, G. (2020). Selected Harmful and Potentially Harmful Constituents Levels in Commercial e-Cigarettes. Chemical Research in Toxicology, 33(2), 657–668.	GCMS	Impinger into a trap containing 80mL DNPH	55mL puff volume, 30 sec puff frequency, 3 sec puff duration
75-07-0	Acetaldehyde	346 ng/puff			0.00629091	Aerosol	not specified	unspecified	unspecified	1st or 4th	/			/			/			Not Specified	Not Specified	Belushkin, M., Tafin Djoko, D., Esposito, M., Korneliou, A., Jeannet, C., Lazzerini, M., & Jaccard, G. (2020). Selected Harmful and Potentially Harmful Constituents Levels in Commercial e-Cigarettes. Chemical Research in Toxicology, 33(2), 657–668.	GCMS	Impinger into a trap containing 80mL DNPH	55mL puff volume, 30 sec puff frequency, 3 sec puff duration
75-07-0	Acetaldehyde	338 ng/puff			0.00614545	Aerosol	not specified	unspecified	unspecified	First	/			/			/			Not Specified	Not Specified	Belushkin, M., Tafin Djoko, D., Esposito, M., Korneliou, A., Jeannet, C., Lazzerini, M., & Jaccard, G. (2020). Selected Harmful and Potentially Harmful Constituents Levels in Commercial e-Cigarettes. Chemical Research in Toxicology, 33(2), 657–668.	HPLC	Impinger into a trap containing 80mL DNPH	55mL puff volume, 30 sec puff frequency, 3 sec puff duration
75-07-0	Acetaldehyde	6.05 µg/15 puffs		-	0.0060199	Aerosol	JUUL	unspecified	unspecified	Fourth	/			8.1			1.66			215°C	Tobacco-flavored JUUL pods	Talih, S., Salman, R., El-Hage, R., Karam, E., Karaoghlanian, N., El-Hellani, A., Saliba, N., & Shihadeh, A. (2019). Characteristics and toxicant emissions of JUUL electronic cigarettes. Tobacco Control, 28(6), 678–680. https://doi.org/10.1136/tobaccocontrol-2018-054616	gas chromatography (GC) and high performance liquid chromatography (HPLC)	Glass fiber filter pad and DNPH coated cartridges	4 sec puff given, flow rate not given but references prev. study which used 1 and 1.5 L/min giving a puff volume of approx 67 or 100mL/puff
75-07-0	Acetaldehyde	9.00±11.4 µg/session			0.006	Aerosol	Apollo (tank type)	unspecified	unspecified	Second	/			6.39			/				Tobacco	EL-Hellani, A., Salman, R., El-Hage, R., Talih, S., Malek, N., Baalbaki, R., Karaoghlanian, N., Nakkash, R., Shihadeh, A., & Saliba, N. A. (2016). Nicotine and Carbonyl Emissions From Popular Electronic Cigarette Products: Correlation to Liquid Composition and Design Characteristics. Nicotine & Tobacco Research, ntw280. https://doi.org/10.1093/ntr/ntw280	High performance liquid chromatography	Glass fiber filter pad and DNPH coated cartridges	15 puffs/session & 100ml Puff Volume calculated from 4 sec puff duration, 1.5L/min puff velocity
75-07-0	Acetaldehyde	310 +/-121 ng/puff			0.00596154	Aerosol	Joyetech eGo One	unspecified	stainless steel	Second	4			/			1				Mardi Gras/Avail Vapor	Zhou, Y., Irshad, H., Dye, W. W., Wu, G., Tellez, C. S., & Belinsky, S. A. (2021). Voltage and e-liquid composition affect nicotine deposition within the oral cavity and carbonyl formation. Tobacco Control, 30(5), 485–491. https://doi.org/10.1136/tobaccocontrol-2020-055619	LC-MS/MS	Plastic syringe, then injected into vial with DNPH	52mL puff volume
75-07-0	Acetaldehyde	0.52 µg/puff*			0.00571429	Aerosol	blu e-cigarette	unspecified	unspecified	First	3.7			4.56			3				blu Magnificent Menthol (3-16mg nicotine)	Conklin, D. J., Ogunwale, M. A., Chen, Y., Theis, W. S., Nantz, M. H., Fu, X.-A., Chen, L.-C., Riggs, D. W., Lorkiewicz, P., Bhatnagar, A., & Srivastava, S. (2018). Electronic cigarette-generated aldehydes: The contribution of e-liquid components to their formation and the use of urinary aldehyde metabolites as biomarkers of exposure. Aerosol Science and Technology, 52(11), 1219–1232. https://doi…	Gas chromatography-mass spectrometry (GCMS) and/or Fourier transform ion cyclotron resonance mass spectrometry (FT-ICR-MS)	Tedlar sample bags (1L)	*Concentration estimated from fig 2, 91ml puff volume
75-07-0	Acetaldehyde	4.7±0.3 (gas) µg/15 puffs			0.00569697	Aerosol	Unspecified brand with 2ml tank and zinc alloy/stainless steel coil	unspecified	zinc alloy & atainless Steel	Third	3.7			50			0.3	-	3		Commercial e-liquid consisting of PG (∼30%), GLY (∼70%), nicotine (∼0.3%), menthol, and apple flavor	Uchiyama, S., Noguchi, M., Sato, A., Ishitsuka, M., Inaba, Y., & Kunugita, N. (2020). Determination of Thermal Decomposition Products Generated from E-Cigarettes. Chemical Research in Toxicology, 33(2), 576–583. https://doi.org/10.1021/acs.chemrestox.9b00410	Gas chromatography/Mass spectrometry and High performance liquid chromatography	Carboxen-572 Rezorian Cartridge & Cambridge filter pads	55ml puff volume
75-07-0	Acetaldehyde	5480 µg/m3			0.00548	Aerosol	"Popular dipsosable e-cigs"	unspecified	unspecified	First	/			/			/			Default settings	Java Jolt	Klager, S., Vallarino, J., MacNaughton, P., Christiani, D. C., Lu, Q., & Allen, J. G. (2017). Flavoring Chemicals and Aldehydes in E-Cigarette Emissions. Environmental Science & Technology, 51(18), 10806–10813. https://doi.org/10.1021/acs.est.7b02205	High-performace liquid chromatography-ultraviolet detector	SEP-PAK DNPH-Silica Plus Long Catridge and 2 silica gel sorbent tubes	-
75-07-0	Acetaldehyde	5.47 µg/15puffs			0.00546727	Aerosol	Hyde	Silica	unspecified	Fourth	3.81			8.28			1.75				Cherry Lemonade	Talih, S., Salman, R., Soule, E., El-Hage, R., Karam, E., Karaoghlanian, N., El-Hellani, A., Saliba, N., & Shihadeh, A. (2022). Electrical features, liquid composition and toxicant emissions from ‘pod-mod’-like disposable electronic cigarettes. Tobacco Control, 31(5), 667–670.	HPLC-UV (high-performance liquid chromatography ultraviolet)	DNPH Cartridge	4 sec puff at 1L/min (66.7mL puff volume)
75-07-0	Acetaldehyde	0.3 µg/puff*			0.00545455	Aerosol	Vaporesso SWAG & GT Core coils GT4	unspecified	Ni-Cr	Third	/			75			0.15				Tobacco Flavor with 20mg/mL Nicotine	Zelinkova, Z., & Wenzl, T. (2020). Influence of battery power setting on carbonyl emissionsfrom electronic cigarettes. Tobacco Induced Diseases, 18(September), 1–5. https://doi.org/10.18332/tid/126406	LC-MS/MS Liquid Chromatography with Tandem Mass Spectrometry	Glass impingers with DNPH and glass beads	*Concen. Estimated from graphs, 55mL Puff, 3 s puff duration, 30 s puff frequency
75-07-0	Acetaldehyde	8.4ng/mg of Eliq			0.005376	Aerosol	SMOK Stick V8 kit (Smoktech)	Cotton	Kantal (FeCrAl alloy)	Second	3.8			/			0.15			(2 coils)	Naked 100 Euro Gold Tobacco (Nic 6mg/mL, VG/PG 65%/35%)	Cancelada, L., Tang, X., Russell, M. L., Maddalena, R. L., Litter, M. I., Gundel, L. A., & Destaillats, H. (2021). Volatile aldehyde emissions from “sub-ohm” vaping devices. Environmental Research, 197, 111188. https://doi.org/10.1016/j.envres.2021.111188	HPLC	DNPH cartridge	0% Airflow vent, 50mL puff volume, 32mg E-liquid/puff
75-07-0	Acetaldehyde	277 +/-133 ng/puff			0.00532692	Aerosol	Joyetech eGo One	unspecified	stainless steel	Second	5			/			0.5				Blue Pucker 1.2% Nicotine (12mg/mL)/Avail Vapor	Zhou, Y., Irshad, H., Dye, W. W., Wu, G., Tellez, C. S., & Belinsky, S. A. (2021). Voltage and e-liquid composition affect nicotine deposition within the oral cavity and carbonyl formation. Tobacco Control, 30(5), 485–491. https://doi.org/10.1136/tobaccocontrol-2020-055619	LC-MS/MS	Plastic syringe, then injected into vial with DNPH	52mL puff volume
75-07-0	Acetaldehyde	15.44(±1.17)µg/g			0.00519345	Aerosol	Tesla Invader III & KangerTech SubTank Mini atomizer	unspecified	kanthal	Third	/			24			1.26			18.3ml/sec flow rate	1:1 PG/VG	Korzun, T., Lazurko, M., Munhenzva, I., Barsanti, K. C., Huang, Y., Jensen, R. P., … Strongin, R. M. (2018). E-Cigarette Airflow Rate Modulates Toxicant Profiles and Can Lead to Concerning Levels of Solvent Consumption. ACS Omega, 3(1), 30–36. https://doi.org/10.1021/acsomega.7b01524	Quantitative NMR (qNMR)	impinger containing DMSO-d6 followed by a cold trap	Given 55mL puff volume & 18.5 mg eliq/puff
75-07-0	Acetaldehyde	268 +/-74 ng/puff			0.00515385	Aerosol	Joyetech eGo One	unspecified	stainless steel	Second	5			/			0.5				Jamestown/Avail Vapor	Zhou, Y., Irshad, H., Dye, W. W., Wu, G., Tellez, C. S., & Belinsky, S. A. (2021). Voltage and e-liquid composition affect nicotine deposition within the oral cavity and carbonyl formation. Tobacco Control, 30(5), 485–491. https://doi.org/10.1136/tobaccocontrol-2020-055619	LC-MS/MS	Plastic syringe, then injected into vial with DNPH	52mL puff volume
75-07-0	Acetaldehyde	255 +/-19 ng/puff			0.00490385	Aerosol	Joyetech eGo One	unspecified	stainless steel	Second	4			/			1				Love Potion/Avail Vapor	Zhou, Y., Irshad, H., Dye, W. W., Wu, G., Tellez, C. S., & Belinsky, S. A. (2021). Voltage and e-liquid composition affect nicotine deposition within the oral cavity and carbonyl formation. Tobacco Control, 30(5), 485–491. https://doi.org/10.1136/tobaccocontrol-2020-055619	LC-MS/MS	Plastic syringe, then injected into vial with DNPH	52mL puff volume
75-07-0	Acetaldehyde	2.1-2.4 µg/10puffs	0.0042	-	0.0048	Aerosol	none- temperature controlled tube reactor	n/a	n/a	n/a	n/a			n/a			n/a			215°C	Commercial e-liquid in "Min Tee" flavor	Wang, P., Chen, W., Liao, J., Matsuo, T., Ito, K., Fowles, J., Shusterman, D., Mendell, M., & Kumagai, K. (2017). A Device-Independent Evaluation of Carbonyl Emissions from Heated Electronic Cigarette Solvents. PLOS ONE, 12(1), e0169811. https://doi.org/10.1371/journal.pone.0169811	HPLC	DNPH Cartridges	50ml Puff
75-07-0	Acetaldehyde	4.8 +/-5.2 mg/m3			0.0048	Aerosol	24 electronic cigarettes from brand "I"	unspecified	Nichrome	unspecified	/			/			/				not specified	Uchiyama, S., Ohta, K., Inaba, Y., & Kunugita, N. (2013). Determination of Carbonyl Compounds Generated from the E-cigarette Using Coupled Silica Cartridges Impregnated with Hydroquinone and 2,4-Dinitrophenylhydrazine, Followed by High-Performance Liquid Chromatography. Analytical Sciences, 29(12), 1219–1222. https://doi.org/10.2116/analsci.29.1219	HPLC UV	DNPH Cartridge & HQ (Hydroquinone) cartridge	1mg/cm3 = 0.000001mg/mL
75-07-0	Acetaldehyde	4710 µg/m3			0.00471	Aerosol	"Popular dipsosable e-cigs"	unspecified	unspecified	First	/			/			/			Default settings	Bold Tobacco	Klager, S., Vallarino, J., MacNaughton, P., Christiani, D. C., Lu, Q., & Allen, J. G. (2017). Flavoring Chemicals and Aldehydes in E-Cigarette Emissions. Environmental Science & Technology, 51(18), 10806–10813. https://doi.org/10.1021/acs.est.7b02205	High-performace liquid chromatography-ultraviolet detector	SEP-PAK DNPH-Silica Plus Long Catridge and 2 silica gel sorbent tubes	-
75-07-0	Acetaldehyde	4.56 µg/15puffs			0.00455772	Aerosol	SEA	Silica	unspecified	Fourth	3.74			5.03			2.78				Mint	Talih, S., Salman, R., Soule, E., El-Hage, R., Karam, E., Karaoghlanian, N., El-Hellani, A., Saliba, N., & Shihadeh, A. (2022). Electrical features, liquid composition and toxicant emissions from ‘pod-mod’-like disposable electronic cigarettes. Tobacco Control, 31(5), 667–670.	HPLC-UV (high-performance liquid chromatography ultraviolet)	DNPH Cartridge	4 sec puff at 1L/min (66.7mL puff volume)
75-07-0	Acetaldehyde	4480 µg/m3			0.00448	Aerosol	"Popular dipsosable e-cigs"	unspecified	unspecified	First	/			/			/			Default settings	Vanilla Bean	Klager, S., Vallarino, J., MacNaughton, P., Christiani, D. C., Lu, Q., & Allen, J. G. (2017). Flavoring Chemicals and Aldehydes in E-Cigarette Emissions. Environmental Science & Technology, 51(18), 10806–10813. https://doi.org/10.1021/acs.est.7b02205	High-performace liquid chromatography-ultraviolet detector	SEP-PAK DNPH-Silica Plus Long Catridge and 2 silica gel sorbent tubes	-
75-07-0	Acetaldehyde	230 +/-43 ng/puff			0.00442308	Aerosol	Joyetech eGo One	unspecified	stainless steel	Second	5			/			0.5				Tobacco Row 1.2% Nicotine (12mg/mL)/Avail Vapor	Zhou, Y., Irshad, H., Dye, W. W., Wu, G., Tellez, C. S., & Belinsky, S. A. (2021). Voltage and e-liquid composition affect nicotine deposition within the oral cavity and carbonyl formation. Tobacco Control, 30(5), 485–491. https://doi.org/10.1136/tobaccocontrol-2020-055619	LC-MS/MS	Plastic syringe, then injected into vial with DNPH	52mL puff volume
75-07-0	Acetaldehyde	0.4 µg/puff*			0.0043956	Aerosol	blu e-cigarette	unspecified	unspecified	First	3.7			4.56			3				blu Cherry Crush (3-16mg nicotine)	Conklin, D. J., Ogunwale, M. A., Chen, Y., Theis, W. S., Nantz, M. H., Fu, X.-A., Chen, L.-C., Riggs, D. W., Lorkiewicz, P., Bhatnagar, A., & Srivastava, S. (2018). Electronic cigarette-generated aldehydes: The contribution of e-liquid components to their formation and the use of urinary aldehyde metabolites as biomarkers of exposure. Aerosol Science and Technology, 52(11), 1219–1232. https://doi…	Gas chromatography-mass spectrometry (GCMS) and/or Fourier transform ion cyclotron resonance mass spectrometry (FT-ICR-MS)	Tedlar sample bags (1L)	*Concentration estimated from fig 2, 91ml puff volume
75-07-0	Acetaldehyde	0.26 ±0.08 µg/puff			0.00438596	Aerosol	Evolv DNA 75	unspecified	Stainless steel mesh	Third	/			/			0.12			375°F	70:30 PG:VG, 3mg/mL Nicotine	Li, Y., Burns, A. E., Tran, L. N., Abellar, K. A., Poindexter, M., Li, X., Madl, A. K., Pinkerton, K. E., & Nguyen, T. B. (2021). Impact of e-Liquid Composition, Coil Temperature, and Puff Topography on the Aerosol Chemistry of Electronic Cigarettes. Chemical Research in Toxicology, 34(6), 1640–1654. https://doi.org/10.1021/acs.chemrestox.1c00070	HPLC-HRMS (High Performance Liquid Chromatogrpahy High Resolution Mass Spectrometry)	PTFE membrane filters (Polytetrafluoroethylene)	59.28mL puff volume, 1.186L/min puff flow rate, 3 sec puff
75-07-0	Acetaldehyde	9.6 ng/mg of Eliq			0.00432	Aerosol	SMOK Stick V8 kit (Smoktech)	Cotton	Kantal (FeCrAl alloy)	Second	3.8			/			0.15			(2 coils)	Naked 100 Euro Gold Tobacco (Nic 6mg/mL, VG/PG 65%/35%)	Cancelada, L., Tang, X., Russell, M. L., Maddalena, R. L., Litter, M. I., Gundel, L. A., & Destaillats, H. (2021). Volatile aldehyde emissions from “sub-ohm” vaping devices. Environmental Research, 197, 111188. https://doi.org/10.1016/j.envres.2021.111188	HPLC	DNPH cartridge	25% Airflow vent, 100mL puff volume, 45mg E-liquid/puff
75-07-0	Acetaldehyde	4.28 µg/15puffs			0.00427786	Aerosol	Puff Bar	Cotton	unspecified	Fourth	3.78			8.67			1.64				Banana Ice	Talih, S., Salman, R., Soule, E., El-Hage, R., Karam, E., Karaoghlanian, N., El-Hellani, A., Saliba, N., & Shihadeh, A. (2022). Electrical features, liquid composition and toxicant emissions from ‘pod-mod’-like disposable electronic cigarettes. Tobacco Control, 31(5), 667–670.	HPLC-UV (high-performance liquid chromatography ultraviolet)	DNPH Cartridge	4 sec puff at 1L/min (66.7mL puff volume)
75-07-0	Acetaldehyde	8.7 ng/mg of Eliq			0.004263	Aerosol	SMOK Stick V8 kit (Smoktech)	Cotton	Kantal (FeCrAl alloy)	Second	3.8			/			0.15			(2 coils)	Naked 100 Euro Gold Tobacco (Nic 6mg/mL, VG/PG 65%/35%)	Cancelada, L., Tang, X., Russell, M. L., Maddalena, R. L., Litter, M. I., Gundel, L. A., & Destaillats, H. (2021). Volatile aldehyde emissions from “sub-ohm” vaping devices. Environmental Research, 197, 111188. https://doi.org/10.1016/j.envres.2021.111188	HPLC	DNPH cartridge	50% Airflow vent, 100mL puff volume, 49mg E-liquid/puff
75-07-0	Acetaldehyde	234 ng/puff			0.00425455	Aerosol	not specified	unspecified	unspecified	1st or 4th	/			/			/			Not Specified	Not Specified	Belushkin, M., Tafin Djoko, D., Esposito, M., Korneliou, A., Jeannet, C., Lazzerini, M., & Jaccard, G. (2020). Selected Harmful and Potentially Harmful Constituents Levels in Commercial e-Cigarettes. Chemical Research in Toxicology, 33(2), 657–668.	HPLC	Impinger into a trap containing 80mL DNPH	55mL puff volume, 30 sec puff frequency, 3 sec puff duration
75-07-0	Acetaldehyde	232 ng/puff			0.00421818	Aerosol	not specified	unspecified	unspecified	First	/			/			/			Not Specified	Not Specified	Belushkin, M., Tafin Djoko, D., Esposito, M., Korneliou, A., Jeannet, C., Lazzerini, M., & Jaccard, G. (2020). Selected Harmful and Potentially Harmful Constituents Levels in Commercial e-Cigarettes. Chemical Research in Toxicology, 33(2), 657–668.	HPLC	Impinger into a trap containing 80mL DNPH	55mL puff volume, 30 sec puff frequency, 3 sec puff duration
75-07-0	Acetaldehyde	0.42 µg/puff			0.0042	Aerosol	SMOK Stick V8 kit (Smoktech)	Cotton	Kantal (FeCrAl alloy)	Second	3.8			/			0.15			(2 coils)	Naked 100 Euro Gold Tobacco (Nic 6mg/mL, VG/PG 65%/35%)	Cancelada, L., Tang, X., Russell, M. L., Maddalena, R. L., Litter, M. I., Gundel, L. A., & Destaillats, H. (2021). Volatile aldehyde emissions from “sub-ohm” vaping devices. Environmental Research, 197, 111188. https://doi.org/10.1016/j.envres.2021.111188	HPLC	DNPH cartridge	45.6 mg E-liquid consumed per puff, 100mL puff volume
75-07-0	Acetaldehyde	230.0 ng/puff			0.00418182	Aerosol	Vype ePen2	Silica	NiCr Coil	First	/			4.4			/				Blended Tobacco 18mg/mL Nicotine	Cunningham, A., McAdam, K., Thissen, J., & Digard, H. (2020). The Evolving E-cigarette: Comparative Chemical Analyses of E-cigarette Vapor and Cigarette Smoke. Frontiers in Toxicology, 2, 586674. https://doi.org/10.3389/ftox.2020.586674	GCMS	44mm glass fiber filter disc and impinger cryogenic trap	55mL Puff volume
75-07-0	Acetaldehyde	405.5 ng/ 100cm3			0.004055	Aerosol	not specified	unspecified	unspecified	1st or 4th	/			/			/			Not Specified	Not Specified	Belushkin, M., Tafin Djoko, D., Esposito, M., Korneliou, A., Jeannet, C., Lazzerini, M., & Jaccard, G. (2020). Selected Harmful and Potentially Harmful Constituents Levels in Commercial e-Cigarettes. Chemical Research in Toxicology, 33(2), 657–668.	GCMS	Impinger into a trap containing 80mL DNPH	55mL puff volume, 30 sec puff frequency, 3 sec puff duration
75-07-0	Acetaldehyde	223 ng/puff			0.00405455	Aerosol	not specified	unspecified	unspecified	1st or 4th	/			/			/			Not Specified	Not Specified	Belushkin, M., Tafin Djoko, D., Esposito, M., Korneliou, A., Jeannet, C., Lazzerini, M., & Jaccard, G. (2020). Selected Harmful and Potentially Harmful Constituents Levels in Commercial e-Cigarettes. Chemical Research in Toxicology, 33(2), 657–668.	GCMS	Impinger into a trap containing 80mL DNPH	55mL puff volume, 30 sec puff frequency, 3 sec puff duration
75-07-0	Acetaldehyde	4.23±3.23 ug/15 puffs			0.00402857	Aerosol	Ego-3 Twist & Crystal 2 Clearomizer	unspecified	unspecified	Second	4.8			/			2.4			900mAh battery	C3: Lab made PG based unflavored refill solution	Kosmider, L., Sobczak, A., Fik, M., Knysak, J., Zaciera, M., Kurek, J., & Goniewicz, M. L. (2014). Carbonyl Compounds in Electronic Cigarette Vapors: Effects of Nicotine Solvent and Battery Output Voltage. Nicotine & Tobacco Research, 16(10), 1319–1326. https://doi.org/10.1093/ntr/ntu078	High-performace liquid chromatography with diode array detector (HPLC-DAD)	Silica Sorbent Tubes	70ml puff volume
75-07-0	Acetaldehyde	0.4 µg/puff			0.004	Aerosol	eGo CE4 "Top-coil", eGO-T Battery	Cotton	unspecified	Second	/			4.9			/				Starstruk Watermelon, 3mg/mL nicotine	Son, Y., Bhattarai, C., Samburova, V., & Khlystov, A. (2020). Carbonyls and Carbon Monoxide Emissions from Electronic Cigarettes Affected by Device Type and Use Patterns. International Journal of Environmental Research and Public Health, 17(8), 2767. https://doi.org/10.3390/ijerph17082767	HPLC	DNPH glass fiber filters and DNPH cartridges	100mL puff volume*Estimated from graph
75-07-0	Acetaldehyde	0.23 ±0.07 µg/puff			0.00387989	Aerosol	Evolv DNA 75	unspecified	Stainless steel mesh	Third	/			/			0.12			475°F	30:70 PG:VG, 3mg/mL Nicotine	Li, Y., Burns, A. E., Tran, L. N., Abellar, K. A., Poindexter, M., Li, X., Madl, A. K., Pinkerton, K. E., & Nguyen, T. B. (2021). Impact of e-Liquid Composition, Coil Temperature, and Puff Topography on the Aerosol Chemistry of Electronic Cigarettes. Chemical Research in Toxicology, 34(6), 1640–1654. https://doi.org/10.1021/acs.chemrestox.1c00070	HPLC-HRMS (High Performance Liquid Chromatogrpahy High Resolution Mass Spectrometry)	PTFE membrane filters (Polytetrafluoroethylene)	59.28mL puff volume, 1.186L/min puff flow rate, 3 sec puff
75-07-0	Acetaldehyde	3.88 μg/15puffs			0.00387981	Aerosol	JUUL (USA purchase)	unspecified	unspecified	Fourth	1.06	-	2.73	0.62	-	4.08	1.83				Tobacco Flavored JUUL PODS	Talih, S., Salman, R., El-Hage, R., Karam, E., Salam, S., Karaoghlanian, N., El-Hellani, A., Saliba, N., & Shihadeh, A. (2020). A comparison of the electrical characteristics, liquid composition, and toxicant emissions of JUUL USA and JUUL UK e-cigarettes. Scientific Reports, 10(1), 7322. https://doi.org/10.1038/s41598-020-64414-5	HPLC-UV	Quartz filter followed by DNPH cartridge	66.67 mL Puff Vol (calculated from 4sec puff duration, 1 L/min flow rate)
75-07-0	Acetaldehyde	3860 µg/m3			0.00386	Aerosol	"Popular dipsosable e-cigs"	unspecified	unspecified	First	/			/			/			Default settings	Gold Tobacco	Klager, S., Vallarino, J., MacNaughton, P., Christiani, D. C., Lu, Q., & Allen, J. G. (2017). Flavoring Chemicals and Aldehydes in E-Cigarette Emissions. Environmental Science & Technology, 51(18), 10806–10813. https://doi.org/10.1021/acs.est.7b02205	High-performace liquid chromatography-ultraviolet detector	SEP-PAK DNPH-Silica Plus Long Catridge and 2 silica gel sorbent tubes	-
75-07-0	Acetaldehyde	3.84 μg/15puffs			0.00383981	Aerosol	JUUL (UK Purchase)	unspecified	unspecified	Fourth	1.13	-	2.72	0.75	-	4.36	1.7				Tobacco Flavored JUUL PODS	Talih, S., Salman, R., El-Hage, R., Karam, E., Salam, S., Karaoghlanian, N., El-Hellani, A., Saliba, N., & Shihadeh, A. (2020). A comparison of the electrical characteristics, liquid composition, and toxicant emissions of JUUL USA and JUUL UK e-cigarettes. Scientific Reports, 10(1), 7322. https://doi.org/10.1038/s41598-020-64414-5	HPLC-UV	Quartz filter followed by DNPH cartridge	66.67 mL Puff Vol (calculated from 4sec puff duration, 1 L/min flow rate)
75-07-0	Acetaldehyde	5.62±1.93 µg/session			0.00374667	Aerosol	Apollo (tank type)	unspecified	unspecified	Second	/			6.64			/				Banana cream	EL-Hellani, A., Salman, R., El-Hage, R., Talih, S., Malek, N., Baalbaki, R., Karaoghlanian, N., Nakkash, R., Shihadeh, A., & Saliba, N. A. (2016). Nicotine and Carbonyl Emissions From Popular Electronic Cigarette Products: Correlation to Liquid Composition and Design Characteristics. Nicotine & Tobacco Research, ntw280. https://doi.org/10.1093/ntr/ntw280	High performance liquid chromatography	Glass fiber filter pad and DNPH coated cartridges	15 puffs/session & 100ml Puff Volume calculated from 4 sec puff duration, 1.5L/min puff velocity
75-07-0	Acetaldehyde	206 ng/puff			0.00374545	Aerosol	not specified	unspecified	unspecified	First	/			/			/			Not Specified	Not Specified	Belushkin, M., Tafin Djoko, D., Esposito, M., Korneliou, A., Jeannet, C., Lazzerini, M., & Jaccard, G. (2020). Selected Harmful and Potentially Harmful Constituents Levels in Commercial e-Cigarettes. Chemical Research in Toxicology, 33(2), 657–668.	HPLC	Impinger into a trap containing 80mL DNPH	55mL puff volume, 30 sec puff frequency, 3 sec puff duration
75-07-0	Acetaldehyde	202 ng/puff			0.00367273	Aerosol	not specified	unspecified	unspecified	Second	/			/			/			Not Specified	lab made:39.1% PG, 31.9% G, 1.8% nicotine, 20% Water	Belushkin, M., Tafin Djoko, D., Esposito, M., Korneliou, A., Jeannet, C., Lazzerini, M., & Jaccard, G. (2020). Selected Harmful and Potentially Harmful Constituents Levels in Commercial e-Cigarettes. Chemical Research in Toxicology, 33(2), 657–668.	HPLC	Impinger into a trap containing 80mL DNPH	55mL puff volume, 30 sec puff frequency, 3 sec puff duration
75-07-0	Acetaldehyde	200 ng/puff			0.00363636	Aerosol	not specified	unspecified	unspecified	1st or 4th	/			/			/			Not Specified	Not Specified	Belushkin, M., Tafin Djoko, D., Esposito, M., Korneliou, A., Jeannet, C., Lazzerini, M., & Jaccard, G. (2020). Selected Harmful and Potentially Harmful Constituents Levels in Commercial e-Cigarettes. Chemical Research in Toxicology, 33(2), 657–668.	HPLC	Impinger into a trap containing 80mL DNPH	55mL puff volume, 30 sec puff frequency, 3 sec puff duration
75-07-0	Acetaldehyde	0.2 µg/puff*			0.00363636	Aerosol	Vaporesso SWAG & GT Core coils GT4	unspecified	Ni-Cr	Third	/			70			0.15				Tobacco Flavor with 20mg/mL Nicotine	Zelinkova, Z., & Wenzl, T. (2020). Influence of battery power setting on carbonyl emissionsfrom electronic cigarettes. Tobacco Induced Diseases, 18(September), 1–5. https://doi.org/10.18332/tid/126406	LC-MS/MS Liquid Chromatography with Tandem Mass Spectrometry	Glass impingers with DNPH and glass beads	*Concen. Estimated from graphs, 55mL Puff, 3 s puff duration, 30 s puff frequency
75-07-0	Acetaldehyde	1.20 +/-1.01 µg/10puffs			0.0036036	Aerosol	JUSTFOG Q14 (JFT Co., Ltd)	organic cotton	unspecified	Second	3.5			/			1.6			bottom coil 650mAH battery	05.E1-d- Lab made 1:1 PG/VG with 50% Flavor Art Green Tea flavor	Qu, Y., Kim, K.-H., & Szulejko, J. E. (2018). The effect of flavor content in e-liquids on e-cigarette emissions of carbonyl compounds. Environmental Research, 166, 324–333. https://doi.org/10.1016/j.envres.2018.06.013	High-performace liquid chromatography-ultraviolet detector	DNPH cartridge	table 3S, 33.3mL puff vol
75-07-0	Acetaldehyde	1.96 µg/10 puffs			0.00356364	Aerosol	Brand "J"Japanese Second Generation E-Cigs	unspecified	Nichrome	Second	3.66	-	5.12	/			/				Apple flavor (Liqua brand) or e-liquid provided with e-cig	Uchiyama, S., Senoo, Y., Hayashida, H., Inaba, Y., Nakagome, H., & Kunugita, N. (2016). Determination of Chemical Compounds Generated from Second-generation E-cigarettes Using a Sorbent Cartridge Followed by a Two-step Elution Method. Analytical Sciences, 32(5), 549–555. https://doi.org/10.2116/analsci.32.549	HPLC and GC/MS	Carboxen-572 sorbent Cartridge & Cambridge filter pads	55mL Puff Volume
75-07-0	Acetaldehyde	194.8 ng/puff			0.00354182	Aerosol	not specified	unspecified	unspecified	First	/			/			/			Not Specified	Not Specified	Belushkin, M., Tafin Djoko, D., Esposito, M., Korneliou, A., Jeannet, C., Lazzerini, M., & Jaccard, G. (2020). Selected Harmful and Potentially Harmful Constituents Levels in Commercial e-Cigarettes. Chemical Research in Toxicology, 33(2), 657–668.	HPLC	Impinger into a trap containing 80mL DNPH	55mL puff volume, 30 sec puff frequency, 3 sec puff duration
75-07-0	Acetaldehyde	35 µg/L of vapor*			0.0035	Aerosol	Pyrolysis Reactor + Stainless Steel wires	n/a	n/a	n/a	n/a			n/a			n/a			360°C	pure PG gas	Saliba, N. A., El Hellani, A., Honein, E., Salman, R., Talih, S., Zeaiter, J., & Shihadeh, A. (2018). Surface chemistry of electronic cigarette electrical heating coils: Effects of metal type on propylene glycol thermal decomposition. Journal of Analytical and Applied Pyrolysis, 134, 520–525. https://doi.org/10.1016/j.jaap.2018.07.019	High-performace liquid chromatography & Photodiode array detector	DNPH H10 Cartridges	*Concentrations estimated from graphs
75-07-0	Acetaldehyde	0.35 µg/puff			0.0035	Aerosol	ReuLeaux RX200 & Aspire Cleito atomizer	unspecified	unspecified	Third	/			50			/				Tobacco Flavor with 6mg/mL Nicotine	Son, Y., & Khlystov, A. (2021). An Automated Aerosol Collection and Extraction System to Characterize Electronic Cigarette Aerosols. Frontiers in Chemistry, 9, 764730. https://doi.org/10.3389/fchem.2021.764730	HPLC	Glass wool/glass bead tube	(ACES Collection) 100mL Puff, 4 s puff duration, 30 s puff interval
75-07-0	Acetaldehyde	330.0 ng/ 100cm3			0.0033	Aerosol	not specified	unspecified	unspecified	1st or 4th	/			/			/			Not Specified	Not Specified	Belushkin, M., Tafin Djoko, D., Esposito, M., Korneliou, A., Jeannet, C., Lazzerini, M., & Jaccard, G. (2020). Selected Harmful and Potentially Harmful Constituents Levels in Commercial e-Cigarettes. Chemical Research in Toxicology, 33(2), 657–668.	GCMS	Impinger into a trap containing 80mL DNPH	80mL puff volume, 30 sec puff frequency, 3 sec puff duration
75-07-0	Acetaldehyde	1.8 µg/10 puffs			0.00327273	Aerosol	Brand "H" Japanese Second Generation E-Cigs	unspecified	Nichrome	Second	3.66	-	5.12	/			/				Apple flavor (Liqua brand) or e-liquid provided with e-cig	Uchiyama, S., Senoo, Y., Hayashida, H., Inaba, Y., Nakagome, H., & Kunugita, N. (2016). Determination of Chemical Compounds Generated from Second-generation E-cigarettes Using a Sorbent Cartridge Followed by a Two-step Elution Method. Analytical Sciences, 32(5), 549–555. https://doi.org/10.2116/analsci.32.549	HPLC and GC/MS	Carboxen-572 sorbent Cartridge & Cambridge filter pads	55mL Puff Volume
75-07-0	Acetaldehyde	0.18 µg/puff			0.00327273	Aerosol	Vype ePen2	Silica	nichrome (80%Ni/20%Cr)	Second	/			/			2.85				Crisp Mint	Margham, J., McAdam, K., Cunningham, A., Porter, A., Fiebelkorn, S., Mariner, D., Digard, H., & Proctor, C. (2021). The Chemical Complexity of e-Cigarette Aerosols Compared With the Smoke From a Tobacco Burning Cigarette. Frontiers in Chemistry, 9, 743060. https://doi.org/10.3389/fchem.2021.743060	GCMS	Cambridge filter pads	55mL puff volume
75-07-0	Acetaldehyde	161 +/-93 ng/puff			0.00309615	Aerosol	Joyetech eGo One	unspecified	stainless steel	Second	5			/			0.5				70/30 PG/VG 0% Nicotine	Zhou, Y., Irshad, H., Dye, W. W., Wu, G., Tellez, C. S., & Belinsky, S. A. (2021). Voltage and e-liquid composition affect nicotine deposition within the oral cavity and carbonyl formation. Tobacco Control, 30(5), 485–491. https://doi.org/10.1136/tobaccocontrol-2020-055619	LC-MS/MS	Plastic syringe, then injected into vial with DNPH	52mL puff volume
75-07-0	Acetaldehyde	1.03 +/-0.08 µg/10puffs			0.00309309	Aerosol	JUSTFOG Q14 (JFT Co., Ltd)	organic cotton	unspecified	Second	3.5			/			1.6			bottom coil 650mAH battery	13.E3-d- Lab made 1:1 PG/VG with 50% The Perfumer's Apprentice Apple flavor	Qu, Y., Kim, K.-H., & Szulejko, J. E. (2018). The effect of flavor content in e-liquids on e-cigarette emissions of carbonyl compounds. Environmental Research, 166, 324–333. https://doi.org/10.1016/j.envres.2018.06.013	High-performace liquid chromatography-ultraviolet detector	DNPH cartridge	table 3S, 33.3mL puff vol
75-07-0	Acetaldehyde	159 +/-75 ng/puff			0.00305769	Aerosol	Joyetech eGo One	unspecified	stainless steel	Second	5			/			0.5				Jamestown 1.2% Nicotine (12mg/mL)/Avail Vapor	Zhou, Y., Irshad, H., Dye, W. W., Wu, G., Tellez, C. S., & Belinsky, S. A. (2021). Voltage and e-liquid composition affect nicotine deposition within the oral cavity and carbonyl formation. Tobacco Control, 30(5), 485–491. https://doi.org/10.1136/tobaccocontrol-2020-055619	LC-MS/MS	Plastic syringe, then injected into vial with DNPH	52mL puff volume
75-07-0	Acetaldehyde	0.3 µg/puff			0.003	Aerosol	ReuLeaux RX200 & Aspire Cleito atomizer	unspecified	unspecified	Third	/			50			/				Tobacco Flavor with 6mg/mL Nicotine	Son, Y., & Khlystov, A. (2021). An Automated Aerosol Collection and Extraction System to Characterize Electronic Cigarette Aerosols. Frontiers in Chemistry, 9, 764730. https://doi.org/10.3389/fchem.2021.764730	HPLC	Glass wool/glass bead tube	(DNPH Collection) 100mL Puff, 4 s puff duration, 30 s puff interval
75-07-0	Acetaldehyde	0.3 µg/puff			0.003	Aerosol	Aspire Cleito "Mod", Reuleaux Rx200 mods	Cotton	Kanthal	Third	/			50			/				Starstruk Watermelon, 3mg/mL nicotine	Son, Y., Bhattarai, C., Samburova, V., & Khlystov, A. (2020). Carbonyls and Carbon Monoxide Emissions from Electronic Cigarettes Affected by Device Type and Use Patterns. International Journal of Environmental Research and Public Health, 17(8), 2767. https://doi.org/10.3390/ijerph17082767	HPLC	DNPH glass fiber filters and DNPH cartridges	100mL puff volume, *Estimated from graph
75-07-0	Acetaldehyde	160.9 ±46.4 ng/puff			0.00292545	Aerosol	NHOSS ModBox	unspecified	kanthal	Third	/			30			0.5				NHOSS Blond Tobacco	Dusautoir, R., Zarcone, G., Verriele, M., Garçon, G., Fronval, I., Beauval, N., Allorge, D., Riffault, V., Locoge, N., Lo-Guidice, J.-M., & Anthérieu, S. (2021). Comparison of the chemical composition of aerosols from heated tobacco products, electronic cigarettes and tobacco cigarettes and their toxic impacts on the human bronchial epithelial BEAS-2B cells. Journal of Hazardous Materials, 401, 1…	UHPLC System with UV/VIS Detector	Two silica cartridges coated with DNPH	55 mL puff volume, 2 s puff duration, 30 s puff period
75-07-0	Acetaldehyde	1.6 µg/10 puffs			0.00290909	Aerosol	Brand "I" Japanese Second Generation E-Cigs	unspecified	Nichrome	Second	3.66	-	5.12	/			/				Apple flavor (Liqua brand) or e-liquid provided with e-cig	Uchiyama, S., Senoo, Y., Hayashida, H., Inaba, Y., Nakagome, H., & Kunugita, N. (2016). Determination of Chemical Compounds Generated from Second-generation E-cigarettes Using a Sorbent Cartridge Followed by a Two-step Elution Method. Analytical Sciences, 32(5), 549–555. https://doi.org/10.2116/analsci.32.549	HPLC and GC/MS	Carboxen-572 sorbent Cartridge & Cambridge filter pads	55mL Puff Volume
75-07-0	Acetaldehyde	0.17 ± 0.05 µg/puff			0.00286775	Aerosol	Evolv DNA 75	unspecified	Stainless steel mesh	Third	/			/			0.12			375°F	30:70 PG:VG, 3mg/mL Nicotine	Li, Y., Burns, A. E., Tran, L. N., Abellar, K. A., Poindexter, M., Li, X., Madl, A. K., Pinkerton, K. E., & Nguyen, T. B. (2021). Impact of e-Liquid Composition, Coil Temperature, and Puff Topography on the Aerosol Chemistry of Electronic Cigarettes. Chemical Research in Toxicology, 34(6), 1640–1654. https://doi.org/10.1021/acs.chemrestox.1c00070	HPLC-HRMS (High Performance Liquid Chromatogrpahy High Resolution Mass Spectrometry)	PTFE membrane filters (Polytetrafluoroethylene)	79.04 mL puff volume, 1.186L/min puff flow rate, 4 sec puff
75-07-0	Acetaldehyde	2.8 +/-0.2 mg/m3			0.0028	Aerosol	2 electronic cigarettes from brand "F"	unspecified	Nichrome	unspecified	/			/			/				not specified	Uchiyama, S., Ohta, K., Inaba, Y., & Kunugita, N. (2013). Determination of Carbonyl Compounds Generated from the E-cigarette Using Coupled Silica Cartridges Impregnated with Hydroquinone and 2,4-Dinitrophenylhydrazine, Followed by High-Performance Liquid Chromatography. Analytical Sciences, 29(12), 1219–1222. https://doi.org/10.2116/analsci.29.1219	HPLC UV	DNPH Cartridge & HQ (Hydroquinone) cartridge	1mg/cm3 = 0.000001mg/mL
75-07-0	Acetaldehyde	2780 µg/m3			0.00278	Aerosol	"Popular dipsosable e-cigs"	unspecified	unspecified	First	/			/			/			Default settings	Magnificent Menthol	Klager, S., Vallarino, J., MacNaughton, P., Christiani, D. C., Lu, Q., & Allen, J. G. (2017). Flavoring Chemicals and Aldehydes in E-Cigarette Emissions. Environmental Science & Technology, 51(18), 10806–10813. https://doi.org/10.1021/acs.est.7b02205	High-performace liquid chromatography-ultraviolet detector	SEP-PAK DNPH-Silica Plus Long Catridge and 2 silica gel sorbent tubes	-
75-07-0	Acetaldehyde	85 ± 3 ng/puff			0.00277144	Aerosol	Vapros Spinner II with 0.5 mL Ccell Cartidges	unspecified	unspecified	Second	3.8			/			2.1				70:30 PG:VG + 10% trans-2-hexenol	Chen, J. Y., Canchola, A., & Lin, Y.-H. (2021). Carbonyl Composition and Electrophilicity in Vaping Emissions of Flavored and Unflavored E-Liquids. Toxics, 9(12), 345. https://doi.org/10.3390/toxics9120345	GC/EI-MS & LC/EIS-QTOFMS	Cold trap impinger positioned inside a box filled with dry ice	30.67mL puff vol. based on 0.46L/min flow, 4 sec puff
75-07-0	Acetaldehyde	144 +/-60 ng/puff			0.00276923	Aerosol	Joyetech eGo One	unspecified	stainless steel	Second	5			/			0.5				Port Royale/Avail Vapor	Zhou, Y., Irshad, H., Dye, W. W., Wu, G., Tellez, C. S., & Belinsky, S. A. (2021). Voltage and e-liquid composition affect nicotine deposition within the oral cavity and carbonyl formation. Tobacco Control, 30(5), 485–491. https://doi.org/10.1136/tobaccocontrol-2020-055619	LC-MS/MS	Plastic syringe, then injected into vial with DNPH	52mL puff volume
75-07-0	Acetaldehyde	0.11±0.04 µg/puff			0.00275	Aerosol	E-Cig CE4 and eGO-T battery	unspecified	unspecified	Second	3.9			4.9			3.1			top single coil	unflavored 80/20 PG(%)/VG(%)	Khlystov, A., & Samburova, V. (2016). Flavoring Compounds Dominate Toxic Aldehyde Production during E-Cigarette Vaping. Environmental Science & Technology, 50(23), 13080–13085.	High performance liquid chromatography	DNPH cartridges	40ml puff volume
75-07-0	Acetaldehyde	0.25 µg/puff*			0.00274725	Aerosol	bluPLUS+ & Mistic Bridge Tank Atomizer	unspecified	unspecified	First	3.7			7.6			1.8				75% PG, 25% VG	Conklin, D. J., Ogunwale, M. A., Chen, Y., Theis, W. S., Nantz, M. H., Fu, X.-A., Chen, L.-C., Riggs, D. W., Lorkiewicz, P., Bhatnagar, A., & Srivastava, S. (2018). Electronic cigarette-generated aldehydes: The contribution of e-liquid components to their formation and the use of urinary aldehyde metabolites as biomarkers of exposure. Aerosol Science and Technology, 52(11), 1219–1232. https://doi…	Gas chromatography-mass spectrometry (GCMS) and/or Fourier transform ion cyclotron resonance mass spectrometry (FT-ICR-MS)	Tedlar sample bags (1L)	*Concentration estimated from fig 1, 91ml puff volume
75-07-0	Acetaldehyde	1.4 µg/10 puffs			0.00254545	Aerosol	Brand "G" Japanese Second Generation E-Cigs	unspecified	Nichrome	Second	3.66	-	5.12	/			/				Apple flavor (Liqua brand) or e-liquid provided with e-cig	Uchiyama, S., Senoo, Y., Hayashida, H., Inaba, Y., Nakagome, H., & Kunugita, N. (2016). Determination of Chemical Compounds Generated from Second-generation E-cigarettes Using a Sorbent Cartridge Followed by a Two-step Elution Method. Analytical Sciences, 32(5), 549–555. https://doi.org/10.2116/analsci.32.549	HPLC and GC/MS	Carboxen-572 sorbent Cartridge & Cambridge filter pads	55mL Puff Volume
75-07-0	Acetaldehyde	0.15 ±0.05 µg/puff			0.00253036	Aerosol	Evolv DNA 75	unspecified	Stainless steel mesh	Third	/			/			0.12			420°F	30:70 PG:VG, 3mg/mL Nicotine	Li, Y., Burns, A. E., Tran, L. N., Abellar, K. A., Poindexter, M., Li, X., Madl, A. K., Pinkerton, K. E., & Nguyen, T. B. (2021). Impact of e-Liquid Composition, Coil Temperature, and Puff Topography on the Aerosol Chemistry of Electronic Cigarettes. Chemical Research in Toxicology, 34(6), 1640–1654. https://doi.org/10.1021/acs.chemrestox.1c00070	HPLC-HRMS (High Performance Liquid Chromatogrpahy High Resolution Mass Spectrometry)	PTFE membrane filters (Polytetrafluoroethylene)	59.28mL puff volume, 1.186L/min puff flow rate, 3 sec puff
75-07-0	Acetaldehyde	0.23 µg/puff*			0.00252747	Aerosol	blu e-cigarette	unspecified	unspecified	First	3.7			4.56			3				blu Vivid Vanilla (3-16mg nicotine)	Conklin, D. J., Ogunwale, M. A., Chen, Y., Theis, W. S., Nantz, M. H., Fu, X.-A., Chen, L.-C., Riggs, D. W., Lorkiewicz, P., Bhatnagar, A., & Srivastava, S. (2018). Electronic cigarette-generated aldehydes: The contribution of e-liquid components to their formation and the use of urinary aldehyde metabolites as biomarkers of exposure. Aerosol Science and Technology, 52(11), 1219–1232. https://doi…	Gas chromatography-mass spectrometry (GCMS) and/or Fourier transform ion cyclotron resonance mass spectrometry (FT-ICR-MS)	Tedlar sample bags (1L)	*Concentration estimated from fig 2, 91ml puff volume
75-07-0	Acetaldehyde	0.83 +/-0.74 µg/10puffs			0.00249249	Aerosol	JUSTFOG Q14 (JFT Co., Ltd)	organic cotton	unspecified	Second	3.5			/			1.6			bottom coil 650mAH battery	04.E1-c- Lab made 1:1 PG/VG with 30% Flavor Art Green Tea flavor	Qu, Y., Kim, K.-H., & Szulejko, J. E. (2018). The effect of flavor content in e-liquids on e-cigarette emissions of carbonyl compounds. Environmental Research, 166, 324–333. https://doi.org/10.1016/j.envres.2018.06.013	High-performace liquid chromatography-ultraviolet detector	DNPH cartridge	table 3S, 33.3mL puff vol
75-07-0	Acetaldehyde	0.81+/-0.05 µg/10puffs			0.00243243	Aerosol	JUSTFOG Q14 (JFT Co., Ltd)	organic cotton	unspecified	Second	3.5			/			1.6			bottom coil 650mAH battery	12.E3-c- Lab made 1:1 PG/VG with 30% The Perfumer's Apprentice Apple flavor	Qu, Y., Kim, K.-H., & Szulejko, J. E. (2018). The effect of flavor content in e-liquids on e-cigarette emissions of carbonyl compounds. Environmental Research, 166, 324–333. https://doi.org/10.1016/j.envres.2018.06.013	High-performace liquid chromatography-ultraviolet detector	DNPH cartridge	table 3S, 33.3mL puff vol
75-07-0	Acetaldehyde	126 +/-7 ng/puff			0.00242308	Aerosol	Joyetech eGo One	unspecified	stainless steel	Second	5			/			0.5				Tortuga 1.2% Nicotine (12mg/mL)/Avail Vapor	Zhou, Y., Irshad, H., Dye, W. W., Wu, G., Tellez, C. S., & Belinsky, S. A. (2021). Voltage and e-liquid composition affect nicotine deposition within the oral cavity and carbonyl formation. Tobacco Control, 30(5), 485–491. https://doi.org/10.1136/tobaccocontrol-2020-055619	LC-MS/MS	Plastic syringe, then injected into vial with DNPH	52mL puff volume
75-07-0	Acetaldehyde	125 +/-59 ng/puff			0.00240385	Aerosol	Joyetech eGo One	unspecified	stainless steel	Second	5			/			0.5				Midnight Splash/Avail Vapor	Zhou, Y., Irshad, H., Dye, W. W., Wu, G., Tellez, C. S., & Belinsky, S. A. (2021). Voltage and e-liquid composition affect nicotine deposition within the oral cavity and carbonyl formation. Tobacco Control, 30(5), 485–491. https://doi.org/10.1136/tobaccocontrol-2020-055619	LC-MS/MS	Plastic syringe, then injected into vial with DNPH	52mL puff volume
75-07-0	Acetaldehyde	~1.2 µg/10puffs			0.0024	Aerosol	none- temperature controlled tube reactor	n/a	n/a	n/a	n/a			n/a			n/a			108°C	Commercial e-liquid in "Min Tee" flavor	Wang, P., Chen, W., Liao, J., Matsuo, T., Ito, K., Fowles, J., Shusterman, D., Mendell, M., & Kumagai, K. (2017). A Device-Independent Evaluation of Carbonyl Emissions from Heated Electronic Cigarette Solvents. PLOS ONE, 12(1), e0169811. https://doi.org/10.1371/journal.pone.0169811	HPLC	DNPH Cartridges	50ml Puff
75-07-0	Acetaldehyde	0.13 µg/puff*			0.00236364	Aerosol	Voopoo Drag & Joytech Cubis Pro coil	unspecified	stainless steel 316	Third	/			40			0.5				Tobacco Flavor with 20mg/mL Nicotine	Zelinkova, Z., & Wenzl, T. (2020). Influence of battery power setting on carbonyl emissionsfrom electronic cigarettes. Tobacco Induced Diseases, 18(September), 1–5. https://doi.org/10.18332/tid/126406	LC-MS/MS Liquid Chromatography with Tandem Mass Spectrometry	Glass impingers with DNPH and glass beads	*Concen. Estimated from graphs, 55mL Puff, 3 s puff duration, 30 s puff frequency
75-07-0	Acetaldehyde	15 μg/g EC liquid			0.0023	Aerosol	SMOK Tech AL85 Mod & TFV8 Baby Q-2 atomizer	stainless steel	Oraganic cotton	3rd	4.9			60			0.4			Dual coil (new atomizer, 30 puffs)	Very Cool, 0 Nicotine (Blueberry, blackberry, raspberry)	Ureña, J. F., Ebersol, L. A., Silakov, A., Elias, R. J., & Lambert, J. D. (2020). Impact of Atomizer Age and Flavor on In Vitro Toxicity of Aerosols from a Third-Generation Electronic Cigarette against Human Oral Cells. Chemical Research in Toxicology, 33(10), 2527–2537. https://doi.org/10.1021/acs.chemrestox.0c00028	HPLC-UV	hydroquinone Cartridge and DNPH cartridge	*Estimated from graphs, 100mL puff volume, 460.0mg EC Liquid/30 puffs (Table S1)
75-07-0	Acetaldehyde	23 µg/L of vapor*			0.0023	Aerosol	Pyrolysis Reactor + Kanthal wires	n/a	n/a	n/a	n/a			n/a			n/a			256°C	pure PG gas	Saliba, N. A., El Hellani, A., Honein, E., Salman, R., Talih, S., Zeaiter, J., & Shihadeh, A. (2018). Surface chemistry of electronic cigarette electrical heating coils: Effects of metal type on propylene glycol thermal decomposition. Journal of Analytical and Applied Pyrolysis, 134, 520–525. https://doi.org/10.1016/j.jaap.2018.07.019	High-performace liquid chromatography & Photodiode array detector	DNPH H10 Cartridges	*Concentrations estimated from graphs
75-07-0	Acetaldehyde	2260 µg/m3			0.00226	Aerosol	"Popular dipsosable e-cigs"	unspecified	unspecified	First	/			/			/			Default settings	Classic Tobacco	Klager, S., Vallarino, J., MacNaughton, P., Christiani, D. C., Lu, Q., & Allen, J. G. (2017). Flavoring Chemicals and Aldehydes in E-Cigarette Emissions. Environmental Science & Technology, 51(18), 10806–10813. https://doi.org/10.1021/acs.est.7b02205	High-performace liquid chromatography-ultraviolet detector	SEP-PAK DNPH-Silica Plus Long Catridge and 2 silica gel sorbent tubes	-
75-07-0	Acetaldehyde	0.11 µg/puff			0.0022	Aerosol	SMOK Stick V8 kit (Smoktech)	Cotton	Kantal (FeCrAl alloy)	Second	3.8			/			0.15			(8 coils)	Naked 100 Euro Gold Tobacco (Nic 6mg/mL, VG/PG 65%/35%)	Cancelada, L., Tang, X., Russell, M. L., Maddalena, R. L., Litter, M. I., Gundel, L. A., & Destaillats, H. (2021). Volatile aldehyde emissions from “sub-ohm” vaping devices. Environmental Research, 197, 111188. https://doi.org/10.1016/j.envres.2021.111188	HPLC	DNPH cartridge	29.3 mg E-liquid consumed per puff, 50mL puff volume
75-07-0	Acetaldehyde	22 µg/L of vapor*			0.0022	Aerosol	Pyrolysis Reactor + Nichrome wires	n/a	n/a	n/a	n/a			n/a			n/a			360°C	pure PG gas	Saliba, N. A., El Hellani, A., Honein, E., Salman, R., Talih, S., Zeaiter, J., & Shihadeh, A. (2018). Surface chemistry of electronic cigarette electrical heating coils: Effects of metal type on propylene glycol thermal decomposition. Journal of Analytical and Applied Pyrolysis, 134, 520–525. https://doi.org/10.1016/j.jaap.2018.07.019	High-performace liquid chromatography & Photodiode array detector	DNPH H10 Cartridges	*Concentrations estimated from graphs
75-07-0	Acetaldehyde	3.25±0.65 µg/session			0.00216667	Aerosol	Volt (disposable type)	unspecified	unspecified	First	/			5.52			/				Country tobacco	EL-Hellani, A., Salman, R., El-Hage, R., Talih, S., Malek, N., Baalbaki, R., Karaoghlanian, N., Nakkash, R., Shihadeh, A., & Saliba, N. A. (2016). Nicotine and Carbonyl Emissions From Popular Electronic Cigarette Products: Correlation to Liquid Composition and Design Characteristics. Nicotine & Tobacco Research, ntw280. https://doi.org/10.1093/ntr/ntw280	High performance liquid chromatography	Glass fiber filter pad and DNPH coated cartridges	15 puffs/session & 100ml Puff Volume calculated from 4 sec puff duration, 1.5L/min puff velocity
75-07-0	Acetaldehyde	109 +/-86 ng/puff			0.00209615	Aerosol	Joyetech eGo One	unspecified	stainless steel	Second	5			/			0.5				Tobacco Row/Avail Vapor	Zhou, Y., Irshad, H., Dye, W. W., Wu, G., Tellez, C. S., & Belinsky, S. A. (2021). Voltage and e-liquid composition affect nicotine deposition within the oral cavity and carbonyl formation. Tobacco Control, 30(5), 485–491. https://doi.org/10.1136/tobaccocontrol-2020-055619	LC-MS/MS	Plastic syringe, then injected into vial with DNPH	52mL puff volume
75-07-0	Acetaldehyde	3.08±2.05 µg/session			0.00205333	Aerosol	South Beach smoke (tank type)	unspecified	unspecified	Second	/			5.02			/				Classic tobacco	EL-Hellani, A., Salman, R., El-Hage, R., Talih, S., Malek, N., Baalbaki, R., Karaoghlanian, N., Nakkash, R., Shihadeh, A., & Saliba, N. A. (2016). Nicotine and Carbonyl Emissions From Popular Electronic Cigarette Products: Correlation to Liquid Composition and Design Characteristics. Nicotine & Tobacco Research, ntw280. https://doi.org/10.1093/ntr/ntw280	High performance liquid chromatography	Glass fiber filter pad and DNPH coated cartridges	15 puffs/session & 100ml Puff Volume calculated from 4 sec puff duration, 1.5L/min puff velocity
75-07-0	Acetaldehyde	105 +/-13 ng/puff			0.00201923	Aerosol	Joyetech eGo One	unspecified	stainless steel	Second	4			/			1				Mardi Gras 1.2% Nicotine (12mg/mL)/Avail Vapor	Zhou, Y., Irshad, H., Dye, W. W., Wu, G., Tellez, C. S., & Belinsky, S. A. (2021). Voltage and e-liquid composition affect nicotine deposition within the oral cavity and carbonyl formation. Tobacco Control, 30(5), 485–491. https://doi.org/10.1136/tobaccocontrol-2020-055619	LC-MS/MS	Plastic syringe, then injected into vial with DNPH	52mL puff volume
75-07-0	Acetaldehyde	6.03 µg/g			0.00200108	Aerosol	Innokin iSub with an Evolv DNA 200 battery unit	unspecified	unspecified	Third	/			12			1.2			Bottom coil	Halo Malibu (60/40 PG/G & 1.8% Nicotine)	Gillman, I. G., Pennington, A. S. C., Humphries, K. E., & Oldham, M. J. (2020). Determining the impact of flavored e-liquids on aldehyde production during Vaping. Regulatory Toxicology and Pharmacology, 112, 104588. https://doi.org/10.1016/j.yrtph.2020.104588	HPLC-UV-Vis	Not specified but used a Cerulean SM450e which allows both filter pads and impinger	Given Table1: 456.3mg/25 puffs, 55mL ppuff vol.
75-07-0	Acetaldehyde	20 µg/L of vapor*			0.002	Aerosol	Pyrolysis Reactor + Aged Nichrome wires	n/a	n/a	n/a	n/a			n/a			n/a			256°C	pure PG gas	Saliba, N. A., El Hellani, A., Honein, E., Salman, R., Talih, S., Zeaiter, J., & Shihadeh, A. (2018). Surface chemistry of electronic cigarette electrical heating coils: Effects of metal type on propylene glycol thermal decomposition. Journal of Analytical and Applied Pyrolysis, 134, 520–525. https://doi.org/10.1016/j.jaap.2018.07.019	High-performace liquid chromatography & Photodiode array detector	DNPH H10 Cartridges	*Concentrations estimated from graphs
75-07-0	Acetaldehyde	4.0 ng/mg of Eliquid			0.002	Aerosol	SMOK Stick V8 kit (Smoktech)	Cotton	Kantal (FeCrAl alloy)	Second	3.8			/			0.15			(8 coils)	Naked 100 Euro Gold Tobacco (Nic 6mg/mL, VG/PG 65%/35%)	Cancelada, L., Tang, X., Russell, M. L., Maddalena, R. L., Litter, M. I., Gundel, L. A., & Destaillats, H. (2021). Volatile aldehyde emissions from “sub-ohm” vaping devices. Environmental Research, 197, 111188. https://doi.org/10.1016/j.envres.2021.111189	HPLC	DNPH cartridge	25% Airflow vent, 50mL puff volume,≈25 mg E-Liquid/puff
75-07-0	Acetaldehyde	99.3±26.0 ng/puff			0.001986	Aerosol	Eleaf ISTIK & Kayfun 3.1EHPRO atomizer	cotton	Nichrome 80	Third	5			15			1.6			2200mAh battery, Bottom coil, 0.3mm diameter, 11 wraps	Heaven Juice Traditional Tobacco 7 Leaves (0.9% Nicotine)	Geiss, O., Bianchi, I., & Barrero-Moreno, J. (2016). Correlation of volatile carbonyl yields emitted by e-cigarettes with the temperature of the heating coil and the perceived sensorial quality of the generated vapours. International Journal of Hygiene and Environmental Health, 219(3), 268–277. https://doi.org/10.1016/j.ijheh.2016.01.004	High performance liquid chromatography	DNPH cartridges	50ml Puff volume
75-07-0	Acetaldehyde	1970µg/m3			0.00197	Aerosol	"Popular dipsosable e-cigs"	unspecified	unspecified	First	/			/			/			Default settings	Vivid Vanilla	Klager, S., Vallarino, J., MacNaughton, P., Christiani, D. C., Lu, Q., & Allen, J. G. (2017). Flavoring Chemicals and Aldehydes in E-Cigarette Emissions. Environmental Science & Technology, 51(18), 10806–10813. https://doi.org/10.1021/acs.est.7b02205	High-performace liquid chromatography-ultraviolet detector	SEP-PAK DNPH-Silica Plus Long Catridge and 2 silica gel sorbent tubes	-
75-07-0	Acetaldehyde	101 +/-78 ng/puff			0.00194231	Aerosol	Joyetech eGo One	unspecified	stainless steel	Second	5			/			0.5				70/30 PG/VG 1.2% Nicotine (12mg/mL)	Zhou, Y., Irshad, H., Dye, W. W., Wu, G., Tellez, C. S., & Belinsky, S. A. (2021). Voltage and e-liquid composition affect nicotine deposition within the oral cavity and carbonyl formation. Tobacco Control, 30(5), 485–491. https://doi.org/10.1136/tobaccocontrol-2020-055619	LC-MS/MS	Plastic syringe, then injected into vial with DNPH	52mL puff volume
75-07-0	Acetaldehyde	0.105 µg/puff			0.00190909	Aerosol	Vype ePen	Silica	nichrome (80%Ni/20%Cr)	First	3.6			/			2.85			650mAh battery	Vype Blended Tobacco (25% PG, <1% blended tobacco flavor, 48.14% VG, 25% water, 1.86% nicotine)	Margham, J., McAdam, K., Forster, M., Liu, C., Wright, C., Mariner, D., & Proctor, C. (2016). Chemical Composition of Aerosol from an E-Cigarette: A Quantitative Comparison with Cigarette Smoke. Chemical Research in Toxicology, 29(10), 1662–1678. https://doi.org/10.1021/acs.chemrestox.6b00188	HPLC UV and GC MS SIM	Impingers with DNPH	55cm3 puff volume
75-07-0	Acetaldehyde	99 +/-75 ng/puff			0.00190385	Aerosol	Joyetech eGo One	unspecified	stainless steel	Second	5			/			0.5				Blue Pucker/Avail Vapor	Zhou, Y., Irshad, H., Dye, W. W., Wu, G., Tellez, C. S., & Belinsky, S. A. (2021). Voltage and e-liquid composition affect nicotine deposition within the oral cavity and carbonyl formation. Tobacco Control, 30(5), 485–491. https://doi.org/10.1136/tobaccocontrol-2020-055619	LC-MS/MS	Plastic syringe, then injected into vial with DNPH	52mL puff volume
75-07-0	Acetaldehyde	0.103 μg/puff			0.00187273	Aerosol	Vype ePen2	Silica	nichrome (80%Ni/20%Cr)	Second	/			/			2.85				Golden Tobacco	Margham, J., McAdam, K., Cunningham, A., Porter, A., Fiebelkorn, S., Mariner, D., Digard, H., & Proctor, C. (2021). The Chemical Complexity of e-Cigarette Aerosols Compared With the Smoke From a Tobacco Burning Cigarette. Frontiers in Chemistry, 9, 743060. https://doi.org/10.3389/fchem.2021.743060	GCMS	Cambridge filter pads	55mL puff volume
75-07-0	Acetaldehyde	1870 µg/m3			0.00187	Aerosol	"Popular dipsosable e-cigs"	unspecified	unspecified	First	/			/			/			Default settings	Original Tobacco	Klager, S., Vallarino, J., MacNaughton, P., Christiani, D. C., Lu, Q., & Allen, J. G. (2017). Flavoring Chemicals and Aldehydes in E-Cigarette Emissions. Environmental Science & Technology, 51(18), 10806–10813. https://doi.org/10.1021/acs.est.7b02205	High-performace liquid chromatography-ultraviolet detector	SEP-PAK DNPH-Silica Plus Long Catridge and 2 silica gel sorbent tubes	-
75-07-0	Acetaldehyde	5.95 µg/g			0.00185077	Aerosol	Innokin iSub with an Evolv DNA 200 battery unit	unspecified	unspecified	Third	/			12			1.2			Bottom coil	Halo Café Mocha (60/40 PG/G & 1.8% Nicotine)	Gillman, I. G., Pennington, A. S. C., Humphries, K. E., & Oldham, M. J. (2020). Determining the impact of flavored e-liquids on aldehyde production during Vaping. Regulatory Toxicology and Pharmacology, 112, 104588. https://doi.org/10.1016/j.yrtph.2020.104588	HPLC-UV-Vis	Not specified but used a Cerulean SM450e which allows both filter pads and impinger	Given Table1: 427.7mg/25 puffs, 55mL ppuff vol.
75-07-0	Acetaldehyde	12 μg/g EC liquid			0.00184	Aerosol	SMOK Tech AL85 Mod & TFV8 Baby Q-2 atomizer	stainless steel	Oraganic cotton	3rd	4.9			60			0.4			Dual coil (new atomizer, 30 puffs)	Hawaiian Pog, 0 Nicotine (Orange, passion fruit, guava)	Ureña, J. F., Ebersol, L. A., Silakov, A., Elias, R. J., & Lambert, J. D. (2020). Impact of Atomizer Age and Flavor on In Vitro Toxicity of Aerosols from a Third-Generation Electronic Cigarette against Human Oral Cells. Chemical Research in Toxicology, 33(10), 2527–2537. https://doi.org/10.1021/acs.chemrestox.0c00028	HPLC-UV	hydroquinone Cartridge and DNPH cartridge	*Estimated from graphs, 100mL puff volume, 460.0mg EC Liquid/30 puffs (Table S1)
75-07-0	Acetaldehyde	12 μg/g EC liquid			0.00184	Aerosol	SMOK Tech AL85 Mod & TFV8 Baby Q-2 atomizer	stainless steel	Oraganic cotton	3rd	4.9			60			0.4			Dual coil (new atomizer, 30 puffs)	Lava Flow, 0 Nicotine (Strawberry, pineapple, coconut)	Ureña, J. F., Ebersol, L. A., Silakov, A., Elias, R. J., & Lambert, J. D. (2020). Impact of Atomizer Age and Flavor on In Vitro Toxicity of Aerosols from a Third-Generation Electronic Cigarette against Human Oral Cells. Chemical Research in Toxicology, 33(10), 2527–2537. https://doi.org/10.1021/acs.chemrestox.0c00028	HPLC-UV	hydroquinone Cartridge and DNPH cartridge	*Estimated from graphs, 100mL puff volume, 460.0mg EC Liquid/30 puffs (Table S1)
75-07-0	Acetaldehyde	0.1 µg/puff*			0.00181818	Aerosol	Vaporesso SWAG & GT Core coils GT4	unspecified	Ni-Cr	Third	/			50			0.15				Tobacco Flavor with 20mg/mL Nicotine	Zelinkova, Z., & Wenzl, T. (2020). Influence of battery power setting on carbonyl emissionsfrom electronic cigarettes. Tobacco Induced Diseases, 18(September), 1–5. https://doi.org/10.18332/tid/126406	LC-MS/MS Liquid Chromatography with Tandem Mass Spectrometry	Glass impingers with DNPH and glass beads	*Concen. Estimated from graphs, 55mL Puff, 3 s puff duration, 30 s puff frequency
75-07-0	Acetaldehyde	0.1 µg/puff*			0.00181818	Aerosol	Voopoo Drag & Joytech Cubis Pro coil	unspecified	stainless steel 316	Third	/			15			0.5				Tobacco Flavor with 20mg/mL Nicotine	Zelinkova, Z., & Wenzl, T. (2020). Influence of battery power setting on carbonyl emissionsfrom electronic cigarettes. Tobacco Induced Diseases, 18(September), 1–5. https://doi.org/10.18332/tid/126406	LC-MS/MS Liquid Chromatography with Tandem Mass Spectrometry	Glass impingers with DNPH and glass beads	*Concen. Estimated from graphs, 55mL Puff, 3 s puff duration, 30 s puff frequency
75-07-0	Acetaldehyde	0.1 µg/puff*			0.00181818	Aerosol	Voopoo Drag & Joytech Cubis Pro coil	unspecified	stainless steel 316	Third	/			22			0.5				Tobacco Flavor with 20mg/mL Nicotine	Zelinkova, Z., & Wenzl, T. (2020). Influence of battery power setting on carbonyl emissionsfrom electronic cigarettes. Tobacco Induced Diseases, 18(September), 1–5. https://doi.org/10.18332/tid/126406	LC-MS/MS Liquid Chromatography with Tandem Mass Spectrometry	Glass impingers with DNPH and glass beads	*Concen. Estimated from graphs, 55mL Puff, 3 s puff duration, 30 s puff frequency
75-07-0	Acetaldehyde	0.1 µg/puff*			0.00181818	Aerosol	Voopoo Drag & Joytech Cubis Pro coil	unspecified	stainless steel 316	Third	/			30			0.5				Tobacco Flavor with 20mg/mL Nicotine	Zelinkova, Z., & Wenzl, T. (2020). Influence of battery power setting on carbonyl emissionsfrom electronic cigarettes. Tobacco Induced Diseases, 18(September), 1–5. https://doi.org/10.18332/tid/126406	LC-MS/MS Liquid Chromatography with Tandem Mass Spectrometry	Glass impingers with DNPH and glass beads	*Concen. Estimated from graphs, 55mL Puff, 3 s puff duration, 30 s puff frequency
75-07-0	Acetaldehyde	0.1 µg/puff*			0.00181818	Aerosol	Voopoo Drag & Joytech Cubis Pro coil	unspecified	stainless steel 316	Third	/			35			0.5				Tobacco Flavor with 20mg/mL Nicotine	Zelinkova, Z., & Wenzl, T. (2020). Influence of battery power setting on carbonyl emissionsfrom electronic cigarettes. Tobacco Induced Diseases, 18(September), 1–5. https://doi.org/10.18332/tid/126406	LC-MS/MS Liquid Chromatography with Tandem Mass Spectrometry	Glass impingers with DNPH and glass beads	*Concen. Estimated from graphs, 55mL Puff, 3 s puff duration, 30 s puff frequency
75-07-0	Acetaldehyde	0.09 µg/puff			0.0018	Aerosol	SMOK Stick V8 kit (Smoktech)	Cotton	Kantal (FeCrAl alloy)	Second	3.8			/			0.15			(4 coils)	Naked 100 Euro Gold Tobacco (Nic 6mg/mL, VG/PG 65%/35%)	Cancelada, L., Tang, X., Russell, M. L., Maddalena, R. L., Litter, M. I., Gundel, L. A., & Destaillats, H. (2021). Volatile aldehyde emissions from “sub-ohm” vaping devices. Environmental Research, 197, 111188. https://doi.org/10.1016/j.envres.2021.111188	HPLC	DNPH cartridge	43.7 mg E-liquid consumed per puff, 50mL puff volume
75-07-0	Acetaldehyde	3.1 ng/mg of Eliquid			0.001798	Aerosol	SMOK Stick V8 kit (Smoktech)	Cotton	Kantal (FeCrAl alloy)	Second	3.8			/			0.15			(8 coils)	Naked 100 Euro Gold Tobacco (Nic 6mg/mL, VG/PG 65%/35%)	Cancelada, L., Tang, X., Russell, M. L., Maddalena, R. L., Litter, M. I., Gundel, L. A., & Destaillats, H. (2021). Volatile aldehyde emissions from “sub-ohm” vaping devices. Environmental Research, 197, 111188. https://doi.org/10.1016/j.envres.2021.111194	HPLC	DNPH cartridge	50% Airflow vent, 50mL puff volume,≈29 mg E-Liquid/puff
75-07-0	Acetaldehyde	1770 µg/m3			0.00177	Aerosol	"Popular dipsosable e-cigs"	unspecified	unspecified	First	/			/			/			Default settings	Crema	Klager, S., Vallarino, J., MacNaughton, P., Christiani, D. C., Lu, Q., & Allen, J. G. (2017). Flavoring Chemicals and Aldehydes in E-Cigarette Emissions. Environmental Science & Technology, 51(18), 10806–10813. https://doi.org/10.1021/acs.est.7b02205	High-performace liquid chromatography-ultraviolet detector	SEP-PAK DNPH-Silica Plus Long Catridge and 2 silica gel sorbent tubes	-
75-07-0	Acetaldehyde	1.77 µg/15puffs			0.00176912	Aerosol	JUUL	unspecified	unspecified	Fourth	3.79			0.6	-	4	1.6				Classic Tobacco	Talih, S., Salman, R., Soule, E., El-Hage, R., Karam, E., Karaoghlanian, N., El-Hellani, A., Saliba, N., & Shihadeh, A. (2022). Electrical features, liquid composition and toxicant emissions from ‘pod-mod’-like disposable electronic cigarettes. Tobacco Control, 31(5), 667–670.	HPLC-UV (high-performance liquid chromatography ultraviolet)	DNPH Cartridge	4 sec puff at 1L/min (66.7mL puff volume)
75-07-0	Acetaldehyde	2.0 ng/mg of Eliquid			0.00172	Aerosol	SMOK Stick V8 kit (Smoktech)	Cotton	Kantal (FeCrAl alloy)	Second	3.8			/			0.15			(4 coils)	Naked 100 Euro Gold Tobacco (Nic 6mg/mL, VG/PG 65%/35%)	Cancelada, L., Tang, X., Russell, M. L., Maddalena, R. L., Litter, M. I., Gundel, L. A., & Destaillats, H. (2021). Volatile aldehyde emissions from “sub-ohm” vaping devices. Environmental Research, 197, 111188. https://doi.org/10.1016/j.envres.2021.111195	HPLC	DNPH cartridge	50% Airflow vent, 50mL puff volume, ≈43 mg E-Liquid/puff
75-07-0	Acetaldehyde	1.7 +/-2.5 mg/m3			0.0017	Aerosol	8 electronic cigarettes from brand "C"	unspecified	Nichrome	unspecified	/			/			/				not specified	Uchiyama, S., Ohta, K., Inaba, Y., & Kunugita, N. (2013). Determination of Carbonyl Compounds Generated from the E-cigarette Using Coupled Silica Cartridges Impregnated with Hydroquinone and 2,4-Dinitrophenylhydrazine, Followed by High-Performance Liquid Chromatography. Analytical Sciences, 29(12), 1219–1222. https://doi.org/10.2116/analsci.29.1219	HPLC UV	DNPH Cartridge & HQ (Hydroquinone) cartridge	1mg/cm3 = 0.000001mg/mL
75-07-0	Acetaldehyde	11 μg/g EC liquid			0.00168667	Aerosol	SMOK Tech AL85 Mod & TFV8 Baby Q-2 atomizer	stainless steel	Oraganic cotton	3rd	4.9			60			0.4			Dual coil (new atomizer, 30 puffs)	Hawaiian Pog, 6mg/mL Nicotine (Orange, passion fruit, guava)	Ureña, J. F., Ebersol, L. A., Silakov, A., Elias, R. J., & Lambert, J. D. (2020). Impact of Atomizer Age and Flavor on In Vitro Toxicity of Aerosols from a Third-Generation Electronic Cigarette against Human Oral Cells. Chemical Research in Toxicology, 33(10), 2527–2537. https://doi.org/10.1021/acs.chemrestox.0c00028	HPLC-UV	hydroquinone Cartridge and DNPH cartridge	*Estimated from graphs, 100mL puff volume, 460.0mg EC Liquid/30 puffs (Table S1)
75-07-0	Acetaldehyde	168.36 ng/ 100cm3			0.0016836	Aerosol	not specified	unspecified	unspecified	1st or 4th	/			/			/			Not Specified	Not Specified	Belushkin, M., Tafin Djoko, D., Esposito, M., Korneliou, A., Jeannet, C., Lazzerini, M., & Jaccard, G. (2020). Selected Harmful and Potentially Harmful Constituents Levels in Commercial e-Cigarettes. Chemical Research in Toxicology, 33(2), 657–668.	GCMS	Impinger into a trap containing 80mL DNPH	55mL puff volume, 30 sec puff frequency, 4 sec puff duration
75-07-0	Acetaldehyde	1675 µg/m3 in EC puff			0.001675	Aerosol	JUUL	unspecified	unspecified	fourth	/			/			/			Automatic Settings	Fruit 3 % Nicotine	Azimi, P., Keshavarz, Z., Lahaie Luna, M., Cedeno Laurent, J. G., Vallarino, J., Christiani, D. C., & Allen, J. G. (2021). An Unrecognized Hazard in E-Cigarette Vapor: Preliminary Quantification of Methylglyoxal Formation from Propylene Glycol in E-Cigarettes. International Journal of Environmental Research and Public Health, 18(2), 385. https://doi.org/10.3390/ijerph18020385	GC/MS	25mL Zefon glass impinger filled with 20mL of Water	*Estimated from graph
75-07-0	Acetaldehyde	9.2 μg/100 puffs			0.00167273	Aerosol	RELX Infinity Device	unspecified	unspecified	Fourth	/			6.5			/				Coke Flavor	Xu, T., Niu, Z., Xu, J., Li, X., Luo, Q., Luo, A., Huang, Y., Jiang, X., & Wu, Z. (2023). Chemical analysis of selected harmful and potentially harmful constituents and in vitro toxicological evaluation of leading flavoured e‐cigarette aerosols in the Chinese market. Drug Testing and Analysis, 15(10), 1156–1163. https://doi.org/10.1002/dta.3337	UPLC	Collection vessels containing suitable solvents	55mL puff Vol., 3s puff duration, 30s puff interval
75-07-0	Acetaldehyde	86 +/-14 ng/puff			0.00165385	Aerosol	Joyetech eGo One	unspecified	stainless steel	Second	4			/			1				Port Royale 1.2% Nicotine (12mg/mL)/Avail Vapor	Zhou, Y., Irshad, H., Dye, W. W., Wu, G., Tellez, C. S., & Belinsky, S. A. (2021). Voltage and e-liquid composition affect nicotine deposition within the oral cavity and carbonyl formation. Tobacco Control, 30(5), 485–491. https://doi.org/10.1136/tobaccocontrol-2020-055619	LC-MS/MS	Plastic syringe, then injected into vial with DNPH	52mL puff volume
75-07-0	Acetaldehyde	5.30 µg/g			0.00165013	Aerosol	Innokin iSub with an Evolv DNA 200 battery unit	unspecified	unspecified	Third	/			12			1.2			Bottom coil	Halo Midnight Apple (60/40 PG/G & 1.8% Nicotine)	Gillman, I. G., Pennington, A. S. C., Humphries, K. E., & Oldham, M. J. (2020). Determining the impact of flavored e-liquids on aldehyde production during Vaping. Regulatory Toxicology and Pharmacology, 112, 104588. https://doi.org/10.1016/j.yrtph.2020.104588	HPLC-UV-Vis	Not specified but used a Cerulean SM450e which allows both filter pads and impinger	Given Table1: 428.1mg/25 puffs, 55mL ppuff vol.
75-07-0	Acetaldehyde	0.15 µg/puff*			0.00164835	Aerosol	bluPLUS+ & Mistic Bridge Tank Atomizer	unspecified	unspecified	First	3.7			7.6			1.8				50% PG, 50% VG	Conklin, D. J., Ogunwale, M. A., Chen, Y., Theis, W. S., Nantz, M. H., Fu, X.-A., Chen, L.-C., Riggs, D. W., Lorkiewicz, P., Bhatnagar, A., & Srivastava, S. (2018). Electronic cigarette-generated aldehydes: The contribution of e-liquid components to their formation and the use of urinary aldehyde metabolites as biomarkers of exposure. Aerosol Science and Technology, 52(11), 1219–1232. https://doi…	Gas chromatography-mass spectrometry (GCMS) and/or Fourier transform ion cyclotron resonance mass spectrometry (FT-ICR-MS)	Tedlar sample bags (1L)	*Concentration estimated from fig 1, 91ml puff volume
75-07-0	Acetaldehyde	1.73±1.21 ug/15 puffs			0.00164762	Aerosol	Ego-3 Twist & Crystal 2 Clearomizer	unspecified	unspecified	Second	4.8			/			2.4			900mAh battery	C2: Lab made VG/PG based unflavored refill solution	Kosmider, L., Sobczak, A., Fik, M., Knysak, J., Zaciera, M., Kurek, J., & Goniewicz, M. L. (2014). Carbonyl Compounds in Electronic Cigarette Vapors: Effects of Nicotine Solvent and Battery Output Voltage. Nicotine & Tobacco Research, 16(10), 1319–1326. https://doi.org/10.1093/ntr/ntu078	High-performace liquid chromatography with diode array detector (HPLC-DAD)	Silica Sorbent Tubes	70ml puff volume
75-07-0	Acetaldehyde	5.20 µg/g			0.00164169	Aerosol	Innokin iSub with an Evolv DNA 200 battery unit	unspecified	unspecified	Third	/			12			1.2			Bottom coil	Halo Tribeca (60/40 PG/G & 1.8% Nicotine)	Gillman, I. G., Pennington, A. S. C., Humphries, K. E., & Oldham, M. J. (2020). Determining the impact of flavored e-liquids on aldehyde production during Vaping. Regulatory Toxicology and Pharmacology, 112, 104588. https://doi.org/10.1016/j.yrtph.2020.104588	HPLC-UV-Vis	Not specified but used a Cerulean SM450e which allows both filter pads and impinger	Given Table1: 434.1mg/25 puffs, 55mL ppuff vol.
75-07-0	Acetaldehyde	1.6 +/-0.4 mg/m3			0.0016	Aerosol	3 electronic cigarettes from brand "F"	unspecified	Nichrome	unspecified	/			/			/				not specified	Uchiyama, S., Ohta, K., Inaba, Y., & Kunugita, N. (2013). Determination of Carbonyl Compounds Generated from the E-cigarette Using Coupled Silica Cartridges Impregnated with Hydroquinone and 2,4-Dinitrophenylhydrazine, Followed by High-Performance Liquid Chromatography. Analytical Sciences, 29(12), 1219–1222. https://doi.org/10.2116/analsci.29.1219	HPLC UV	DNPH Cartridge & HQ (Hydroquinone) cartridge	1mg/cm3 = 0.000001mg/mL
75-07-0	Acetaldehyde	1580 µg/m3			0.00158	Aerosol	"Popular dipsosable e-cigs"	unspecified	unspecified	First	/			/			/			Default settings	Classic	Klager, S., Vallarino, J., MacNaughton, P., Christiani, D. C., Lu, Q., & Allen, J. G. (2017). Flavoring Chemicals and Aldehydes in E-Cigarette Emissions. Environmental Science & Technology, 51(18), 10806–10813. https://doi.org/10.1021/acs.est.7b02205	High-performace liquid chromatography-ultraviolet detector	SEP-PAK DNPH-Silica Plus Long Catridge and 2 silica gel sorbent tubes	-
75-07-0	Acetaldehyde	10 μg/g EC liquid			0.00153333	Aerosol	SMOK Tech AL85 Mod & TFV8 Baby Q-2 atomizer	stainless steel	Oraganic cotton	3rd	4.9			60			0.4			Dual coil (new atomizer, 15 puffs)	Lava Flow, 0 Nicotine (Strawberry, pineapple, coconut)	Ureña, J. F., Ebersol, L. A., Silakov, A., Elias, R. J., & Lambert, J. D. (2020). Impact of Atomizer Age and Flavor on In Vitro Toxicity of Aerosols from a Third-Generation Electronic Cigarette against Human Oral Cells. Chemical Research in Toxicology, 33(10), 2527–2537. https://doi.org/10.1021/acs.chemrestox.0c00028	HPLC-UV	hydroquinone Cartridge and DNPH cartridge	*Estimated from graphs, 100mL puff volume, 460.0mg EC Liquid/30 puffs (Table S1)
75-07-0	Acetaldehyde	1.52 µg/15 puffs			0.00151244	Aerosol	SMOKTF-N2 Air Core ECIG	unspecified	unspecified	Third	/			50			0.22				Propylene Glycol	Talih, S., Salman, R., El-Hage, R., Karam, E., Karaoghlanian, N., El-Hellani, A., Saliba, N., Eissenberg, T., & Shihadeh, A. (2021). Might limiting liquid nicotine concentration result in more toxic electronic cigarette aerosols? Tobacco Control, 30(3), 348–350. https://doi.org/10.1136/tobaccocontrol-2019-055523	HPLC-UV (High-performance liquid chromatography-ultraviolet)	Glass fiber filters	4-s puffs at a flow rate of 1 Liter per minute(approx. 67mL/puff)
75-07-0	Acetaldehyde	15 µg/L of vapor*			0.0015	Aerosol	Pyrolysis Reactor	n/a	n/a	n/a	n/a			n/a			n/a			565°C	pure PG gas	Saliba, N. A., El Hellani, A., Honein, E., Salman, R., Talih, S., Zeaiter, J., & Shihadeh, A. (2018). Surface chemistry of electronic cigarette electrical heating coils: Effects of metal type on propylene glycol thermal decomposition. Journal of Analytical and Applied Pyrolysis, 134, 520–525. https://doi.org/10.1016/j.jaap.2018.07.019	High-performace liquid chromatography & Photodiode array detector	DNPH H10 Cartridges	*Concentrations estimated from graphs
75-07-0	Acetaldehyde	15 µg/L of vapor*			0.0015	Aerosol	Pyrolysis Reactor	n/a	n/a	n/a	n/a			n/a			n/a			670°C	pure PG gas	Saliba, N. A., El Hellani, A., Honein, E., Salman, R., Talih, S., Zeaiter, J., & Shihadeh, A. (2018). Surface chemistry of electronic cigarette electrical heating coils: Effects of metal type on propylene glycol thermal decomposition. Journal of Analytical and Applied Pyrolysis, 134, 520–525. https://doi.org/10.1016/j.jaap.2018.07.019	High-performace liquid chromatography & Photodiode array detector	DNPH H10 Cartridges	*Concentrations estimated from graphs
75-07-0	Acetaldehyde	3.3 ng/mg of Eliq			0.001485	Aerosol	SMOK Stick V8 kit (Smoktech)	Cotton	Kantal (FeCrAl alloy)	Second	3.8			/			0.15			(2 coils)	Naked 100 Euro Gold Tobacco (Nic 6mg/mL, VG/PG 65%/35%)	Cancelada, L., Tang, X., Russell, M. L., Maddalena, R. L., Litter, M. I., Gundel, L. A., & Destaillats, H. (2021). Volatile aldehyde emissions from “sub-ohm” vaping devices. Environmental Research, 197, 111188. https://doi.org/10.1016/j.envres.2021.111188	HPLC	DNPH cartridge	100% Airflow vent, 100mL puff volume, 45mg E-liquid/puff
75-07-0	Acetaldehyde	3.9 ng/mg of Eliq			0.001482	Aerosol	SMOK Stick V8 kit (Smoktech)	Cotton	Kantal (FeCrAl alloy)	Second	3.8			/			0.15			(2 coils)	Naked 100 Euro Gold Tobacco (Nic 6mg/mL, VG/PG 65%/35%)	Cancelada, L., Tang, X., Russell, M. L., Maddalena, R. L., Litter, M. I., Gundel, L. A., & Destaillats, H. (2021). Volatile aldehyde emissions from “sub-ohm” vaping devices. Environmental Research, 197, 111188. https://doi.org/10.1016/j.envres.2021.111188	HPLC	DNPH cartridge	0% Airflow vent, 100mL puff volume, 38mg E-liquid/puff
75-07-0	Acetaldehyde	1460 µg/m3			0.00146	Aerosol	"Popular dipsosable e-cigs"	unspecified	unspecified	First	/			/			/			Default settings	Pomegranate	Klager, S., Vallarino, J., MacNaughton, P., Christiani, D. C., Lu, Q., & Allen, J. G. (2017). Flavoring Chemicals and Aldehydes in E-Cigarette Emissions. Environmental Science & Technology, 51(18), 10806–10813. https://doi.org/10.1021/acs.est.7b02205	High-performace liquid chromatography-ultraviolet detector	SEP-PAK DNPH-Silica Plus Long Catridge and 2 silica gel sorbent tubes	-
75-07-0	Acetaldehyde	145.27 ng/ 100cm3			0.0014527	Aerosol	not specified	unspecified	unspecified	1st or 4th	/			/			/			Not Specified	Not Specified	Belushkin, M., Tafin Djoko, D., Esposito, M., Korneliou, A., Jeannet, C., Lazzerini, M., & Jaccard, G. (2020). Selected Harmful and Potentially Harmful Constituents Levels in Commercial e-Cigarettes. Chemical Research in Toxicology, 33(2), 657–668.	GCMS	Impinger into a trap containing 80mL DNPH	55mL puff volume, 30 sec puff frequency, 3 sec puff duration
75-07-0	Acetaldehyde	1.1 ± 0.13 µg/10 puff			0.00142857	Aerosol	Blu	unspecified	unspecified	First	/			/			3.5				Classic Tobacco	Li, Y., Burns, A. E., Burke, G. J. P., Poindexter, M. E., Madl, A. K., Pinkerton, K. E., & Nguyen, T. B. (2020). Application of High-Resolution Mass Spectrometry and a Theoretical Model to the Quantification of Multifunctional Carbonyls and Organic Acids in e-Cigarette Aerosol. Environmental Science & Technology, 54(9), 5640–5650. https://doi.org/10.1021/acs.est.9b07387	HPLC-HRMS- high-performance liquid chromatography−high resolution mass spectrometry	2,4 DNPH Cartidges	77mL puff volume
75-07-0	Acetaldehyde	142.73 ng/ 100cm3			0.0014273	Aerosol	not specified	unspecified	unspecified	1st or 4th	/			/			/			Not Specified	Not Specified	Belushkin, M., Tafin Djoko, D., Esposito, M., Korneliou, A., Jeannet, C., Lazzerini, M., & Jaccard, G. (2020). Selected Harmful and Potentially Harmful Constituents Levels in Commercial e-Cigarettes. Chemical Research in Toxicology, 33(2), 657–668.	GCMS	Impinger into a trap containing 80mL DNPH	55mL puff volume, 30 sec puff frequency, 4 sec puff duration
75-07-0	Acetaldehyde	73 +/-8 ng/puff			0.00140385	Aerosol	Joyetech eGo One	unspecified	stainless steel	Second	4			/			1				Tortuga 1.2% Nicotine (12mg/mL)/Avail Vapor	Zhou, Y., Irshad, H., Dye, W. W., Wu, G., Tellez, C. S., & Belinsky, S. A. (2021). Voltage and e-liquid composition affect nicotine deposition within the oral cavity and carbonyl formation. Tobacco Control, 30(5), 485–491. https://doi.org/10.1136/tobaccocontrol-2020-055619	LC-MS/MS	Plastic syringe, then injected into vial with DNPH	52mL puff volume
75-07-0	Acetaldehyde	0.0771 μg/puff			0.00140182	Aerosol	Vype ePen2	Silica	nichrome (80%Ni/20%Cr)	Second	/			/			2.85				Dark Cherry	Margham, J., McAdam, K., Cunningham, A., Porter, A., Fiebelkorn, S., Mariner, D., Digard, H., & Proctor, C. (2021). The Chemical Complexity of e-Cigarette Aerosols Compared With the Smoke From a Tobacco Burning Cigarette. Frontiers in Chemistry, 9, 743060. https://doi.org/10.3389/fchem.2021.743060	GCMS	Cambridge filter pads	55mL puff volume
75-07-0	Acetaldehyde	72 +/-21 ng/puff			0.00138462	Aerosol	Joyetech eGo One	unspecified	stainless steel	Second	4			/			1				Jamestown 1.2% Nicotine (12mg/mL)/Avail Vapor	Zhou, Y., Irshad, H., Dye, W. W., Wu, G., Tellez, C. S., & Belinsky, S. A. (2021). Voltage and e-liquid composition affect nicotine deposition within the oral cavity and carbonyl formation. Tobacco Control, 30(5), 485–491. https://doi.org/10.1136/tobaccocontrol-2020-055619	LC-MS/MS	Plastic syringe, then injected into vial with DNPH	52mL puff volume
75-07-0	Acetaldehyde	76 ± 116 ng/puff			0.00138182	Aerosol	JUUL (European, Modified pods)	unspecified	unspecified	Fourth	/			/			1.6	-	1.7	confirmed different material in initial and modified but not ID'd	Rich tobacco (20mg/ml nicotine)	Mallock, N., Trieu, H. L., Macziol, M., Malke, S., Katz, A., Laux, P., Henkler-Stephani, F., Hahn, J., Hutzler, C., & Luch, A. (2020). Trendy e-cigarettes enter Europe: Chemical characterization of JUUL pods and its aerosols. Archives of Toxicology. https://doi.org/10.1007/s00204-020-02716-3	Liquid chromatography with UV detection on RP-Amid column	Impingers containing 35 mL of 2,4-dinitrophenylhydrazine (3.4 mg/mL in 45% acetonitrile with 0.35% orthophosphoric acid).	55mL Puff Volume
75-07-0	Acetaldehyde	2.00±0.43 µg/session			0.00133333	Aerosol	Eversmoke (prefilled type)	unspecified	unspecified	First	/			4.75			/				Classic tobacco	EL-Hellani, A., Salman, R., El-Hage, R., Talih, S., Malek, N., Baalbaki, R., Karaoghlanian, N., Nakkash, R., Shihadeh, A., & Saliba, N. A. (2016). Nicotine and Carbonyl Emissions From Popular Electronic Cigarette Products: Correlation to Liquid Composition and Design Characteristics. Nicotine & Tobacco Research, ntw280. https://doi.org/10.1093/ntr/ntw280	High performance liquid chromatography	Glass fiber filter pad and DNPH coated cartridges	15 puffs/session & 100ml Puff Volume calculated from 4 sec puff duration, 1.5L/min puff velocity
75-07-0	Acetaldehyde	69 +/-11 ng/puff			0.00132692	Aerosol	Joyetech eGo One	unspecified	stainless steel	Second	4			/			1				Midnight Splash 1.2% Nicotine (12mg/mL)/Avail Vapor	Zhou, Y., Irshad, H., Dye, W. W., Wu, G., Tellez, C. S., & Belinsky, S. A. (2021). Voltage and e-liquid composition affect nicotine deposition within the oral cavity and carbonyl formation. Tobacco Control, 30(5), 485–491. https://doi.org/10.1136/tobaccocontrol-2020-055619	LC-MS/MS	Plastic syringe, then injected into vial with DNPH	52mL puff volume
75-07-0	Acetaldehyde	72.8 ng/puff			0.00132364	Aerosol	not specified	unspecified	unspecified	1st or 4th	/			/			/			Not Specified	Not Specified	Belushkin, M., Tafin Djoko, D., Esposito, M., Korneliou, A., Jeannet, C., Lazzerini, M., & Jaccard, G. (2020). Selected Harmful and Potentially Harmful Constituents Levels in Commercial e-Cigarettes. Chemical Research in Toxicology, 33(2), 657–668.	GCMS	Impinger into a trap containing 80mL DNPH	55mL puff volume, 30 sec puff frequency, 3 sec puff duration
75-07-0	Acetaldehyde	68 +/-13 ng/puff			0.00130769	Aerosol	Joyetech eGo One	unspecified	stainless steel	Second	5			/			0.5				Tortuga/Avail Vapor	Zhou, Y., Irshad, H., Dye, W. W., Wu, G., Tellez, C. S., & Belinsky, S. A. (2021). Voltage and e-liquid composition affect nicotine deposition within the oral cavity and carbonyl formation. Tobacco Control, 30(5), 485–491. https://doi.org/10.1136/tobaccocontrol-2020-055619	LC-MS/MS	Plastic syringe, then injected into vial with DNPH	52mL puff volume
75-07-0	Acetaldehyde	13.6 ±2.1 µg/150 puffs			0.00129524	Aerosol	Nicore M401 Cartridge EC	unspecified	unspecified	First	/			/			/				Marlboro flavor, 18mg/mL Nicotine	Goniewicz, M. L., Knysak, J., Gawron, M., Kosmider, L., Sobczak, A., Kurek, J., Prokopowicz, A., Jablonska-Czapla, M., Rosik-Dulewska, C., Havel, C., Jacob, P., & Benowitz, N. (2014). Levels of selected carcinogens and toxicants in vapour from electronic cigarettes. Tobacco Control, 23(2), 133–139. https://doi.org/10.1136/tobaccocontrol-2012-050859	High-performace liquid chromatography with diode array detector (HPLC-DAD)	Silica gel cartridge with DNPH	70ml puff volume
75-07-0	Acetaldehyde	1.94±0.52 µg/session			0.00129333	Aerosol	Apollo (disposable type)	unspecified	unspecified	First	/			5.24			/				Classic tobacco	EL-Hellani, A., Salman, R., El-Hage, R., Talih, S., Malek, N., Baalbaki, R., Karaoghlanian, N., Nakkash, R., Shihadeh, A., & Saliba, N. A. (2016). Nicotine and Carbonyl Emissions From Popular Electronic Cigarette Products: Correlation to Liquid Composition and Design Characteristics. Nicotine & Tobacco Research, ntw280. https://doi.org/10.1093/ntr/ntw280	High performance liquid chromatography	Glass fiber filter pad and DNPH coated cartridges	15 puffs/session & 100ml Puff Volume calculated from 4 sec puff duration, 1.5L/min puff velocity
75-07-0	Acetaldehyde	1.89±0.53 µg/session			0.00126	Aerosol	Apollo (prefilled type)	unspecified	unspecified	First	/			5.06			/				Tobacco	EL-Hellani, A., Salman, R., El-Hage, R., Talih, S., Malek, N., Baalbaki, R., Karaoghlanian, N., Nakkash, R., Shihadeh, A., & Saliba, N. A. (2016). Nicotine and Carbonyl Emissions From Popular Electronic Cigarette Products: Correlation to Liquid Composition and Design Characteristics. Nicotine & Tobacco Research, ntw280. https://doi.org/10.1093/ntr/ntw280	High performance liquid chromatography	Glass fiber filter pad and DNPH coated cartridges	15 puffs/session & 100ml Puff Volume calculated from 4 sec puff duration, 1.5L/min puff velocity
75-07-0	Acetaldehyde	3.74(±1.39)µg/g			0.001258	Aerosol	Tesla Invader III & KangerTech SubTank Mini atomizer	unspecified	kanthal	Third	/			24			1.26			18.3ml/sec flow rate	1:1 PG/VG	Korzun, T., Lazurko, M., Munhenzva, I., Barsanti, K. C., Huang, Y., Jensen, R. P., … Strongin, R. M. (2018). E-Cigarette Airflow Rate Modulates Toxicant Profiles and Can Lead to Concerning Levels of Solvent Consumption. ACS Omega, 3(1), 30–36. https://doi.org/10.1021/acsomega.7b01523	Quantitative NMR (qNMR)	impinger containing DMSO-d6 followed by a cold trap	Given 55mL puff volume & 18.5 mg eliq/puff
75-07-0	Acetaldehyde	1.87±0.84 µg/session			0.00124667	Aerosol	Halo (tank type)	unspecified	unspecified	Second	/			6.5			/				Tribeca	EL-Hellani, A., Salman, R., El-Hage, R., Talih, S., Malek, N., Baalbaki, R., Karaoghlanian, N., Nakkash, R., Shihadeh, A., & Saliba, N. A. (2016). Nicotine and Carbonyl Emissions From Popular Electronic Cigarette Products: Correlation to Liquid Composition and Design Characteristics. Nicotine & Tobacco Research, ntw280. https://doi.org/10.1093/ntr/ntw280	High performance liquid chromatography	Glass fiber filter pad and DNPH coated cartridges	15 puffs/session & 100ml Puff Volume calculated from 4 sec puff duration, 1.5L/min puff velocity
75-07-0	Acetaldehyde	8 μg/g EC liquid			0.00122667	Aerosol	SMOK Tech AL85 Mod & TFV8 Baby Q-2 atomizer	stainless steel	Oraganic cotton	3rd	4.9			60			0.4			Dual coil (new atomizer, 30 puffs)	Lava Flow, 6mg/mL Nicotine (Strawberry, pineapple, coconut)	Ureña, J. F., Ebersol, L. A., Silakov, A., Elias, R. J., & Lambert, J. D. (2020). Impact of Atomizer Age and Flavor on In Vitro Toxicity of Aerosols from a Third-Generation Electronic Cigarette against Human Oral Cells. Chemical Research in Toxicology, 33(10), 2527–2537. https://doi.org/10.1021/acs.chemrestox.0c00028	HPLC-UV	hydroquinone Cartridge and DNPH cartridge	*Estimated from graphs, 100mL puff volume, 460.0mg EC Liquid/30 puffs (Table S1)
75-07-0	Acetaldehyde	8 μg/g EC liquid			0.00122667	Aerosol	SMOK Tech AL85 Mod & TFV8 Baby Q-2 atomizer	stainless steel	Oraganic cotton	3rd	4.9			60			0.4			Dual coil (new atomizer, 30 puffs)	Very Cool, 6mg/mL Nicotine (Blueberry, blackberry, raspberry)	Ureña, J. F., Ebersol, L. A., Silakov, A., Elias, R. J., & Lambert, J. D. (2020). Impact of Atomizer Age and Flavor on In Vitro Toxicity of Aerosols from a Third-Generation Electronic Cigarette against Human Oral Cells. Chemical Research in Toxicology, 33(10), 2527–2537. https://doi.org/10.1021/acs.chemrestox.0c00028	HPLC-UV	hydroquinone Cartridge and DNPH cartridge	*Estimated from graphs, 100mL puff volume, 460.0mg EC Liquid/30 puffs (Table S1)
75-07-0	Acetaldehyde	1200 µg/m3 in EC puff			0.0012	Aerosol	JUUL	unspecified	unspecified	fourth	/			/			/			Automatic Settings	Crème 3 % Nicotine	Azimi, P., Keshavarz, Z., Lahaie Luna, M., Cedeno Laurent, J. G., Vallarino, J., Christiani, D. C., & Allen, J. G. (2021). An Unrecognized Hazard in E-Cigarette Vapor: Preliminary Quantification of Methylglyoxal Formation from Propylene Glycol in E-Cigarettes. International Journal of Environmental Research and Public Health, 18(2), 385. https://doi.org/10.3390/ijerph18020385	GC/MS	25mL Zefon glass impinger filled with 20mL of Water	*Estimated from graph
75-07-0	Acetaldehyde	62 +/-4 ng/puff			0.00119231	Aerosol	Joyetech eGo One	unspecified	stainless steel	Second	4			/			1				Port Royale/Avail Vapor	Zhou, Y., Irshad, H., Dye, W. W., Wu, G., Tellez, C. S., & Belinsky, S. A. (2021). Voltage and e-liquid composition affect nicotine deposition within the oral cavity and carbonyl formation. Tobacco Control, 30(5), 485–491. https://doi.org/10.1136/tobaccocontrol-2020-055619	LC-MS/MS	Plastic syringe, then injected into vial with DNPH	52mL puff volume
75-07-0	Acetaldehyde	1.24±0.12 ug/15 puffs			0.00118095	Aerosol	Ego-3 Twist & Crystal 2 Clearomizer	unspecified	unspecified	Second	4.8			/			2.4			900mAh battery	C1: Lab made VG based unflavored refill solution	Kosmider, L., Sobczak, A., Fik, M., Knysak, J., Zaciera, M., Kurek, J., & Goniewicz, M. L. (2014). Carbonyl Compounds in Electronic Cigarette Vapors: Effects of Nicotine Solvent and Battery Output Voltage. Nicotine & Tobacco Research, 16(10), 1319–1326. https://doi.org/10.1093/ntr/ntu078	High-performace liquid chromatography with diode array detector (HPLC-DAD)	Silica Sorbent Tubes	70ml puff volume
75-07-0	Acetaldehyde	0.07 ± 0.02 µg/puff			0.00118084	Aerosol	Evolv DNA 75	unspecified	Stainless steel mesh	Third	/			/			0.12			375°F	30:70 PG:VG, 3mg/mL Nicotine	Li, Y., Burns, A. E., Tran, L. N., Abellar, K. A., Poindexter, M., Li, X., Madl, A. K., Pinkerton, K. E., & Nguyen, T. B. (2021). Impact of e-Liquid Composition, Coil Temperature, and Puff Topography on the Aerosol Chemistry of Electronic Cigarettes. Chemical Research in Toxicology, 34(6), 1640–1654. https://doi.org/10.1021/acs.chemrestox.1c00070	HPLC-HRMS (High Performance Liquid Chromatogrpahy High Resolution Mass Spectrometry)	PTFE membrane filters (Polytetrafluoroethylene)	58.28 mL puff volume, 1.186L/min puff flow rate, 3 sec puff
75-07-0	Acetaldehyde	0.07 ±0.03 µg/puff			0.00118084	Aerosol	Evolv DNA 75	unspecified	Stainless steel mesh	Third	/			/			0.12			375°F	50:50 PG:VG, 3mg/mL Nicotine	Li, Y., Burns, A. E., Tran, L. N., Abellar, K. A., Poindexter, M., Li, X., Madl, A. K., Pinkerton, K. E., & Nguyen, T. B. (2021). Impact of e-Liquid Composition, Coil Temperature, and Puff Topography on the Aerosol Chemistry of Electronic Cigarettes. Chemical Research in Toxicology, 34(6), 1640–1654. https://doi.org/10.1021/acs.chemrestox.1c00070	HPLC-HRMS (High Performance Liquid Chromatogrpahy High Resolution Mass Spectrometry)	PTFE membrane filters (Polytetrafluoroethylene)	59.28mL puff volume, 1.186L/min puff flow rate, 3 sec puff
75-07-0	Acetaldehyde	6.48 μg/ 100 puffs			0.00117818	Aerosol	Vype ePen	Silica	Nichrome	First	3.6			4.6			/				Blended Tobacco (18mg/mL nicotine)	Nicol, J., Fraser, R., Walker, L., Liu, C., Murphy, J., & Proctor, C. J. (2020). Comprehensive Chemical Characterization of the Aerosol Emissions of a Vaping Product Based on a New Technology. Chemical Research in Toxicology, 33(3), 789–799. https://doi.org/10.1021/acs.chemrestox.9b00442	HPLC UV	Impingers with DNPH	55mL puff Vol., 3s puff duration
75-07-0	Acetaldehyde	61 +/-6 ng/puff			0.00117308	Aerosol	Joyetech eGo One	unspecified	stainless steel	Second	4			/			1				Midnight Splash/Avail Vapor	Zhou, Y., Irshad, H., Dye, W. W., Wu, G., Tellez, C. S., & Belinsky, S. A. (2021). Voltage and e-liquid composition affect nicotine deposition within the oral cavity and carbonyl formation. Tobacco Control, 30(5), 485–491. https://doi.org/10.1136/tobaccocontrol-2020-055619	LC-MS/MS	Plastic syringe, then injected into vial with DNPH	52mL puff volume
75-07-0	Acetaldehyde	41.0 ±9.35 ng/puff			0.00117143	Aerosol	Sub-ohm Tank w/Apollo Valiant or Sigelei battery	unspecified	Nichrome	Third	/			6.4			0.8			Dual coils	100% VG+12mg/mL Nicotine	Son, Y., Weisel, C., Wackowski, O., Schwander, S., Delnevo, C., & Meng, Q. (2020). The Impact of Device Settings, Use Patterns, and Flavorings on Carbonyl Emissions from Electronic Cigarettes. International Journal of Environmental Research and Public Health, 17(16), 5650. https://doi.org/10.3390/ijerph17165650	HPLC with UV/Vis detection	DNPH Cartridge	35mL puff Volume, 2s Puff Duration
75-07-0	Acetaldehyde	116.75 ng/100cm3			0.0011675	Aerosol	not specified	unspecified	unspecified	1st or 4th	/			/			/			Not Specified	Not Specified	Belushkin, M., Tafin Djoko, D., Esposito, M., Korneliou, A., Jeannet, C., Lazzerini, M., & Jaccard, G. (2020). Selected Harmful and Potentially Harmful Constituents Levels in Commercial e-Cigarettes. Chemical Research in Toxicology, 33(2), 657–668.	GCMS	Impinger into a trap containing 80mL DNPH	80mL puff volume, 30 sec puff frequency, 4 sec puff duration
75-07-0	Acetaldehyde	115.09ng/ 100cm3			0.0011509	Aerosol	not specified	unspecified	unspecified	1st or 4th	/			/			/			Not Specified	Not Specified	Belushkin, M., Tafin Djoko, D., Esposito, M., Korneliou, A., Jeannet, C., Lazzerini, M., & Jaccard, G. (2020). Selected Harmful and Potentially Harmful Constituents Levels in Commercial e-Cigarettes. Chemical Research in Toxicology, 33(2), 657–668.	GCMS	Impinger into a trap containing 80mL DNPH	55mL puff volume, 30 sec puff frequency, 3 sec puff duration
75-07-0	Acetaldehyde	63.0 ±10.3 ng/puff			0.00114545	Aerosol	NHOSS ModBox	unspecified	kanthal	Third	/			18			0.5				NHOSS Blond Tobacco	Dusautoir, R., Zarcone, G., Verriele, M., Garçon, G., Fronval, I., Beauval, N., Allorge, D., Riffault, V., Locoge, N., Lo-Guidice, J.-M., & Anthérieu, S. (2021). Comparison of the chemical composition of aerosols from heated tobacco products, electronic cigarettes and tobacco cigarettes and their toxic impacts on the human bronchial epithelial BEAS-2B cells. Journal of Hazardous Materials, 401, 1…	UHPLC System with UV/VIS Detector	Two silica cartridges coated with DNPH	55 mL puff volume, 2 s puff duration, 30 s puff period
75-07-0	Acetaldehyde	12.0 ±2.4 µg/150 puffs			0.00114286	Aerosol	Intellcig Evolution Cartridge EC	unspecified	unspecified	First	/			/			/				Regular flavor, 8mg/mL Nicotine	Goniewicz, M. L., Knysak, J., Gawron, M., Kosmider, L., Sobczak, A., Kurek, J., Prokopowicz, A., Jablonska-Czapla, M., Rosik-Dulewska, C., Havel, C., Jacob, P., & Benowitz, N. (2014). Levels of selected carcinogens and toxicants in vapour from electronic cigarettes. Tobacco Control, 23(2), 133–139. https://doi.org/10.1136/tobaccocontrol-2012-050859	High-performace liquid chromatography with diode array detector (HPLC-DAD)	Silica gel cartridge with DNPH	70ml puff volume
75-07-0	Acetaldehyde	39.9 ±4.35 ng/puff			0.00114	Aerosol	Sub-ohm Tank w/Apollo Valiant or Sigelei battery	unspecified	Nichrome	Third	/			6.4			0.8			Dual coils	100% VG+12mg/mL Nicotine	Son, Y., Weisel, C., Wackowski, O., Schwander, S., Delnevo, C., & Meng, Q. (2020). The Impact of Device Settings, Use Patterns, and Flavorings on Carbonyl Emissions from Electronic Cigarettes. International Journal of Environmental Research and Public Health, 17(16), 5650. https://doi.org/10.3390/ijerph17165650	HPLC with UV/Vis detection	DNPH Cartridge	35mL puff Volume, 3.8s Puff Duration
75-07-0	Acetaldehyde	39.9 ng/puff			0.00114	Aerosol	Unspecified refillable cartomizer type electronic cigarette	unspecified	unspecified	Second	/			/			/			280mAh Battery	80% glycerol and 20% water "Velvet" tobacco flavored	Geiss, O., Bianchi, I., Barahona, F., & Barrero-Moreno, J. (2015). Characterisation of mainstream and passive vapours emitted by selected electronic cigarettes. International Journal of Hygiene and Environmental Health, 218(1), 169–180. https://doi.org/10.1016/j.ijheh.2014.10.001	High performance liquid chromatography with UV	Tedlar sample bag and DNPH silica cartridge	35ml Puff volume
75-07-0	Acetaldehyde	6.14 μg/ 100 puffs			0.00111636	Aerosol	Vype ePen	Silica	Nichrome	First	3.6			4.6			/				Blended Tobacco (18mg/mL nicotine)	Nicol, J., Fraser, R., Walker, L., Liu, C., Murphy, J., & Proctor, C. J. (2020). Comprehensive Chemical Characterization of the Aerosol Emissions of a Vaping Product Based on a New Technology. Chemical Research in Toxicology, 33(3), 789–799. https://doi.org/10.1021/acs.chemrestox.9b00442	HPLC UV	Impingers with DNPH	55mL puff Vol., 3s puff duration
75-07-0	Acetaldehyde	38.7 ng/puff			0.00110571	Aerosol	Unspecified refillable atomizer type electronic cigarette	unspecified	unspecified	Second	/			/			/			280mAh Battery	80% glycerol and 20% water "Velvet" tobacco flavored	Geiss, O., Bianchi, I., Barahona, F., & Barrero-Moreno, J. (2015). Characterisation of mainstream and passive vapours emitted by selected electronic cigarettes. International Journal of Hygiene and Environmental Health, 218(1), 169–180. https://doi.org/10.1016/j.ijheh.2014.10.001	High performance liquid chromatography with UV	Tedlar sample bag and DNPH silica cartridge	35ml Puff volume
75-07-0	Acetaldehyde	0.10 µg/puff*			0.0010989	Aerosol	bluPLUS+ & Mistic Bridge Tank Atomizer	unspecified	unspecified	First	3.7			7.6			1.8				25% PG, 75% VG	Conklin, D. J., Ogunwale, M. A., Chen, Y., Theis, W. S., Nantz, M. H., Fu, X.-A., Chen, L.-C., Riggs, D. W., Lorkiewicz, P., Bhatnagar, A., & Srivastava, S. (2018). Electronic cigarette-generated aldehydes: The contribution of e-liquid components to their formation and the use of urinary aldehyde metabolites as biomarkers of exposure. Aerosol Science and Technology, 52(11), 1219–1232. https://doi…	Gas chromatography-mass spectrometry (GCMS) and/or Fourier transform ion cyclotron resonance mass spectrometry (FT-ICR-MS)	Tedlar sample bags (1L)	*Concentration estimated from fig 1, 91ml puff volume
75-07-0	Acetaldehyde	0.4 µg/puff*			0.0010989	Aerosol	bluPLUS+ & Mistic Bridge Tank Atomizer	unspecified	unspecified	First	3.7			7.6			1.8				Halo Mocha Café (6mg/mL nicotine)	Conklin, D. J., Ogunwale, M. A., Chen, Y., Theis, W. S., Nantz, M. H., Fu, X.-A., Chen, L.-C., Riggs, D. W., Lorkiewicz, P., Bhatnagar, A., & Srivastava, S. (2018). Electronic cigarette-generated aldehydes: The contribution of e-liquid components to their formation and the use of urinary aldehyde metabolites as biomarkers of exposure. Aerosol Science and Technology, 52(11), 1219–1232. https://doi…	Gas chromatography-mass spectrometry (GCMS) and/or Fourier transform ion cyclotron resonance mass spectrometry (FT-ICR-MS)	Tedlar sample bags (1L)	*Concentration estimated from fig 3, 91ml puff volume
75-07-0	Acetaldehyde	1.4 µg/puff*			0.0010989	Aerosol	bluPLUS+ & Mistic Bridge Tank Atomizer	unspecified	unspecified	First	3.7			7.6			1.8				Halo Menthol (6mg/mL nicotine)	Conklin, D. J., Ogunwale, M. A., Chen, Y., Theis, W. S., Nantz, M. H., Fu, X.-A., Chen, L.-C., Riggs, D. W., Lorkiewicz, P., Bhatnagar, A., & Srivastava, S. (2018). Electronic cigarette-generated aldehydes: The contribution of e-liquid components to their formation and the use of urinary aldehyde metabolites as biomarkers of exposure. Aerosol Science and Technology, 52(11), 1219–1232. https://doi…	Gas chromatography-mass spectrometry (GCMS) and/or Fourier transform ion cyclotron resonance mass spectrometry (FT-ICR-MS)	Tedlar sample bags (1L)	*Concentration estimated from fig 3, 91ml puff volume
75-07-0	Acetaldehyde	1.5 µg/puff*			0.0010989	Aerosol	bluPLUS+ & Mistic Bridge Tank Atomizer	unspecified	unspecified	First	3.7			7.6			1.8				Southern Ice (6mg/mL nicotine)	Conklin, D. J., Ogunwale, M. A., Chen, Y., Theis, W. S., Nantz, M. H., Fu, X.-A., Chen, L.-C., Riggs, D. W., Lorkiewicz, P., Bhatnagar, A., & Srivastava, S. (2018). Electronic cigarette-generated aldehydes: The contribution of e-liquid components to their formation and the use of urinary aldehyde metabolites as biomarkers of exposure. Aerosol Science and Technology, 52(11), 1219–1232. https://doi…	Gas chromatography-mass spectrometry (GCMS) and/or Fourier transform ion cyclotron resonance mass spectrometry (FT-ICR-MS)	Tedlar sample bags (1L)	*Concentration estimated from fig 3, 91ml puff volume
75-07-0	Acetaldehyde	11.5 ±2.0 µg/150 puffs			0.00109524	Aerosol	DSE 901 Cartridge EC	unspecified	unspecified	First	/			/			/				Regular flavor, 16mg/ml Nicotine	Goniewicz, M. L., Knysak, J., Gawron, M., Kosmider, L., Sobczak, A., Kurek, J., Prokopowicz, A., Jablonska-Czapla, M., Rosik-Dulewska, C., Havel, C., Jacob, P., & Benowitz, N. (2014). Levels of selected carcinogens and toxicants in vapour from electronic cigarettes. Tobacco Control, 23(2), 133–139. https://doi.org/10.1136/tobaccocontrol-2012-050859	High-performace liquid chromatography with diode array detector (HPLC-DAD)	Silica gel cartridge with DNPH	70ml puff volume
75-07-0	Acetaldehyde	3.41 µg/g			0.00107161	Aerosol	Innokin iSub with an Evolv DNA 200 battery unit	unspecified	unspecified	Third	/			12			1.2			Bottom coil	Non-flavor formulation (30/70 PG/G & 1.8% Nicotine)	Gillman, I. G., Pennington, A. S. C., Humphries, K. E., & Oldham, M. J. (2020). Determining the impact of flavored e-liquids on aldehyde production during Vaping. Regulatory Toxicology and Pharmacology, 112, 104588. https://doi.org/10.1016/j.yrtph.2020.104588	HPLC-UV-Vis	Not specified but used a Cerulean SM450e which allows both filter pads and impinger	Given Table1: 432.1mg/25 puffs, 55mL ppuff vol.
75-07-0	Acetaldehyde	1.3 ng/mg of Eliquid			0.001066	Aerosol	SMOK Stick V8 kit (Smoktech)	Cotton	Kantal (FeCrAl alloy)	Second	3.8			/			0.15			(4 coils)	Naked 100 Euro Gold Tobacco (Nic 6mg/mL, VG/PG 65%/35%)	Cancelada, L., Tang, X., Russell, M. L., Maddalena, R. L., Litter, M. I., Gundel, L. A., & Destaillats, H. (2021). Volatile aldehyde emissions from “sub-ohm” vaping devices. Environmental Research, 197, 111188. https://doi.org/10.1016/j.envres.2021.111190	HPLC	DNPH cartridge	25% Airflow vent, 50mL puff volume, ≈41 mg E-Liquid/puff
75-07-0	Acetaldehyde	11.1 ±3.3 µg/150 puffs			0.00105714	Aerosol	Mild 201 Cartridge EC	unspecified	unspecified	First	/			/			/				Marlboro flavor, 18mg/mL Nicotine	Goniewicz, M. L., Knysak, J., Gawron, M., Kosmider, L., Sobczak, A., Kurek, J., Prokopowicz, A., Jablonska-Czapla, M., Rosik-Dulewska, C., Havel, C., Jacob, P., & Benowitz, N. (2014). Levels of selected carcinogens and toxicants in vapour from electronic cigarettes. Tobacco Control, 23(2), 133–139. https://doi.org/10.1136/tobaccocontrol-2012-050859	High-performace liquid chromatography with diode array detector (HPLC-DAD)	Silica gel cartridge with DNPH	70ml puff volume
75-07-0	Acetaldehyde	0.35 +/-0.02 µg/10puffs			0.00105105	Aerosol	JUSTFOG Q14 (JFT Co., Ltd)	organic cotton	unspecified	Second	3.5			/			1.6			bottom coil 650mAH battery	17.E4-d- Lab made 1:1 PG/VG with 50% The Perfumer's Apprentice Peppermint flavor	Qu, Y., Kim, K.-H., & Szulejko, J. E. (2018). The effect of flavor content in e-liquids on e-cigarette emissions of carbonyl compounds. Environmental Research, 166, 324–333. https://doi.org/10.1016/j.envres.2018.06.013	High-performace liquid chromatography-ultraviolet detector	DNPH cartridge	table 3S, 33.3mL puff vol
75-07-0	Acetaldehyde	1.57±0.18 µg/session			0.00104667	Aerosol	Apollo (tank type)	unspecified	unspecified	Second	/			6.96			/				Blueberry kona coffee	EL-Hellani, A., Salman, R., El-Hage, R., Talih, S., Malek, N., Baalbaki, R., Karaoghlanian, N., Nakkash, R., Shihadeh, A., & Saliba, N. A. (2016). Nicotine and Carbonyl Emissions From Popular Electronic Cigarette Products: Correlation to Liquid Composition and Design Characteristics. Nicotine & Tobacco Research, ntw280. https://doi.org/10.1093/ntr/ntw280	High performance liquid chromatography	Glass fiber filter pad and DNPH coated cartridges	15 puffs/session & 100ml Puff Volume calculated from 4 sec puff duration, 1.5L/min puff velocity
75-07-0	Acetaldehyde	1040 µg/m3			0.00104	Aerosol	"Popular dipsosable e-cigs"	unspecified	unspecified	First	/			/			/			Default settings	Pina Colada	Klager, S., Vallarino, J., MacNaughton, P., Christiani, D. C., Lu, Q., & Allen, J. G. (2017). Flavoring Chemicals and Aldehydes in E-Cigarette Emissions. Environmental Science & Technology, 51(18), 10806–10813. https://doi.org/10.1021/acs.est.7b02205	High-performace liquid chromatography-ultraviolet detector	SEP-PAK DNPH-Silica Plus Long Catridge and 2 silica gel sorbent tubes	-
75-07-0	Acetaldehyde	54 +/-1 ng/puff			0.00103846	Aerosol	Joyetech eGo One	unspecified	stainless steel	Second	4			/			1				Blue Pucker 1.2% Nicotine (12mg/mL)/Avail Vapor	Zhou, Y., Irshad, H., Dye, W. W., Wu, G., Tellez, C. S., & Belinsky, S. A. (2021). Voltage and e-liquid composition affect nicotine deposition within the oral cavity and carbonyl formation. Tobacco Control, 30(5), 485–491. https://doi.org/10.1136/tobaccocontrol-2020-055619	LC-MS/MS	Plastic syringe, then injected into vial with DNPH	52mL puff volume
75-07-0	Acetaldehyde	91.7 ±18.1 ng/puff			0.00101889	Aerosol	Sub-ohm Tank w/Apollo Valiant or Sigelei battery	unspecified	Nichrome	Third	/			6.4			0.8			Dual coils	100% VG+12mg/mL Nicotine	Son, Y., Weisel, C., Wackowski, O., Schwander, S., Delnevo, C., & Meng, Q. (2020). The Impact of Device Settings, Use Patterns, and Flavorings on Carbonyl Emissions from Electronic Cigarettes. International Journal of Environmental Research and Public Health, 17(16), 5650. https://doi.org/10.3390/ijerph17165650	HPLC with UV/Vis detection	DNPH Cartridge	90mL puff Volume, 3.8s Puff Duration
75-07-0	Acetaldehyde	10 µg/L of vapor*			0.001	Aerosol	Pyrolysis Reactor + Nichrome wires	n/a	n/a	n/a	n/a			n/a			n/a			460°C	pure PG gas	Saliba, N. A., El Hellani, A., Honein, E., Salman, R., Talih, S., Zeaiter, J., & Shihadeh, A. (2018). Surface chemistry of electronic cigarette electrical heating coils: Effects of metal type on propylene glycol thermal decomposition. Journal of Analytical and Applied Pyrolysis, 134, 520–525. https://doi.org/10.1016/j.jaap.2018.07.019	High-performace liquid chromatography & Photodiode array detector	DNPH H10 Cartridges	*Concentrations estimated from graphs
75-07-0	Acetaldehyde	10 µg/L of vapor*			0.001	Aerosol	Pyrolysis Reactor + Stainless Steel wires	n/a	n/a	n/a	n/a			n/a			n/a			256°C	pure PG gas	Saliba, N. A., El Hellani, A., Honein, E., Salman, R., Talih, S., Zeaiter, J., & Shihadeh, A. (2018). Surface chemistry of electronic cigarette electrical heating coils: Effects of metal type on propylene glycol thermal decomposition. Journal of Analytical and Applied Pyrolysis, 134, 520–525. https://doi.org/10.1016/j.jaap.2018.07.019	High-performace liquid chromatography & Photodiode array detector	DNPH H10 Cartridges	*Concentrations estimated from graphs
75-07-0	Acetaldehyde	1.46±0.28 µg/session			0.000973333	Aerosol	Green smoke (prefilled type)	unspecified	unspecified	First	/			4.38			/				Menthol ice	EL-Hellani, A., Salman, R., El-Hage, R., Talih, S., Malek, N., Baalbaki, R., Karaoghlanian, N., Nakkash, R., Shihadeh, A., & Saliba, N. A. (2016). Nicotine and Carbonyl Emissions From Popular Electronic Cigarette Products: Correlation to Liquid Composition and Design Characteristics. Nicotine & Tobacco Research, ntw280. https://doi.org/10.1093/ntr/ntw280	High performance liquid chromatography	Glass fiber filter pad and DNPH coated cartridges	15 puffs/session & 100ml Puff Volume calculated from 4 sec puff duration, 1.5L/min puff velocity
75-07-0	Acetaldehyde	0.96 µg/15puffs			0.000955224	Aerosol	JUUL (UK)	Silica	Nichrome (0.13x26.8 mm)	Fourth	1	-	2.5	0.6	-	3.7	1.7			old tech JUUL UK	JUUL Golden Toacco 20mg/mL Pod	Karam, E., Talih, S., Salman, R., El-Hage, R., Karaoghlanian, N., El-Hellani, A., Saliba, N., & Shihadeh, A. (2022). JUUL ‘new technology’ pods exhibit greater electrical power and nicotine output than previous devices. Tobacco Control, 31(5), 630–634. https://doi.org/10.1136/tobaccocontrol-2020-056427	HPLC-UV	Fibreglass filter	67mL/puff volume calculated from "Emissions were measured by drawing 15 4 s puffs at 1 L/min flow rate"
75-07-0	Acetaldehyde	5.2 μg/100 puffs			0.000945455	Aerosol	RELX Infinity Device	unspecified	unspecified	Fourth	/			6.5			/				Watermelon Flavor	Xu, T., Niu, Z., Xu, J., Li, X., Luo, Q., Luo, A., Huang, Y., Jiang, X., & Wu, Z. (2023). Chemical analysis of selected harmful and potentially harmful constituents and in vitro toxicological evaluation of leading flavoured e‐cigarette aerosols in the Chinese market. Drug Testing and Analysis, 15(10), 1156–1163. https://doi.org/10.1002/dta.3337	UPLC	Collection vessels containing suitable solvents	55mL puff Vol., 3s puff duration, 30s puff interval
75-07-0	Acetaldehyde	1.37±0.25 µg/session			0.000913333	Aerosol	Green smoke (prefilled type)	unspecified	unspecified	First	/			4.52			/				Red label tobacco	EL-Hellani, A., Salman, R., El-Hage, R., Talih, S., Malek, N., Baalbaki, R., Karaoghlanian, N., Nakkash, R., Shihadeh, A., & Saliba, N. A. (2016). Nicotine and Carbonyl Emissions From Popular Electronic Cigarette Products: Correlation to Liquid Composition and Design Characteristics. Nicotine & Tobacco Research, ntw280. https://doi.org/10.1093/ntr/ntw280	High performance liquid chromatography	Glass fiber filter pad and DNPH coated cartridges	15 puffs/session & 100ml Puff Volume calculated from 4 sec puff duration, 1.5L/min puff velocity
75-07-0	Acetaldehyde	50 ng/puff			0.000909091	Aerosol	not specified	unspecified	unspecified	1st or 4th	/			/			/			Not Specified	Not Specified	Belushkin, M., Tafin Djoko, D., Esposito, M., Korneliou, A., Jeannet, C., Lazzerini, M., & Jaccard, G. (2020). Selected Harmful and Potentially Harmful Constituents Levels in Commercial e-Cigarettes. Chemical Research in Toxicology, 33(2), 657–668.	GCMS	Impinger into a trap containing 80mL DNPH	55mL puff volume, 30 sec puff frequency, 3 sec puff duration
75-07-0	Acetaldehyde	50 ng/puff			0.000909091	Aerosol	not specified	unspecified	unspecified	Second	/			/			/			Not Specified	Not Specified	Belushkin, M., Tafin Djoko, D., Esposito, M., Korneliou, A., Jeannet, C., Lazzerini, M., & Jaccard, G. (2020). Selected Harmful and Potentially Harmful Constituents Levels in Commercial e-Cigarettes. Chemical Research in Toxicology, 33(2), 657–668.	GCMS	Impinger into a trap containing 80mL DNPH	55mL puff volume, 30 sec puff frequency, 3 sec puff duration
75-07-0	Acetaldehyde	0.05 µg/puff*			0.000909091	Aerosol	Vaporesso SWAG & GT Core coils GT4	unspecified	Ni-Cr	Third	/			30			0.15				Tobacco Flavor with 20mg/mL Nicotine	Zelinkova, Z., & Wenzl, T. (2020). Influence of battery power setting on carbonyl emissionsfrom electronic cigarettes. Tobacco Induced Diseases, 18(September), 1–5. https://doi.org/10.18332/tid/126406	LC-MS/MS Liquid Chromatography with Tandem Mass Spectrometry	Glass impingers with DNPH and glass beads	*Concen. Estimated from graphs, 55mL Puff, 3 s puff duration, 30 s puff frequency
75-07-0	Acetaldehyde	4.8 ng/mg of Eliq			0.0008832	Aerosol	SMOK Stick V8 kit (Smoktech)	Cotton	Kantal (FeCrAl alloy)	Second	3.8			/			0.15			(2 coils)	Naked 100 Euro Gold Tobacco (Nic 6mg/mL, VG/PG 65%/35%)	Cancelada, L., Tang, X., Russell, M. L., Maddalena, R. L., Litter, M. I., Gundel, L. A., & Destaillats, H. (2021). Volatile aldehyde emissions from “sub-ohm” vaping devices. Environmental Research, 197, 111188. https://doi.org/10.1016/j.envres.2021.111188	HPLC	DNPH cartridge	0% Airflow vent, 250mL puff volume, 46mg E-Liquid/puff
75-07-0	Acetaldehyde	875 µg/m3 in EC puff			0.000875	Aerosol	JUUL	unspecified	unspecified	fourth	/			/			/			Automatic Settings	Fruit 5 % Nicotine	Azimi, P., Keshavarz, Z., Lahaie Luna, M., Cedeno Laurent, J. G., Vallarino, J., Christiani, D. C., & Allen, J. G. (2021). An Unrecognized Hazard in E-Cigarette Vapor: Preliminary Quantification of Methylglyoxal Formation from Propylene Glycol in E-Cigarettes. International Journal of Environmental Research and Public Health, 18(2), 385. https://doi.org/10.3390/ijerph18020385	GC/MS	25mL Zefon glass impinger filled with 20mL of Water	*Estimated from graph
75-07-0	Acetaldehyde	1.31±0.20 µg/session			0.000873333	Aerosol	South Beach smoke (prefilled type)	unspecified	unspecified	First	/			4.44			/				Classic tobacco	EL-Hellani, A., Salman, R., El-Hage, R., Talih, S., Malek, N., Baalbaki, R., Karaoghlanian, N., Nakkash, R., Shihadeh, A., & Saliba, N. A. (2016). Nicotine and Carbonyl Emissions From Popular Electronic Cigarette Products: Correlation to Liquid Composition and Design Characteristics. Nicotine & Tobacco Research, ntw280. https://doi.org/10.1093/ntr/ntw280	High performance liquid chromatography	Glass fiber filter pad and DNPH coated cartridges	15 puffs/session & 100ml Puff Volume calculated from 4 sec puff duration, 1.5L/min puff velocity
75-07-0	Acetaldehyde	1.29±0.40 µg/session			0.00086	Aerosol	Volcano (prefilled type)	unspecified	unspecified	First	/			6.04			/				Menthol	EL-Hellani, A., Salman, R., El-Hage, R., Talih, S., Malek, N., Baalbaki, R., Karaoghlanian, N., Nakkash, R., Shihadeh, A., & Saliba, N. A. (2016). Nicotine and Carbonyl Emissions From Popular Electronic Cigarette Products: Correlation to Liquid Composition and Design Characteristics. Nicotine & Tobacco Research, ntw280. https://doi.org/10.1093/ntr/ntw280	High performance liquid chromatography	Glass fiber filter pad and DNPH coated cartridges	15 puffs/session & 100ml Puff Volume calculated from 4 sec puff duration, 1.5L/min puff velocity
75-07-0	Acetaldehyde	1.27±0.11 µg/session			0.000846667	Aerosol	Bull smoke (prefilled type)	unspecified	unspecified	First	/			5.58			/				Turkish tobacco	EL-Hellani, A., Salman, R., El-Hage, R., Talih, S., Malek, N., Baalbaki, R., Karaoghlanian, N., Nakkash, R., Shihadeh, A., & Saliba, N. A. (2016). Nicotine and Carbonyl Emissions From Popular Electronic Cigarette Products: Correlation to Liquid Composition and Design Characteristics. Nicotine & Tobacco Research, ntw280. https://doi.org/10.1093/ntr/ntw280	High performance liquid chromatography	Glass fiber filter pad and DNPH coated cartridges	15 puffs/session & 100ml Puff Volume calculated from 4 sec puff duration, 1.5L/min puff velocity
75-07-0	Acetaldehyde	45.9 + 0.55 =46.45 ng/puff*			0.000844545	Aerosol	Unspecified 2nd gen atomizer device	unspecified	unspecified	Second	/			18			/				PG/G 50%/50% (m/m),1.2% Nicotine (m/m), 10% replaced by 13C3-PG, 13C3-G, & D7 Nicotine	Landmesser, A., Scherer, M., Scherer, G., Sarkar, M., Edmiston, J. S., Niessner, R., & Pluym, N. (2021). Assessment of the potential vaping-related exposure to carbonyls and epoxides using stable isotope-labeled precursors in the e-liquid. Archives of Toxicology, 95(8), 2667–2676. https://doi.org/10.1007/s00204-021-03097-x	Ultra-high-performance liquid-chromatography	Impingers containing 20mL of DNPH solution	Reported is the sum of unlabeled + 13C3 labeled carbonyls, 55mL Puff Volume, <LLOQ Below Limit of Quantification and <LOD below limit of detection
75-07-0	Acetaldehyde	1.26±0.15 µg/session			0.00084	Aerosol	Blu (disposable type)	unspecified	unspecified	First	/			5.42			/				Classic tobacco	EL-Hellani, A., Salman, R., El-Hage, R., Talih, S., Malek, N., Baalbaki, R., Karaoghlanian, N., Nakkash, R., Shihadeh, A., & Saliba, N. A. (2016). Nicotine and Carbonyl Emissions From Popular Electronic Cigarette Products: Correlation to Liquid Composition and Design Characteristics. Nicotine & Tobacco Research, ntw280. https://doi.org/10.1093/ntr/ntw280	High performance liquid chromatography	Glass fiber filter pad and DNPH coated cartridges	15 puffs/session & 100ml Puff Volume calculated from 4 sec puff duration, 1.5L/min puff velocity
75-07-0	Acetaldehyde	8.8 ±1.6 µg/150 puffs			0.000838095	Aerosol	Colinss Age Cartomizer	unspecified	unspecified	First	/			/			/				Camel flavor, 18mg/ml Nicotine	Goniewicz, M. L., Knysak, J., Gawron, M., Kosmider, L., Sobczak, A., Kurek, J., Prokopowicz, A., Jablonska-Czapla, M., Rosik-Dulewska, C., Havel, C., Jacob, P., & Benowitz, N. (2014). Levels of selected carcinogens and toxicants in vapour from electronic cigarettes. Tobacco Control, 23(2), 133–139. https://doi.org/10.1136/tobaccocontrol-2012-050859	High-performace liquid chromatography with diode array detector (HPLC-DAD)	Silica gel cartridge with DNPH	70ml puff volume
75-07-0	Acetaldehyde	0.04 µg/puff			0.0008	Aerosol	SMOK Stick V8 kit (Smoktech)	Cotton	Kantal (FeCrAl alloy)	Second	3.8			/			0.6			(2 coils)	Naked 100 Euro Gold Tobacco (Nic 6mg/mL, VG/PG 65%/35%)	Cancelada, L., Tang, X., Russell, M. L., Maddalena, R. L., Litter, M. I., Gundel, L. A., & Destaillats, H. (2021). Volatile aldehyde emissions from “sub-ohm” vaping devices. Environmental Research, 197, 111188. https://doi.org/10.1016/j.envres.2021.111188	HPLC	DNPH cartridge	5.4 mg E-liquid consumed per puff, 50mL puff volume
75-07-0	Acetaldehyde	800 µg/m3 in EC puff			0.0008	Aerosol	JUUL	unspecified	unspecified	fourth	/			/			/			Automatic Settings	Crème 5 % Nicotine	Azimi, P., Keshavarz, Z., Lahaie Luna, M., Cedeno Laurent, J. G., Vallarino, J., Christiani, D. C., & Allen, J. G. (2021). An Unrecognized Hazard in E-Cigarette Vapor: Preliminary Quantification of Methylglyoxal Formation from Propylene Glycol in E-Cigarettes. International Journal of Environmental Research and Public Health, 18(2), 385. https://doi.org/10.3390/ijerph18020385	GC/MS	25mL Zefon glass impinger filled with 20mL of Water	*Estimated from graph
75-07-0	Acetaldehyde	8 µg/L of vapor*			0.0008	Aerosol	Pyrolysis Reactor + Kanthal wires	n/a	n/a	n/a	n/a			n/a			n/a			360°C	pure PG gas	Saliba, N. A., El Hellani, A., Honein, E., Salman, R., Talih, S., Zeaiter, J., & Shihadeh, A. (2018). Surface chemistry of electronic cigarette electrical heating coils: Effects of metal type on propylene glycol thermal decomposition. Journal of Analytical and Applied Pyrolysis, 134, 520–525. https://doi.org/10.1016/j.jaap.2018.07.019	High-performace liquid chromatography & Photodiode array detector	DNPH H10 Cartridges	*Concentrations estimated from graphs
75-07-0	Acetaldehyde	0.79 µg/15puffs			0.00078607	Aerosol	JUUL (UK)	Cotton	Nichrome (0.13x26mm)	Fourth	2.5	-	2.8	3.6	-	4.5	1.7			new tech JUUL UK	JUUL Golden Toacco 18mg/mL Pod	Karam, E., Talih, S., Salman, R., El-Hage, R., Karaoghlanian, N., El-Hellani, A., Saliba, N., & Shihadeh, A. (2022). JUUL ‘new technology’ pods exhibit greater electrical power and nicotine output than previous devices. Tobacco Control, 31(5), 630–634. https://doi.org/10.1136/tobaccocontrol-2020-056427	HPLC-UV	Fibreglass filter	67mL/puff volume calculated from "Emissions were measured by drawing 15 4 s puffs at 1 L/min flow rate"
75-07-0	Acetaldehyde	784 µg/m3			0.000784	Aerosol	"Popular dipsosable e-cigs"	unspecified	unspecified	First	/			/			/			Default settings	Berry	Klager, S., Vallarino, J., MacNaughton, P., Christiani, D. C., Lu, Q., & Allen, J. G. (2017). Flavoring Chemicals and Aldehydes in E-Cigarette Emissions. Environmental Science & Technology, 51(18), 10806–10813. https://doi.org/10.1021/acs.est.7b02205	High-performace liquid chromatography-ultraviolet detector	SEP-PAK DNPH-Silica Plus Long Catridge and 2 silica gel sorbent tubes	-
75-07-0	Acetaldehyde	8.2 ±2.5 µg/150 puffs			0.000780952	Aerosol	Janty Dura Cartridge EC	unspecified	unspecified	First	/			/			/				Marlboro flavor, 16mg/mL Nicotine	Goniewicz, M. L., Knysak, J., Gawron, M., Kosmider, L., Sobczak, A., Kurek, J., Prokopowicz, A., Jablonska-Czapla, M., Rosik-Dulewska, C., Havel, C., Jacob, P., & Benowitz, N. (2014). Levels of selected carcinogens and toxicants in vapour from electronic cigarettes. Tobacco Control, 23(2), 133–139. https://doi.org/10.1136/tobaccocontrol-2012-050859	High-performace liquid chromatography with diode array detector (HPLC-DAD)	Silica gel cartridge with DNPH	70ml puff volume
75-07-0	Acetaldehyde	1.16±0.25 µg/session			0.000773333	Aerosol	Volt (prefilled type)	unspecified	unspecified	First	/			3.89			/				RY4	EL-Hellani, A., Salman, R., El-Hage, R., Talih, S., Malek, N., Baalbaki, R., Karaoghlanian, N., Nakkash, R., Shihadeh, A., & Saliba, N. A. (2016). Nicotine and Carbonyl Emissions From Popular Electronic Cigarette Products: Correlation to Liquid Composition and Design Characteristics. Nicotine & Tobacco Research, ntw280. https://doi.org/10.1093/ntr/ntw280	High performance liquid chromatography	Glass fiber filter pad and DNPH coated cartridges	15 puffs/session & 100ml Puff Volume calculated from 4 sec puff duration, 1.5L/min puff velocity
75-07-0	Acetaldehyde	4.2 μg/100 puffs			0.000763636	Aerosol	RELX Classic Device	unspecified	unspecified	Fourth	/			6.5			/				Tobacco Flavor	Xu, T., Niu, Z., Xu, J., Li, X., Luo, Q., Luo, A., Huang, Y., Jiang, X., & Wu, Z. (2023). Chemical analysis of selected harmful and potentially harmful constituents and in vitro toxicological evaluation of leading flavoured e‐cigarette aerosols in the Chinese market. Drug Testing and Analysis, 15(10), 1156–1163. https://doi.org/10.1002/dta.3337	UPLC	Collection vessels containing suitable solvents	55mL puff Vol., 3s puff duration, 30s puff interval
75-07-0	Acetaldehyde	1.12±0.18 µg/session			0.000746667	Aerosol	Blu (prefilled type)	unspecified	unspecified	First	/			3.44			/				Classic tobacco	EL-Hellani, A., Salman, R., El-Hage, R., Talih, S., Malek, N., Baalbaki, R., Karaoghlanian, N., Nakkash, R., Shihadeh, A., & Saliba, N. A. (2016). Nicotine and Carbonyl Emissions From Popular Electronic Cigarette Products: Correlation to Liquid Composition and Design Characteristics. Nicotine & Tobacco Research, ntw280. https://doi.org/10.1093/ntr/ntw280	High performance liquid chromatography	Glass fiber filter pad and DNPH coated cartridges	15 puffs/session & 100ml Puff Volume calculated from 4 sec puff duration, 1.5L/min puff velocity
75-07-0	Acetaldehyde	1.11±0.21 µg/session			0.00074	Aerosol	Bull smoke (prefilled type)	unspecified	unspecified	First	/			5.27			/				Menthol breeze	EL-Hellani, A., Salman, R., El-Hage, R., Talih, S., Malek, N., Baalbaki, R., Karaoghlanian, N., Nakkash, R., Shihadeh, A., & Saliba, N. A. (2016). Nicotine and Carbonyl Emissions From Popular Electronic Cigarette Products: Correlation to Liquid Composition and Design Characteristics. Nicotine & Tobacco Research, ntw280. https://doi.org/10.1093/ntr/ntw280	High performance liquid chromatography	Glass fiber filter pad and DNPH coated cartridges	15 puffs/session & 100ml Puff Volume calculated from 4 sec puff duration, 1.5L/min puff velocity
75-07-0	Acetaldehyde	739 µg/m3			0.000739	Aerosol	"Popular dipsosable e-cigs"	unspecified	unspecified	First	/			/			/			Default settings	Pina Colada	Klager, S., Vallarino, J., MacNaughton, P., Christiani, D. C., Lu, Q., & Allen, J. G. (2017). Flavoring Chemicals and Aldehydes in E-Cigarette Emissions. Environmental Science & Technology, 51(18), 10806–10813. https://doi.org/10.1021/acs.est.7b02205	High-performace liquid chromatography-ultraviolet detector	SEP-PAK DNPH-Silica Plus Long Catridge and 2 silica gel sorbent tubes	-
75-07-0	Acetaldehyde	1.09±0.05 µg/session			0.000726667	Aerosol	Green smoke (disposable type)	unspecified	unspecified	First	/			5.16			/				Absolute tobacco	EL-Hellani, A., Salman, R., El-Hage, R., Talih, S., Malek, N., Baalbaki, R., Karaoghlanian, N., Nakkash, R., Shihadeh, A., & Saliba, N. A. (2016). Nicotine and Carbonyl Emissions From Popular Electronic Cigarette Products: Correlation to Liquid Composition and Design Characteristics. Nicotine & Tobacco Research, ntw280. https://doi.org/10.1093/ntr/ntw280	High performance liquid chromatography	Glass fiber filter pad and DNPH coated cartridges	15 puffs/session & 100ml Puff Volume calculated from 4 sec puff duration, 1.5L/min puff velocity
75-07-0	Acetaldehyde	2.31 µg/g			0.000725928	Aerosol	Innokin iSub with an Evolv DNA 200 battery unit	unspecified	unspecified	Third	/			12			1.2			Bottom coil	Non-flavor formulation (60/40 PG/G & 1.8% Nicotine)	Gillman, I. G., Pennington, A. S. C., Humphries, K. E., & Oldham, M. J. (2020). Determining the impact of flavored e-liquids on aldehyde production during Vaping. Regulatory Toxicology and Pharmacology, 112, 104588. https://doi.org/10.1016/j.yrtph.2020.104588	HPLC-UV-Vis	Not specified but used a Cerulean SM450e which allows both filter pads and impinger	Given Table1: 432.1mg/25 puffs, 55mL ppuff vol.
75-07-0	Acetaldehyde	72.13 ng/ 100cm3			0.0007213	Aerosol	not specified	unspecified	unspecified	1st or 4th	/			/			/			Not Specified	Not Specified	Belushkin, M., Tafin Djoko, D., Esposito, M., Korneliou, A., Jeannet, C., Lazzerini, M., & Jaccard, G. (2020). Selected Harmful and Potentially Harmful Constituents Levels in Commercial e-Cigarettes. Chemical Research in Toxicology, 33(2), 657–668.	GCMS	Impinger into a trap containing 80mL DNPH	80mL puff volume, 30 sec puff frequency, 3 sec puff duration
75-07-0	Acetaldehyde	6 ng/mg of Eliquid			0.00072	Aerosol	SMOK Stick V8 kit (Smoktech)	Cotton	Kantal (FeCrAl alloy)	Second	3.8			/			0.6			(2 coils)	Naked 100 Euro Gold Tobacco (Nic 6mg/mL, VG/PG 65%/35%)	Cancelada, L., Tang, X., Russell, M. L., Maddalena, R. L., Litter, M. I., Gundel, L. A., & Destaillats, H. (2021). Volatile aldehyde emissions from “sub-ohm” vaping devices. Environmental Research, 197, 111188. https://doi.org/10.1016/j.envres.2021.111193	HPLC	DNPH cartridge	25% Airflow vent, 50mL puff volume, ≈6 mg E-Liquid/puff
75-07-0	Acetaldehyde	700 µg/m3 in EC puff			0.0007	Aerosol	JUUL	unspecified	unspecified	fourth	/			/			/			Automatic Settings	Cucumber 3 % Nicotine	Azimi, P., Keshavarz, Z., Lahaie Luna, M., Cedeno Laurent, J. G., Vallarino, J., Christiani, D. C., & Allen, J. G. (2021). An Unrecognized Hazard in E-Cigarette Vapor: Preliminary Quantification of Methylglyoxal Formation from Propylene Glycol in E-Cigarettes. International Journal of Environmental Research and Public Health, 18(2), 385. https://doi.org/10.3390/ijerph18020385	GC/MS	25mL Zefon glass impinger filled with 20mL of Water	*Estimated from graph
75-07-0	Acetaldehyde	0.23+/-0.16 µg/10puffs			0.000690691	Aerosol	JUSTFOG Q14 (JFT Co., Ltd)	organic cotton	unspecified	Second	3.5			/			1.6			bottom coil 650mAH battery	11.E3-b- Lab made 1:1 PG/VG with 10% The Perfumer's Apprentice Apple flavor	Qu, Y., Kim, K.-H., & Szulejko, J. E. (2018). The effect of flavor content in e-liquids on e-cigarette emissions of carbonyl compounds. Environmental Research, 166, 324–333. https://doi.org/10.1016/j.envres.2018.06.013	High-performace liquid chromatography-ultraviolet detector	DNPH cartridge	table 3S, 33.3mL puff vol
75-07-0	Acetaldehyde	1.02±0.03 µg/session			0.00068	Aerosol	Volcano (tank type)	unspecified	unspecified	Second	/			6.69			/				Blue water punch	EL-Hellani, A., Salman, R., El-Hage, R., Talih, S., Malek, N., Baalbaki, R., Karaoghlanian, N., Nakkash, R., Shihadeh, A., & Saliba, N. A. (2016). Nicotine and Carbonyl Emissions From Popular Electronic Cigarette Products: Correlation to Liquid Composition and Design Characteristics. Nicotine & Tobacco Research, ntw280. https://doi.org/10.1093/ntr/ntw280	High performance liquid chromatography	Glass fiber filter pad and DNPH coated cartridges	15 puffs/session & 100ml Puff Volume calculated from 4 sec puff duration, 1.5L/min puff velocity
75-07-0	Acetaldehyde	0.04 ±0.02 µg/puff			0.000674764	Aerosol	Evolv DNA 75	unspecified	Stainless steel mesh	Third	/			/			0.12			375°F	30:70 PG:VG, 3mg/mL Nicotine	Li, Y., Burns, A. E., Tran, L. N., Abellar, K. A., Poindexter, M., Li, X., Madl, A. K., Pinkerton, K. E., & Nguyen, T. B. (2021). Impact of e-Liquid Composition, Coil Temperature, and Puff Topography on the Aerosol Chemistry of Electronic Cigarettes. Chemical Research in Toxicology, 34(6), 1640–1654. https://doi.org/10.1021/acs.chemrestox.1c00070	HPLC-HRMS (High Performance Liquid Chromatogrpahy High Resolution Mass Spectrometry)	PTFE membrane filters (Polytetrafluoroethylene)	59.28mL puff volume, 1.186L/min puff flow rate, 3 sec puff
75-07-0	Acetaldehyde	0.04 ±0.02 µg/puff			0.000674764	Aerosol	Evolv DNA 75	unspecified	Stainless steel mesh	Third	/			/			0.12			375°F	30:70 PG:VG, 3mg/mL Nicotine	Li, Y., Burns, A. E., Tran, L. N., Abellar, K. A., Poindexter, M., Li, X., Madl, A. K., Pinkerton, K. E., & Nguyen, T. B. (2021). Impact of e-Liquid Composition, Coil Temperature, and Puff Topography on the Aerosol Chemistry of Electronic Cigarettes. Chemical Research in Toxicology, 34(6), 1640–1654. https://doi.org/10.1021/acs.chemrestox.1c00070	HPLC-HRMS (High Performance Liquid Chromatogrpahy High Resolution Mass Spectrometry)	PTFE membrane filters (Polytetrafluoroethylene)	59.28mL puff volume, 1.186L/min puff flow rate, 3 sec puff
75-07-0	Acetaldehyde	4.2 ng/mg of Eliq			0.000672	Aerosol	SMOK Stick V8 kit (Smoktech)	Cotton	Kantal (FeCrAl alloy)	Second	3.8			/			0.15			(2 coils)	Naked 100 Euro Gold Tobacco (Nic 6mg/mL, VG/PG 65%/35%)	Cancelada, L., Tang, X., Russell, M. L., Maddalena, R. L., Litter, M. I., Gundel, L. A., & Destaillats, H. (2021). Volatile aldehyde emissions from “sub-ohm” vaping devices. Environmental Research, 197, 111188. https://doi.org/10.1016/j.envres.2021.111188	HPLC	DNPH cartridge	100% Airflow vent, 350mL puff volume, 56mg E-Liquid/puff
75-07-0	Acetaldehyde	23.5 ng/puff			0.000671429	Aerosol	Unspecified refillable atomizer type electronic cigarette	unspecified	unspecified	Second	/			/			/			280mAh Battery	50% propylene glycol, 40% glycerol and 10% water "traditional" tobacco flavored	Geiss, O., Bianchi, I., Barahona, F., & Barrero-Moreno, J. (2015). Characterisation of mainstream and passive vapours emitted by selected electronic cigarettes. International Journal of Hygiene and Environmental Health, 218(1), 169–180. https://doi.org/10.1016/j.ijheh.2014.10.001	High performance liquid chromatography with UV	Tedlar sample bag and DNPH silica cartridge	35ml Puff volume
75-07-0	Acetaldehyde	0.22 +/-0.04 µg/10puffs			0.000660661	Aerosol	JUSTFOG Q14 (JFT Co., Ltd)	organic cotton	unspecified	Second	3.5			/			1.6			bottom coil 650mAH battery	16.E4-c- Lab made 1:1 PG/VG with 30% The Perfumer's Apprentice Peppermint flavor	Qu, Y., Kim, K.-H., & Szulejko, J. E. (2018). The effect of flavor content in e-liquids on e-cigarette emissions of carbonyl compounds. Environmental Research, 166, 324–333. https://doi.org/10.1016/j.envres.2018.06.013	High-performace liquid chromatography-ultraviolet detector	DNPH cartridge	table 3S, 33.3mL puff vol
75-07-0	Acetaldehyde	6.6 ng/mg of Eliquid			0.00066	Aerosol	SMOK Stick V8 kit (Smoktech)	Cotton	Kantal (FeCrAl alloy)	Second	3.8			/			0.6			(2 coils)	Naked 100 Euro Gold Tobacco (Nic 6mg/mL, VG/PG 65%/35%)	Cancelada, L., Tang, X., Russell, M. L., Maddalena, R. L., Litter, M. I., Gundel, L. A., & Destaillats, H. (2021). Volatile aldehyde emissions from “sub-ohm” vaping devices. Environmental Research, 197, 111188. https://doi.org/10.1016/j.envres.2021.111198	HPLC	DNPH cartridge	50% Airflow vent, 50mL puff volume, ≈5 mg E-Liquid/puff
75-07-0	Acetaldehyde	6.8 ± 3.2 µg/150 puffs			0.000647619	Aerosol	Janty eGO Cartridge EC	unspecified	unspecified	First	/			/			/				Marlboro flavor, 16mg/mL Nicotine	Goniewicz, M. L., Knysak, J., Gawron, M., Kosmider, L., Sobczak, A., Kurek, J., Prokopowicz, A., Jablonska-Czapla, M., Rosik-Dulewska, C., Havel, C., Jacob, P., & Benowitz, N. (2014). Levels of selected carcinogens and toxicants in vapour from electronic cigarettes. Tobacco Control, 23(2), 133–139. https://doi.org/10.1136/tobaccocontrol-2012-050859	High-performace liquid chromatography with diode array detector (HPLC-DAD)	Silica gel cartridge with DNPH	70ml puff volume
75-07-0	Acetaldehyde	0.0347 µg/puff			0.000630909	Aerosol	JUUL	unspecified	unspecified	Fourth	/			/			/			Automatic Setting	Virginia Tobacco 3%	Chen, X., Bailey, P. C., Yang, C., Hiraki, B., Oldham, M. J., & Gillman, I. G. (2021). Targeted Characterization of the Chemical Composition of JUUL Systems Aerosol and Comparison with 3R4F Reference Cigarettes and IQOS Heat Sticks. Separations, 8(10), 168. https://doi.org/10.3390/separations8100168	GC-MS (SIM)	Glass fiber filter pad and or Impinger	Middle Non-Intense: 55mL puff vol
75-07-0	Acetaldehyde	0.21 +/-0.27 µg/10puffs			0.000630631	Aerosol	JUSTFOG Q14 (JFT Co., Ltd)	organic cotton	unspecified	Second	3.5			/			1.6			bottom coil 650mAH battery	08. E2-c- Lab made 1:1 PG/VG with 30% The Perfumer's Apprentice Cheesecake flavor	Qu, Y., Kim, K.-H., & Szulejko, J. E. (2018). The effect of flavor content in e-liquids on e-cigarette emissions of carbonyl compounds. Environmental Research, 166, 324–333. https://doi.org/10.1016/j.envres.2018.06.013	High-performace liquid chromatography-ultraviolet detector	DNPH cartridge	table 3S, 33.3mL puff vol
75-07-0	Acetaldehyde	0.57±0.03 µg/10 puffs			0.000626374	Aerosol	blu e-cigarette	unspecified	unspecified	First	3.7			4.6			3				Classic Tobacco (16mg/mL nicotine)	Ogunwale, M. A., Li, M., Ramakrishnam Raju, M. V., Chen, Y., Nantz, M. H., Conklin, D. J., & Fu, X.-A. (2017). Aldehyde Detection in Electronic Cigarette Aerosols. ACS Omega, 2(3), 1207–1214. https://doi.org/10.1021/acsomega.6b00489	Gas chromatography-mass spectrometry	Tedlar bags	91ml/puff
75-07-0	Acetaldehyde	34.12 ng/puff			0.000620364	Aerosol	Vype ePen3	Cotton	NiFe Alloy Coil	Second	/			5.9			1.95	-	2.36		Master Blend 30 mg/mL Nicotine, high Benzoic acid	Cunningham, A., McAdam, K., Thissen, J., & Digard, H. (2020). The Evolving E-cigarette: Comparative Chemical Analyses of E-cigarette Vapor and Cigarette Smoke. Frontiers in Toxicology, 2, 586674. https://doi.org/10.3389/ftox.2020.586674	GCMS	44mm glass fiber filter disc and impinger cryogenic trap	55mL Puff volume
75-07-0	Acetaldehyde	19 ng/puff			0.000619498	Aerosol	Vapros Spinner II with 0.5 mL Ccell Cartidges	unspecified	unspecified	Second	3.8			/			2.1				70:30 PG:VG + 10% l-(-)-menthol	Chen, J. Y., Canchola, A., & Lin, Y.-H. (2021). Carbonyl Composition and Electrophilicity in Vaping Emissions of Flavored and Unflavored E-Liquids. Toxics, 9(12), 345. https://doi.org/10.3390/toxics9120345	GC/EI-MS & LC/EIS-QTOFMS	Cold trap impinger positioned inside a box filled with dry ice	*amt estimated from graph, 30.67mL puff vol. based on 0.46L/min flow, 4 sec puff
75-07-0	Acetaldehyde	0.92±0.02 µg/session			0.000613333	Aerosol	Green smoke (disposable type)	unspecified	unspecified	First	/			5.16			/				Menthol ice	EL-Hellani, A., Salman, R., El-Hage, R., Talih, S., Malek, N., Baalbaki, R., Karaoghlanian, N., Nakkash, R., Shihadeh, A., & Saliba, N. A. (2016). Nicotine and Carbonyl Emissions From Popular Electronic Cigarette Products: Correlation to Liquid Composition and Design Characteristics. Nicotine & Tobacco Research, ntw280. https://doi.org/10.1093/ntr/ntw280	High performance liquid chromatography	Glass fiber filter pad and DNPH coated cartridges	15 puffs/session & 100ml Puff Volume calculated from 4 sec puff duration, 1.5L/min puff velocity
75-07-0	Acetaldehyde	<33.17 ng/puff			0.000603091	Aerosol	not specified	unspecified	unspecified	1st or 4th	/			/			/			Not Specified	Not Specified	Belushkin, M., Tafin Djoko, D., Esposito, M., Korneliou, A., Jeannet, C., Lazzerini, M., & Jaccard, G. (2020). Selected Harmful and Potentially Harmful Constituents Levels in Commercial e-Cigarettes. Chemical Research in Toxicology, 33(2), 657–668.	GCMS	Impinger into a trap containing 80mL DNPH	55mL puff volume, 30 sec puff frequency, 3 sec puff duration
75-07-0	Acetaldehyde	600 µg/m3 in EC puff			0.0006	Aerosol	JUUL	unspecified	unspecified	fourth	/			/			/			Automatic Settings	Cucumber 5 % Nicotine	Azimi, P., Keshavarz, Z., Lahaie Luna, M., Cedeno Laurent, J. G., Vallarino, J., Christiani, D. C., & Allen, J. G. (2021). An Unrecognized Hazard in E-Cigarette Vapor: Preliminary Quantification of Methylglyoxal Formation from Propylene Glycol in E-Cigarettes. International Journal of Environmental Research and Public Health, 18(2), 385. https://doi.org/10.3390/ijerph18020385	GC/MS	25mL Zefon glass impinger filled with 20mL of Water	*Estimated from graph
75-07-0	Acetaldehyde	32.19 ±5.4 ng/puff			0.000585273	Aerosol	NHOSS Lounge	unspecified	nichrome	Second	/			4.6			2.8				NHOSS Blond Tobacco	Dusautoir, R., Zarcone, G., Verriele, M., Garçon, G., Fronval, I., Beauval, N., Allorge, D., Riffault, V., Locoge, N., Lo-Guidice, J.-M., & Anthérieu, S. (2021). Comparison of the chemical composition of aerosols from heated tobacco products, electronic cigarettes and tobacco cigarettes and their toxic impacts on the human bronchial epithelial BEAS-2B cells. Journal of Hazardous Materials, 401, 1…	UHPLC System with UV/VIS Detector	Two silica cartridges coated with DNPH	55 mL puff volume, 2 s puff duration, 30 s puff period
75-07-0	Acetaldehyde	0.52±0.04 µg/10 puffs			0.000571429	Aerosol	blu e-cigarette	unspecified	unspecified	First	3.7			4.6			3				Vivid Vanilla (16mg/mL nicotine)	Ogunwale, M. A., Li, M., Ramakrishnam Raju, M. V., Chen, Y., Nantz, M. H., Conklin, D. J., & Fu, X.-A. (2017). Aldehyde Detection in Electronic Cigarette Aerosols. ACS Omega, 2(3), 1207–1214. https://doi.org/10.1021/acsomega.6b00489	Gas chromatography-mass spectrometry	Tedlar bags	91ml/puff
75-07-0	Acetaldehyde	0.14 µg/puff			0.00056	Aerosol	SMOK Stick V8 kit (Smoktech)	Cotton	Kantal (FeCrAl alloy)	Second	3.8			/			0.15			(2 coils)	Naked 100 Euro Gold Tobacco (Nic 6mg/mL, VG/PG 65%/35%)	Cancelada, L., Tang, X., Russell, M. L., Maddalena, R. L., Litter, M. I., Gundel, L. A., & Destaillats, H. (2021). Volatile aldehyde emissions from “sub-ohm” vaping devices. Environmental Research, 197, 111188. https://doi.org/10.1016/j.envres.2021.111188	HPLC	DNPH cartridge	44.1 mg E-liquid consumed per puff, 250mL puff volume
75-07-0	Acetaldehyde	3.0 ng/mg of Eliq			0.000552	Aerosol	SMOK Stick V8 kit (Smoktech)	Cotton	Kantal (FeCrAl alloy)	Second	3.8			/			0.15			(2 coils)	Naked 100 Euro Gold Tobacco (Nic 6mg/mL, VG/PG 65%/35%)	Cancelada, L., Tang, X., Russell, M. L., Maddalena, R. L., Litter, M. I., Gundel, L. A., & Destaillats, H. (2021). Volatile aldehyde emissions from “sub-ohm” vaping devices. Environmental Research, 197, 111188. https://doi.org/10.1016/j.envres.2021.111188	HPLC	DNPH cartridge	25% Airflow vent, 250mL puff volume, 40mg E-Liquid/puff
75-07-0	Acetaldehyde	49.0 ±21.4			0.000544444	Aerosol	Sub-ohm Tank w/Apollo Valiant or Sigelei battery	unspecified	Nichrome	Third	/			6.4			0.8			Dual coils	Strawberry-10% Flavor in VG	Son, Y., Weisel, C., Wackowski, O., Schwander, S., Delnevo, C., & Meng, Q. (2020). The Impact of Device Settings, Use Patterns, and Flavorings on Carbonyl Emissions from Electronic Cigarettes. International Journal of Environmental Research and Public Health, 17(16), 5650. https://doi.org/10.3390/ijerph17165650	HPLC with UV/Vis detection	DNPH Cartridge	90ml Puff Volume
75-07-0	Acetaldehyde	0.49±0.03 µg/10 puffs			0.000538462	Aerosol	blu e-cigarette	unspecified	unspecified	First	3.7			4.6			3				Magnificent Menthol (16mg/mL nicotine)	Ogunwale, M. A., Li, M., Ramakrishnam Raju, M. V., Chen, Y., Nantz, M. H., Conklin, D. J., & Fu, X.-A. (2017). Aldehyde Detection in Electronic Cigarette Aerosols. ACS Omega, 2(3), 1207–1214. https://doi.org/10.1021/acsomega.6b00489	Gas chromatography-mass spectrometry	Tedlar bags	91ml/puff
75-07-0	Acetaldehyde	0.80±0.03 µg/session			0.000533333	Aerosol	Volt (tank type)	unspecified	unspecified	Second	/			6.64			/				555	EL-Hellani, A., Salman, R., El-Hage, R., Talih, S., Malek, N., Baalbaki, R., Karaoghlanian, N., Nakkash, R., Shihadeh, A., & Saliba, N. A. (2016). Nicotine and Carbonyl Emissions From Popular Electronic Cigarette Products: Correlation to Liquid Composition and Design Characteristics. Nicotine & Tobacco Research, ntw280. https://doi.org/10.1093/ntr/ntw280	High performance liquid chromatography	Glass fiber filter pad and DNPH coated cartridges	15 puffs/session & 100ml Puff Volume calculated from 4 sec puff duration, 1.5L/min puff velocity
75-07-0	Acetaldehyde	3.1 ng/mg of Eliq			0.0005084	Aerosol	SMOK Stick V8 kit (Smoktech)	Cotton	Kantal (FeCrAl alloy)	Second	3.8			/			0.15			(2 coils)	Naked 100 Euro Gold Tobacco (Nic 6mg/mL, VG/PG 65%/35%)	Cancelada, L., Tang, X., Russell, M. L., Maddalena, R. L., Litter, M. I., Gundel, L. A., & Destaillats, H. (2021). Volatile aldehyde emissions from “sub-ohm” vaping devices. Environmental Research, 197, 111188. https://doi.org/10.1016/j.envres.2021.111188	HPLC	DNPH cartridge	50% Airflow vent, 250mL puff volume, 41mg E-Liquid/puff
75-07-0	Acetaldehyde	0.76±0.01 µg/session			0.000506667	Aerosol	V2 (disposable type)	unspecified	unspecified	First	/			2.18			/				Red tobacco	EL-Hellani, A., Salman, R., El-Hage, R., Talih, S., Malek, N., Baalbaki, R., Karaoghlanian, N., Nakkash, R., Shihadeh, A., & Saliba, N. A. (2016). Nicotine and Carbonyl Emissions From Popular Electronic Cigarette Products: Correlation to Liquid Composition and Design Characteristics. Nicotine & Tobacco Research, ntw280. https://doi.org/10.1093/ntr/ntw280	High performance liquid chromatography	Glass fiber filter pad and DNPH coated cartridges	15 puffs/session & 100ml Puff Volume calculated from 4 sec puff duration, 1.5L/min puff velocity
75-07-0	Acetaldehyde	0.03 ± 0.01 µg/puff			0.000506073	Aerosol	Evolv DNA 75	unspecified	Stainless steel mesh	Third	/			/			0.12			375°F	30:70 PG:VG, 3mg/mL Nicotine	Li, Y., Burns, A. E., Tran, L. N., Abellar, K. A., Poindexter, M., Li, X., Madl, A. K., Pinkerton, K. E., & Nguyen, T. B. (2021). Impact of e-Liquid Composition, Coil Temperature, and Puff Topography on the Aerosol Chemistry of Electronic Cigarettes. Chemical Research in Toxicology, 34(6), 1640–1654. https://doi.org/10.1021/acs.chemrestox.1c00070	HPLC-HRMS (High Performance Liquid Chromatogrpahy High Resolution Mass Spectrometry)	PTFE membrane filters (Polytetrafluoroethylene)	39.52 mL puff volume, 1.186L/min puff flow rate, 2 sec puff
75-07-0	Acetaldehyde	0.03 ±0.01 µg/puff			0.000506073	Aerosol	Evolv DNA 75	unspecified	Stainless steel mesh	Third	/			/			0.12			315°F	30:70 PG:VG, 3mg/mL Nicotine	Li, Y., Burns, A. E., Tran, L. N., Abellar, K. A., Poindexter, M., Li, X., Madl, A. K., Pinkerton, K. E., & Nguyen, T. B. (2021). Impact of e-Liquid Composition, Coil Temperature, and Puff Topography on the Aerosol Chemistry of Electronic Cigarettes. Chemical Research in Toxicology, 34(6), 1640–1654. https://doi.org/10.1021/acs.chemrestox.1c00070	HPLC-HRMS (High Performance Liquid Chromatogrpahy High Resolution Mass Spectrometry)	PTFE membrane filters (Polytetrafluoroethylene)	59.28mL puff volume, 1.186L/min puff flow rate, 3 sec puff
75-07-0	Acetaldehyde	5 µg/L of vapor*			0.0005	Aerosol	Pyrolysis Reactor	n/a	n/a	n/a	n/a			n/a			n/a			460°C	pure PG gas	Saliba, N. A., El Hellani, A., Honein, E., Salman, R., Talih, S., Zeaiter, J., & Shihadeh, A. (2018). Surface chemistry of electronic cigarette electrical heating coils: Effects of metal type on propylene glycol thermal decomposition. Journal of Analytical and Applied Pyrolysis, 134, 520–525. https://doi.org/10.1016/j.jaap.2018.07.019	High-performace liquid chromatography & Photodiode array detector	DNPH H10 Cartridges	*Concentrations estimated from graphs
75-07-0	Acetaldehyde	5 µg/L of vapor*			0.0005	Aerosol	Pyrolysis Reactor + Nichrome wires	n/a	n/a	n/a	n/a			n/a			n/a			565°C	pure PG gas	Saliba, N. A., El Hellani, A., Honein, E., Salman, R., Talih, S., Zeaiter, J., & Shihadeh, A. (2018). Surface chemistry of electronic cigarette electrical heating coils: Effects of metal type on propylene glycol thermal decomposition. Journal of Analytical and Applied Pyrolysis, 134, 520–525. https://doi.org/10.1016/j.jaap.2018.07.020	High-performace liquid chromatography & Photodiode array detector	DNPH H10 Cartridges	*Concentrations estimated from graphs
75-07-0	Acetaldehyde	500 µg/m3			0.0005	Aerosol	"Popular dipsosable e-cigs"	unspecified	unspecified	First	/			/			/			Default settings	Menthol	Klager, S., Vallarino, J., MacNaughton, P., Christiani, D. C., Lu, Q., & Allen, J. G. (2017). Flavoring Chemicals and Aldehydes in E-Cigarette Emissions. Environmental Science & Technology, 51(18), 10806–10813. https://doi.org/10.1021/acs.est.7b02205	High-performace liquid chromatography-ultraviolet detector	SEP-PAK DNPH-Silica Plus Long Catridge and 2 silica gel sorbent tubes	-
75-07-0	Acetaldehyde	25.0±1.2 ng/puff			0.0005	Aerosol	Eleaf ISTIK & Kayfun 3.1EHPRO atomizer	cotton	Nichrome 80	Third	4.2			10			1.6			2200mAh battery, Bottom coil, 0.3mm diameter, 11 wraps	Heaven Juice Traditional Tobacco 7 Leaves (0.9% Nicotine)	Geiss, O., Bianchi, I., & Barrero-Moreno, J. (2016). Correlation of volatile carbonyl yields emitted by e-cigarettes with the temperature of the heating coil and the perceived sensorial quality of the generated vapours. International Journal of Hygiene and Environmental Health, 219(3), 268–277. https://doi.org/10.1016/j.ijheh.2016.01.004	High performance liquid chromatography	DNPH cartridges	50ml Puff volume
75-07-0	Acetaldehyde	500 µg/m3 in EC puff			0.0005	Aerosol	JUUL	unspecified	unspecified	fourth	/			/			/			Automatic Settings	Virginia Tobacco 3 % Nicotine	Azimi, P., Keshavarz, Z., Lahaie Luna, M., Cedeno Laurent, J. G., Vallarino, J., Christiani, D. C., & Allen, J. G. (2021). An Unrecognized Hazard in E-Cigarette Vapor: Preliminary Quantification of Methylglyoxal Formation from Propylene Glycol in E-Cigarettes. International Journal of Environmental Research and Public Health, 18(2), 385. https://doi.org/10.3390/ijerph18020385	GC/MS	25mL Zefon glass impinger filled with 20mL of Water	*Estimated from graph
75-07-0	Acetaldehyde	482 µg/m3			0.000482	Aerosol	"Popular dipsosable e-cigs"	unspecified	unspecified	First	/			/			/			Default settings	Peach Schnapps	Klager, S., Vallarino, J., MacNaughton, P., Christiani, D. C., Lu, Q., & Allen, J. G. (2017). Flavoring Chemicals and Aldehydes in E-Cigarette Emissions. Environmental Science & Technology, 51(18), 10806–10813. https://doi.org/10.1021/acs.est.7b02205	High-performace liquid chromatography-ultraviolet detector	SEP-PAK DNPH-Silica Plus Long Catridge and 2 silica gel sorbent tubes	-
75-07-0	Acetaldehyde	46.13 ng/ 100cm3			0.0004613	Aerosol	not specified	unspecified	unspecified	1st or 4th	/			/			/			Not Specified	Not Specified	Belushkin, M., Tafin Djoko, D., Esposito, M., Korneliou, A., Jeannet, C., Lazzerini, M., & Jaccard, G. (2020). Selected Harmful and Potentially Harmful Constituents Levels in Commercial e-Cigarettes. Chemical Research in Toxicology, 33(2), 657–668.	GCMS	Impinger into a trap containing 80mL DNPH	80mL puff volume, 30 sec puff frequency, 3 sec puff duration
75-07-0	Acetaldehyde	3 μg/g EC liquid			0.00046	Aerosol	SMOK Tech AL85 Mod & TFV8 Baby Q-2 atomizer	stainless steel	Oraganic cotton	3rd	4.9			60			0.4			Dual coil (new atomizer, 30 puffs)	American patriots, 6mg/mL Nicotine (Tobacco)	Ureña, J. F., Ebersol, L. A., Silakov, A., Elias, R. J., & Lambert, J. D. (2020). Impact of Atomizer Age and Flavor on In Vitro Toxicity of Aerosols from a Third-Generation Electronic Cigarette against Human Oral Cells. Chemical Research in Toxicology, 33(10), 2527–2537. https://doi.org/10.1021/acs.chemrestox.0c00028	HPLC-UV	hydroquinone Cartridge and DNPH cartridge	*Estimated from graphs, 100mL puff volume, 460.0mg EC Liquid/30 puffs (Table S1)
75-07-0	Acetaldehyde	0.69±0.50 µg/session			0.00046	Aerosol	Halo (prefilled type)	unspecified	unspecified	First	/			3.78			/				Tribeca	EL-Hellani, A., Salman, R., El-Hage, R., Talih, S., Malek, N., Baalbaki, R., Karaoghlanian, N., Nakkash, R., Shihadeh, A., & Saliba, N. A. (2016). Nicotine and Carbonyl Emissions From Popular Electronic Cigarette Products: Correlation to Liquid Composition and Design Characteristics. Nicotine & Tobacco Research, ntw280. https://doi.org/10.1093/ntr/ntw280	High performance liquid chromatography	Glass fiber filter pad and DNPH coated cartridges	15 puffs/session & 100ml Puff Volume calculated from 4 sec puff duration, 1.5L/min puff velocity
75-07-0	Acetaldehyde	0.67±0.02 µg/session			0.000446667	Aerosol	Bull smoke (disposable type)	unspecified	unspecified	First	/			3.1			/				American ranger	EL-Hellani, A., Salman, R., El-Hage, R., Talih, S., Malek, N., Baalbaki, R., Karaoghlanian, N., Nakkash, R., Shihadeh, A., & Saliba, N. A. (2016). Nicotine and Carbonyl Emissions From Popular Electronic Cigarette Products: Correlation to Liquid Composition and Design Characteristics. Nicotine & Tobacco Research, ntw280. https://doi.org/10.1093/ntr/ntw280	High performance liquid chromatography	Glass fiber filter pad and DNPH coated cartridges	15 puffs/session & 100ml Puff Volume calculated from 4 sec puff duration, 1.5L/min puff velocity
75-07-0	Acetaldehyde	4.6 ±0.2 µg/150 puffs			0.000438095	Aerosol	Joye 510 Cartridge EC	unspecified	unspecified	First	/			/			/				Marlboro flavor, 4mg/mL Nicotine	Goniewicz, M. L., Knysak, J., Gawron, M., Kosmider, L., Sobczak, A., Kurek, J., Prokopowicz, A., Jablonska-Czapla, M., Rosik-Dulewska, C., Havel, C., Jacob, P., & Benowitz, N. (2014). Levels of selected carcinogens and toxicants in vapour from electronic cigarettes. Tobacco Control, 23(2), 133–139. https://doi.org/10.1136/tobaccocontrol-2012-050859	High-performace liquid chromatography with diode array detector (HPLC-DAD)	Silica gel cartridge with DNPH	70ml puff volume
75-07-0	Acetaldehyde	0.43±0.50 ug/15 puffs			0.000409524	Aerosol	Ego-3 Twist & Crystal 2 Clearomizer	unspecified	unspecified	Second	3.2			/			2.4			900mAh battery	C2: Lab made VG/PG based unflavored refill solution	Kosmider, L., Sobczak, A., Fik, M., Knysak, J., Zaciera, M., Kurek, J., & Goniewicz, M. L. (2014). Carbonyl Compounds in Electronic Cigarette Vapors: Effects of Nicotine Solvent and Battery Output Voltage. Nicotine & Tobacco Research, 16(10), 1319–1326. https://doi.org/10.1093/ntr/ntu078	High-performace liquid chromatography with diode array detector (HPLC-DAD)	Silica Sorbent Tubes	70ml puff volume
75-07-0	Acetaldehyde	3.4 ng/mg of Eliquid			0.0004012	Aerosol	SMOK Stick V8 kit (Smoktech)	Cotton	Kantal (FeCrAl alloy)	Second	3.8			/			0.15			(2 coils)	Naked 100 Euro Gold Tobacco (Nic 6mg/mL, VG/PG 65%/35%)	Cancelada, L., Tang, X., Russell, M. L., Maddalena, R. L., Litter, M. I., Gundel, L. A., & Destaillats, H. (2021). Volatile aldehyde emissions from “sub-ohm” vaping devices. Environmental Research, 197, 111188. https://doi.org/10.1016/j.envres.2021.111188	HPLC	DNPH cartridge	50% Airflow vent, 500mL puff volume, 59mg E-Liquid/puff
75-07-0	Acetaldehyde	0.20 µg/puff			0.0004	Aerosol	SMOK Stick V8 kit (Smoktech)	Cotton	Kantal (FeCrAl alloy)	Second	3.8			/			0.15			(2 coils)	Naked 100 Euro Gold Tobacco (Nic 6mg/mL, VG/PG 65%/35%)	Cancelada, L., Tang, X., Russell, M. L., Maddalena, R. L., Litter, M. I., Gundel, L. A., & Destaillats, H. (2021). Volatile aldehyde emissions from “sub-ohm” vaping devices. Environmental Research, 197, 111188. https://doi.org/10.1016/j.envres.2021.111188	HPLC	DNPH cartridge	54.7 mg E-liquid consumed per puff, 500mL puff volume
75-07-0	Acetaldehyde	400 µg/m3 in EC puff			0.0004	Aerosol	JUUL	unspecified	unspecified	fourth	/			/			/			Automatic Settings	Mango 5 % Nicotine	Azimi, P., Keshavarz, Z., Lahaie Luna, M., Cedeno Laurent, J. G., Vallarino, J., Christiani, D. C., & Allen, J. G. (2021). An Unrecognized Hazard in E-Cigarette Vapor: Preliminary Quantification of Methylglyoxal Formation from Propylene Glycol in E-Cigarettes. International Journal of Environmental Research and Public Health, 18(2), 385. https://doi.org/10.3390/ijerph18020385	GC/MS	25mL Zefon glass impinger filled with 20mL of Water	*Estimated from graph
75-07-0	Acetaldehyde	400 µg/m3 in EC puff			0.0004	Aerosol	JUUL	unspecified	unspecified	fourth	/			/			/			Automatic Settings	Mint 5 % Nicotine	Azimi, P., Keshavarz, Z., Lahaie Luna, M., Cedeno Laurent, J. G., Vallarino, J., Christiani, D. C., & Allen, J. G. (2021). An Unrecognized Hazard in E-Cigarette Vapor: Preliminary Quantification of Methylglyoxal Formation from Propylene Glycol in E-Cigarettes. International Journal of Environmental Research and Public Health, 18(2), 385. https://doi.org/10.3390/ijerph18020385	GC/MS	25mL Zefon glass impinger filled with 20mL of Water	*Estimated from graph
75-07-0	Acetaldehyde	0.0435 µg/puff			0.000395455	Aerosol	JUUL	unspecified	unspecified	Fourth	/			/			/			Automatic Setting	Virginia Tobacco 3%	Chen, X., Bailey, P. C., Yang, C., Hiraki, B., Oldham, M. J., & Gillman, I. G. (2021). Targeted Characterization of the Chemical Composition of JUUL Systems Aerosol and Comparison with 3R4F Reference Cigarettes and IQOS Heat Sticks. Separations, 8(10), 168. https://doi.org/10.3390/separations8100168	GC-MS (SIM)	Glass fiber filter pad and or Impinger	Middle Intense:110mL puff vol
75-07-0	Acetaldehyde	≤ 0.0216 µg/puff			0.000392727	Aerosol	JUUL	unspecified	unspecified	Fourth	/			/			/			Automatic Setting	Virginia Tobacco 3%	Chen, X., Bailey, P. C., Yang, C., Hiraki, B., Oldham, M. J., & Gillman, I. G. (2021). Targeted Characterization of the Chemical Composition of JUUL Systems Aerosol and Comparison with 3R4F Reference Cigarettes and IQOS Heat Sticks. Separations, 8(10), 168. https://doi.org/10.3390/separations8100168	GC-MS (SIM)	Glass fiber filter pad and or Impinger	Beginning Intense: 110mL puff vol
75-07-0	Acetaldehyde	≤ 0.0216 µg/puff			0.000392727	Aerosol	JUUL	unspecified	unspecified	Fourth	/			/			/			Automatic Setting	Menthol 3%	Chen, X., Bailey, P. C., Yang, C., Hiraki, B., Oldham, M. J., & Gillman, I. G. (2021). Targeted Characterization of the Chemical Composition of JUUL Systems Aerosol and Comparison with 3R4F Reference Cigarettes and IQOS Heat Sticks. Separations, 8(10), 168. https://doi.org/10.3390/separations8100168	GC-MS (SIM)	Glass fiber filter pad and or Impinger	Beginning Non-Intense: 55mL puff vol
75-07-0	Acetaldehyde	≤ 0.0216 µg/puff			0.000392727	Aerosol	JUUL	unspecified	unspecified	Fourth	/			/			/			Automatic Setting	Menthol 5%	Chen, X., Bailey, P. C., Yang, C., Hiraki, B., Oldham, M. J., & Gillman, I. G. (2021). Targeted Characterization of the Chemical Composition of JUUL Systems Aerosol and Comparison with 3R4F Reference Cigarettes and IQOS Heat Sticks. Separations, 8(10), 168. https://doi.org/10.3390/separations8100168	GC-MS (SIM)	Glass fiber filter pad and or Impinger	Beginning Non-Intense: 55mL puff vol
75-07-0	Acetaldehyde	≤ 0.0216 µg/puff			0.000392727	Aerosol	JUUL	unspecified	unspecified	Fourth	/			/			/			Automatic Setting	Virginia Tobacco 3%	Chen, X., Bailey, P. C., Yang, C., Hiraki, B., Oldham, M. J., & Gillman, I. G. (2021). Targeted Characterization of the Chemical Composition of JUUL Systems Aerosol and Comparison with 3R4F Reference Cigarettes and IQOS Heat Sticks. Separations, 8(10), 168. https://doi.org/10.3390/separations8100168	GC-MS (SIM)	Glass fiber filter pad and or Impinger	Beginning Non-Intense: 55mL puff vol
75-07-0	Acetaldehyde	≤ 0.0216 µg/puff			0.000392727	Aerosol	JUUL	unspecified	unspecified	Fourth	/			/			/			Automatic Setting	Menthol 3%	Chen, X., Bailey, P. C., Yang, C., Hiraki, B., Oldham, M. J., & Gillman, I. G. (2021). Targeted Characterization of the Chemical Composition of JUUL Systems Aerosol and Comparison with 3R4F Reference Cigarettes and IQOS Heat Sticks. Separations, 8(10), 168. https://doi.org/10.3390/separations8100168	GC-MS (SIM)	Glass fiber filter pad and or Impinger	End Non-Intense: 55mL puff vol
75-07-0	Acetaldehyde	≤ 0.0216 µg/puff			0.000392727	Aerosol	JUUL	unspecified	unspecified	Fourth	/			/			/			Automatic Setting	Menthol 5%	Chen, X., Bailey, P. C., Yang, C., Hiraki, B., Oldham, M. J., & Gillman, I. G. (2021). Targeted Characterization of the Chemical Composition of JUUL Systems Aerosol and Comparison with 3R4F Reference Cigarettes and IQOS Heat Sticks. Separations, 8(10), 168. https://doi.org/10.3390/separations8100168	GC-MS (SIM)	Glass fiber filter pad and or Impinger	End Non-Intense: 55mL puff vol
75-07-0	Acetaldehyde	≤ 0.0216 µg/puff			0.000392727	Aerosol	JUUL	unspecified	unspecified	Fourth	/			/			/			Automatic Setting	Virginia Tobacco 3%	Chen, X., Bailey, P. C., Yang, C., Hiraki, B., Oldham, M. J., & Gillman, I. G. (2021). Targeted Characterization of the Chemical Composition of JUUL Systems Aerosol and Comparison with 3R4F Reference Cigarettes and IQOS Heat Sticks. Separations, 8(10), 168. https://doi.org/10.3390/separations8100168	GC-MS (SIM)	Glass fiber filter pad and or Impinger	End Non-Intense: 55mL puff vol
75-07-0	Acetaldehyde	≤ 0.0216 µg/puff			0.000392727	Aerosol	JUUL	unspecified	unspecified	Fourth	/			/			/			Automatic Setting	Menthol 3%	Chen, X., Bailey, P. C., Yang, C., Hiraki, B., Oldham, M. J., & Gillman, I. G. (2021). Targeted Characterization of the Chemical Composition of JUUL Systems Aerosol and Comparison with 3R4F Reference Cigarettes and IQOS Heat Sticks. Separations, 8(10), 168. https://doi.org/10.3390/separations8100168	GC-MS (SIM)	Glass fiber filter pad and or Impinger	Middle Non-Intense: 55mL puff vol
75-07-0	Acetaldehyde	≤ 0.0216 µg/puff			0.000392727	Aerosol	JUUL	unspecified	unspecified	Fourth	/			/			/			Automatic Setting	Menthol 5%	Chen, X., Bailey, P. C., Yang, C., Hiraki, B., Oldham, M. J., & Gillman, I. G. (2021). Targeted Characterization of the Chemical Composition of JUUL Systems Aerosol and Comparison with 3R4F Reference Cigarettes and IQOS Heat Sticks. Separations, 8(10), 168. https://doi.org/10.3390/separations8100168	GC-MS (SIM)	Glass fiber filter pad and or Impinger	Middle Non-Intense: 55mL puff vol
75-07-0	Acetaldehyde	0.41±0.28 ug/15 puffs			0.000390476	Aerosol	Ego-3 Twist & Crystal 2 Clearomizer	unspecified	unspecified	Second	3.2			/			2.4			900mAh battery	C3: Lab made PG based unflavored refill solution	Kosmider, L., Sobczak, A., Fik, M., Knysak, J., Zaciera, M., Kurek, J., & Goniewicz, M. L. (2014). Carbonyl Compounds in Electronic Cigarette Vapors: Effects of Nicotine Solvent and Battery Output Voltage. Nicotine & Tobacco Research, 16(10), 1319–1326. https://doi.org/10.1093/ntr/ntu078	High-performace liquid chromatography with diode array detector (HPLC-DAD)	Silica Sorbent Tubes	70ml puff volume
75-07-0	Acetaldehyde	0.12 +/-0.06 µg/10puffs			0.00036036	Aerosol	JUSTFOG Q14 (JFT Co., Ltd)	organic cotton	unspecified	Second	3.5			/			1.6			bottom coil 650mAH battery	10.E3-a- Lab made 1:1 PG/VG with 5% The Perfumer's Apprentice Apple flavor	Qu, Y., Kim, K.-H., & Szulejko, J. E. (2018). The effect of flavor content in e-liquids on e-cigarette emissions of carbonyl compounds. Environmental Research, 166, 324–333. https://doi.org/10.1016/j.envres.2018.06.013	High-performace liquid chromatography-ultraviolet detector	DNPH cartridge	table 3S, 33.3mL puff vol
75-07-0	Acetaldehyde	3.6 ng/mg of Eliquid			0.00036	Aerosol	SMOK Stick V8 kit (Smoktech)	Cotton	Kantal (FeCrAl alloy)	Second	3.8			/			0.15			(2 coils)	Naked 100 Euro Gold Tobacco (Nic 6mg/mL, VG/PG 65%/35%)	Cancelada, L., Tang, X., Russell, M. L., Maddalena, R. L., Litter, M. I., Gundel, L. A., & Destaillats, H. (2021). Volatile aldehyde emissions from “sub-ohm” vaping devices. Environmental Research, 197, 111188. https://doi.org/10.1016/j.envres.2021.111188	HPLC	DNPH cartridge	100% Airflow vent, 500mL puff volume, 50mg E-Liquid/puff
75-07-0	Acetaldehyde	3.7 ±1.5 µg/150 puffs			0.000352381	Aerosol	Dekang Pen Cartridge EC	unspecified	unspecified	First	/			/			/				Regular flavor, 18mg/ml Nicotine	Goniewicz, M. L., Knysak, J., Gawron, M., Kosmider, L., Sobczak, A., Kurek, J., Prokopowicz, A., Jablonska-Czapla, M., Rosik-Dulewska, C., Havel, C., Jacob, P., & Benowitz, N. (2014). Levels of selected carcinogens and toxicants in vapour from electronic cigarettes. Tobacco Control, 23(2), 133–139. https://doi.org/10.1136/tobaccocontrol-2012-050859	High-performace liquid chromatography with diode array detector (HPLC-DAD)	Silica gel cartridge with DNPH	70ml puff volume
75-07-0	Acetaldehyde	18.8 + 0.23= 19.03 ng/puff*			0.000346	Aerosol	Unspecified 2nd gen atomizer device	unspecified	unspecified	Second	/			10			/				PG/G 50%/50% (m/m),1.2% Nicotine (m/m), 10% replaced by 13C3-PG, 13C3-G, & D7 Nicotine	Landmesser, A., Scherer, M., Scherer, G., Sarkar, M., Edmiston, J. S., Niessner, R., & Pluym, N. (2021). Assessment of the potential vaping-related exposure to carbonyls and epoxides using stable isotope-labeled precursors in the e-liquid. Archives of Toxicology, 95(8), 2667–2676. https://doi.org/10.1007/s00204-021-03097-x	Ultra-high-performance liquid-chromatography	Impingers containing 20mL of DNPH solution	Reported is the sum of unlabeled + 13C3 labeled carbonyls, 55mL Puff Volume, <LLOQ Below Limit of Quantification and <LOD below limit of detection
75-07-0	Acetaldehyde	0.12 µg/puff			0.000342857	Aerosol	SMOK Stick V8 kit (Smoktech)	Cotton	Kantal (FeCrAl alloy)	Second	3.8			/			0.15			(2 coils)	Naked 100 Euro Gold Tobacco (Nic 6mg/mL, VG/PG 65%/35%)	Cancelada, L., Tang, X., Russell, M. L., Maddalena, R. L., Litter, M. I., Gundel, L. A., & Destaillats, H. (2021). Volatile aldehyde emissions from “sub-ohm” vaping devices. Environmental Research, 197, 111188. https://doi.org/10.1016/j.envres.2021.111188	HPLC	DNPH cartridge	45.7 mg E-liquid consumed per puff, 350mL puff volume
75-07-0	Acetaldehyde	340 µg/m3			0.00034	Aerosol	"Popular dipsosable e-cigs"	unspecified	unspecified	First	/			/			/			Default settings	Cherry Crush	Klager, S., Vallarino, J., MacNaughton, P., Christiani, D. C., Lu, Q., & Allen, J. G. (2017). Flavoring Chemicals and Aldehydes in E-Cigarette Emissions. Environmental Science & Technology, 51(18), 10806–10813. https://doi.org/10.1021/acs.est.7b02205	High-performace liquid chromatography-ultraviolet detector	SEP-PAK DNPH-Silica Plus Long Catridge and 2 silica gel sorbent tubes	-
75-07-0	Acetaldehyde	30.5 ±1.24			0.000338889	Aerosol	Sub-ohm Tank w/Apollo Valiant or Sigelei battery	unspecified	Nichrome	Third	/			6.4			0.8			Dual coils	Dragon Fruit-10% Flavor in VG	Son, Y., Weisel, C., Wackowski, O., Schwander, S., Delnevo, C., & Meng, Q. (2020). The Impact of Device Settings, Use Patterns, and Flavorings on Carbonyl Emissions from Electronic Cigarettes. International Journal of Environmental Research and Public Health, 17(16), 5650. https://doi.org/10.3390/ijerph17165650	HPLC with UV/Vis detection	DNPH Cartridge	90ml Puff Volume
75-07-0	Acetaldehyde	30.4 ±1.96			0.000337778	Aerosol	Sub-ohm Tank w/Apollo Valiant or Sigelei battery	unspecified	Nichrome	Third	/			6.4			0.8			Dual coils	Menthol-10% Flavor in VG	Son, Y., Weisel, C., Wackowski, O., Schwander, S., Delnevo, C., & Meng, Q. (2020). The Impact of Device Settings, Use Patterns, and Flavorings on Carbonyl Emissions from Electronic Cigarettes. International Journal of Environmental Research and Public Health, 17(16), 5650. https://doi.org/10.3390/ijerph17165650	HPLC with UV/Vis detection	DNPH Cartridge	90ml Puff Volume
75-07-0	Acetaldehyde	30.2 ±2.35			0.000335556	Aerosol	Sub-ohm Tank w/Apollo Valiant or Sigelei battery	unspecified	Nichrome	Third	/			6.4			0.8			Dual coils	Bubble gum-10% Flavor in VG	Son, Y., Weisel, C., Wackowski, O., Schwander, S., Delnevo, C., & Meng, Q. (2020). The Impact of Device Settings, Use Patterns, and Flavorings on Carbonyl Emissions from Electronic Cigarettes. International Journal of Environmental Research and Public Health, 17(16), 5650. https://doi.org/10.3390/ijerph17165650	HPLC with UV/Vis detection	DNPH Cartridge	90ml Puff Volume
75-07-0	Acetaldehyde	33.38 ng/100cm3			0.0003338	Aerosol	not specified	unspecified	unspecified	1st or 4th	/			/			/			Not Specified	Not Specified	Belushkin, M., Tafin Djoko, D., Esposito, M., Korneliou, A., Jeannet, C., Lazzerini, M., & Jaccard, G. (2020). Selected Harmful and Potentially Harmful Constituents Levels in Commercial e-Cigarettes. Chemical Research in Toxicology, 33(2), 657–668.	GCMS	Impinger into a trap containing 80mL DNPH	80mL puff volume, 30 sec puff frequency, 4 sec puff duration
75-07-0	Acetaldehyde	3.5 ±0.3 µg/150 puffs			0.000333333	Aerosol	Premium PR111 Cartomizer EC	unspecified	unspecified	First	/			/			/				Tobacco flavor, 16mg/mL Nicotine	Goniewicz, M. L., Knysak, J., Gawron, M., Kosmider, L., Sobczak, A., Kurek, J., Prokopowicz, A., Jablonska-Czapla, M., Rosik-Dulewska, C., Havel, C., Jacob, P., & Benowitz, N. (2014). Levels of selected carcinogens and toxicants in vapour from electronic cigarettes. Tobacco Control, 23(2), 133–139. https://doi.org/10.1136/tobaccocontrol-2012-050859	High-performace liquid chromatography with diode array detector (HPLC-DAD)	Silica gel cartridge with DNPH	70ml puff volume
75-07-0	Acetaldehyde	333 µg/m3			0.000333	Aerosol	"Popular dipsosable e-cigs"	unspecified	unspecified	First	/			/			/			Default settings	Chai	Klager, S., Vallarino, J., MacNaughton, P., Christiani, D. C., Lu, Q., & Allen, J. G. (2017). Flavoring Chemicals and Aldehydes in E-Cigarette Emissions. Environmental Science & Technology, 51(18), 10806–10813. https://doi.org/10.1021/acs.est.7b02205	High-performace liquid chromatography-ultraviolet detector	SEP-PAK DNPH-Silica Plus Long Catridge and 2 silica gel sorbent tubes	-
75-07-0	Acetaldehyde	10 ng/puff			0.000326052	Aerosol	Vapros Spinner II with 0.5 mL Ccell Cartidges	unspecified	unspecified	Second	3.8			/			2.1				70:30 PG:VG + 10% benzyl alcohol	Chen, J. Y., Canchola, A., & Lin, Y.-H. (2021). Carbonyl Composition and Electrophilicity in Vaping Emissions of Flavored and Unflavored E-Liquids. Toxics, 9(12), 345. https://doi.org/10.3390/toxics9120345	GC/EI-MS & LC/EIS-QTOFMS	Cold trap impinger positioned inside a box filled with dry ice	*amt estimated from graph, 30.67mL puff vol. based on 0.46L/min flow, 4 sec puff
75-07-0	Acetaldehyde	0.0357 µg/puff			0.000324545	Aerosol	JUUL	unspecified	unspecified	Fourth	/			/			/			Automatic Setting	Menthol 5%	Chen, X., Bailey, P. C., Yang, C., Hiraki, B., Oldham, M. J., & Gillman, I. G. (2021). Targeted Characterization of the Chemical Composition of JUUL Systems Aerosol and Comparison with 3R4F Reference Cigarettes and IQOS Heat Sticks. Separations, 8(10), 168. https://doi.org/10.3390/separations8100168	GC-MS (SIM)	Glass fiber filter pad and or Impinger	End Intense:110mL puff vol
75-07-0	Acetaldehyde	0.0356 µg/puff			0.000323636	Aerosol	JUUL	unspecified	unspecified	Fourth	/			/			/			Automatic Setting	Menthol 3%	Chen, X., Bailey, P. C., Yang, C., Hiraki, B., Oldham, M. J., & Gillman, I. G. (2021). Targeted Characterization of the Chemical Composition of JUUL Systems Aerosol and Comparison with 3R4F Reference Cigarettes and IQOS Heat Sticks. Separations, 8(10), 168. https://doi.org/10.3390/separations8100168	GC-MS (SIM)	Glass fiber filter pad and or Impinger	End Intense:110mL puff vol
75-07-0	Acetaldehyde	2.2 ng/mg of Eliq			0.000314286	Aerosol	SMOK Stick V8 kit (Smoktech)	Cotton	Kantal (FeCrAl alloy)	Second	3.8			/			0.15			(2 coils)	Naked 100 Euro Gold Tobacco (Nic 6mg/mL, VG/PG 65%/35%)	Cancelada, L., Tang, X., Russell, M. L., Maddalena, R. L., Litter, M. I., Gundel, L. A., & Destaillats, H. (2021). Volatile aldehyde emissions from “sub-ohm” vaping devices. Environmental Research, 197, 111188. https://doi.org/10.1016/j.envres.2021.111188	HPLC	DNPH cartridge	25% Airflow vent, 350mL puff volume, 50mg E-Liquid/puff
75-07-0	Acetaldehyde	1.7 μg/100 puffs			0.000309091	Aerosol	RELX Classic Device	unspecified	unspecified	Fourth	/			6.5			/				Mung bean Flavor	Xu, T., Niu, Z., Xu, J., Li, X., Luo, Q., Luo, A., Huang, Y., Jiang, X., & Wu, Z. (2023). Chemical analysis of selected harmful and potentially harmful constituents and in vitro toxicological evaluation of leading flavoured e‐cigarette aerosols in the Chinese market. Drug Testing and Analysis, 15(10), 1156–1163. https://doi.org/10.1002/dta.3337	UPLC	Collection vessels containing suitable solvents	55mL puff Vol., 3s puff duration, 30s puff interval
75-07-0	Acetaldehyde	2 μg/g EC liquid			0.000306667	Aerosol	SMOK Tech AL85 Mod & TFV8 Baby Q-2 atomizer	stainless steel	Oraganic cotton	3rd	4.9			60			0.4			Dual coil (new atomizer, 30 puffs)	American patriots, 0 Nicotine (Tobacco)	Ureña, J. F., Ebersol, L. A., Silakov, A., Elias, R. J., & Lambert, J. D. (2020). Impact of Atomizer Age and Flavor on In Vitro Toxicity of Aerosols from a Third-Generation Electronic Cigarette against Human Oral Cells. Chemical Research in Toxicology, 33(10), 2527–2537. https://doi.org/10.1021/acs.chemrestox.0c00028	HPLC-UV	hydroquinone Cartridge and DNPH cartridge	*Estimated from graphs, 100mL puff volume, 460.0mg EC Liquid/30 puffs (Table S1)
75-07-0	Acetaldehyde	2.6 ng/mg of Eliq			0.000304571	Aerosol	SMOK Stick V8 kit (Smoktech)	Cotton	Kantal (FeCrAl alloy)	Second	3.8			/			0.15			(2 coils)	Naked 100 Euro Gold Tobacco (Nic 6mg/mL, VG/PG 65%/35%)	Cancelada, L., Tang, X., Russell, M. L., Maddalena, R. L., Litter, M. I., Gundel, L. A., & Destaillats, H. (2021). Volatile aldehyde emissions from “sub-ohm” vaping devices. Environmental Research, 197, 111188. https://doi.org/10.1016/j.envres.2021.111188	HPLC	DNPH cartridge	50% Airflow vent, 350mL puff volume, 41mg E-Liquid/puff
75-07-0	Acetaldehyde	0.3 +/-0.1 mg/m3			0.0003	Aerosol	6 electronic cigarettes from brand "B"	unspecified	Nichrome	unspecified	/			/			/				not specified	Uchiyama, S., Ohta, K., Inaba, Y., & Kunugita, N. (2013). Determination of Carbonyl Compounds Generated from the E-cigarette Using Coupled Silica Cartridges Impregnated with Hydroquinone and 2,4-Dinitrophenylhydrazine, Followed by High-Performance Liquid Chromatography. Analytical Sciences, 29(12), 1219–1222. https://doi.org/10.2116/analsci.29.1219	HPLC UV	DNPH Cartridge & HQ (Hydroquinone) cartridge	1mg/cm3 = 0.000001mg/mL
75-07-0	Acetaldehyde	3.0 ±0.2 µg/150 puffs			0.000285714	Aerosol	Trendy 808 Cartridge EC	unspecified	unspecified	First	/			/			/				Trendy flavor, 18mg/mL Nicotine	Goniewicz, M. L., Knysak, J., Gawron, M., Kosmider, L., Sobczak, A., Kurek, J., Prokopowicz, A., Jablonska-Czapla, M., Rosik-Dulewska, C., Havel, C., Jacob, P., & Benowitz, N. (2014). Levels of selected carcinogens and toxicants in vapour from electronic cigarettes. Tobacco Control, 23(2), 133–139. https://doi.org/10.1136/tobaccocontrol-2012-050859	High-performace liquid chromatography with diode array detector (HPLC-DAD)	Silica gel cartridge with DNPH	70ml puff volume
75-07-0	Acetaldehyde	47.1 ±1.14 ng/puff			0.000277059	Aerosol	Sub-ohm Tank w/Apollo Valiant or Sigelei battery	unspecified	Nichrome	Third	/			6.4			0.8			Dual coils	100% VG+12mg/mL Nicotine	Son, Y., Weisel, C., Wackowski, O., Schwander, S., Delnevo, C., & Meng, Q. (2020). The Impact of Device Settings, Use Patterns, and Flavorings on Carbonyl Emissions from Electronic Cigarettes. International Journal of Environmental Research and Public Health, 17(16), 5650. https://doi.org/10.3390/ijerph17165650	HPLC with UV/Vis detection	DNPH Cartridge	170mL puff Volume, 3.8s Puff Duration
75-07-0	Acetaldehyde	0.09 +/-0.01 µg/10puffs			0.00027027	Aerosol	JUSTFOG Q14 (JFT Co., Ltd)	organic cotton	unspecified	Second	3.5			/			1.6			bottom coil 650mAH battery	15.E4-b- Lab made 1:1 PG/VG with 10% The Perfumer's Apprentice Peppermint flavor	Qu, Y., Kim, K.-H., & Szulejko, J. E. (2018). The effect of flavor content in e-liquids on e-cigarette emissions of carbonyl compounds. Environmental Research, 166, 324–333. https://doi.org/10.1016/j.envres.2018.06.013	High-performace liquid chromatography-ultraviolet detector	DNPH cartridge	table 3S, 33.3mL puff vol
75-07-0	Acetaldehyde	0.09 +/-0.04 µg/10puffs			0.00027027	Aerosol	JUSTFOG Q14 (JFT Co., Ltd)	organic cotton	unspecified	Second	3.5			/			1.6			bottom coil 650mAH battery	03.E1-b- Lab made 1:1 PG/VG with 10% Flavor Art Green Tea flavor	Qu, Y., Kim, K.-H., & Szulejko, J. E. (2018). The effect of flavor content in e-liquids on e-cigarette emissions of carbonyl compounds. Environmental Research, 166, 324–333. https://doi.org/10.1016/j.envres.2018.06.013	High-performace liquid chromatography-ultraviolet detector	DNPH cartridge	table 3S, 33.3mL puff vol
75-07-0	Acetaldehyde	1.9 ng/mg of Eliq			0.000266	Aerosol	SMOK Stick V8 kit (Smoktech)	Cotton	Kantal (FeCrAl alloy)	Second	3.8			/			0.15			(2 coils)	Naked 100 Euro Gold Tobacco (Nic 6mg/mL, VG/PG 65%/35%)	Cancelada, L., Tang, X., Russell, M. L., Maddalena, R. L., Litter, M. I., Gundel, L. A., & Destaillats, H. (2021). Volatile aldehyde emissions from “sub-ohm” vaping devices. Environmental Research, 197, 111188. https://doi.org/10.1016/j.envres.2021.111188	HPLC	DNPH cartridge	0% Airflow vent, 350mL puff volume, 49mg E-Liquid/puff
75-07-0	Acetaldehyde	13.2±1.1 ng/puff			0.000264	Aerosol	Eleaf ISTIK & Kayfun 3.1EHPRO atomizer	cotton	Nichrome 80	Third	3			5			1.6			2200mAh battery, Bottom coil, 0.3mm diameter, 11 wraps	Heaven Juice Traditional Tobacco 7 Leaves (0.9% Nicotine)	Geiss, O., Bianchi, I., & Barrero-Moreno, J. (2016). Correlation of volatile carbonyl yields emitted by e-cigarettes with the temperature of the heating coil and the perceived sensorial quality of the generated vapours. International Journal of Hygiene and Environmental Health, 219(3), 268–277. https://doi.org/10.1016/j.ijheh.2016.01.004	High performance liquid chromatography	DNPH cartridges	50ml Puff volume
75-07-0	Acetaldehyde	0.025 µg/puff			0.00025	Aerosol	JUUL	Silica	Nichrome	Fourth	/			6	-	9	/				Cool mint (59mg/mL nicotine salt)	Son, Y., Bhattarai, C., Samburova, V., & Khlystov, A. (2020). Carbonyls and Carbon Monoxide Emissions from Electronic Cigarettes Affected by Device Type and Use Patterns. International Journal of Environmental Research and Public Health, 17(8), 2767. https://doi.org/10.3390/ijerph17082767	HPLC	DNPH glass fiber filters and DNPH cartridges	100mL puff volume, *Estimated from graph
75-07-0	Acetaldehyde	0.025 µg/puff			0.00025	Aerosol	JUUL	Silica	Nichrome	Fourth	/			6	-	9	/				Crème brulee (59mg/mL nicotine salt)	Son, Y., Bhattarai, C., Samburova, V., & Khlystov, A. (2020). Carbonyls and Carbon Monoxide Emissions from Electronic Cigarettes Affected by Device Type and Use Patterns. International Journal of Environmental Research and Public Health, 17(8), 2767. https://doi.org/10.3390/ijerph17082767	HPLC	DNPH glass fiber filters and DNPH cartridges	100mL puff volume, *Estimated from graph
75-07-0	Acetaldehyde	0.025 µg/puff			0.00025	Aerosol	JUUL	Silica	Nichrome	Fourth	/			6	-	9	/				Fruit melody (59mg/mL nicotine salt)	Son, Y., Bhattarai, C., Samburova, V., & Khlystov, A. (2020). Carbonyls and Carbon Monoxide Emissions from Electronic Cigarettes Affected by Device Type and Use Patterns. International Journal of Environmental Research and Public Health, 17(8), 2767. https://doi.org/10.3390/ijerph17082767	HPLC	DNPH glass fiber filters and DNPH cartridges	100mL puff volume, *Estimated from graph
75-07-0	Acetaldehyde	0.025 µg/puff			0.00025	Aerosol	V2 Standard "Cig-a-like" with V2 standard battery	Cotton	unspecified	First	/			5.2			/				V2 RED Grape, 18mg/mL nicotine	Son, Y., Bhattarai, C., Samburova, V., & Khlystov, A. (2020). Carbonyls and Carbon Monoxide Emissions from Electronic Cigarettes Affected by Device Type and Use Patterns. International Journal of Environmental Research and Public Health, 17(8), 2767. https://doi.org/10.3390/ijerph17082767	HPLC	DNPH glass fiber filters and DNPH cartridges	100mL puff volume, *Estimated from graph
75-07-0	Acetaldehyde	0.025 µg/puff			0.00025	Aerosol	JUUL	Silica	Nichrome	Fourth	/			6	-	9	/				Virginia tobacco (59mg/mL nicotine salt)	Son, Y., Bhattarai, C., Samburova, V., & Khlystov, A. (2020). Carbonyls and Carbon Monoxide Emissions from Electronic Cigarettes Affected by Device Type and Use Patterns. International Journal of Environmental Research and Public Health, 17(8), 2767. https://doi.org/10.3390/ijerph17082767	HPLC	DNPH glass fiber filters and DNPH cartridges	100mL puff volume, *Estimated from graph
75-07-0	Acetaldehyde	8.1 ng/puff			0.000231429	Aerosol	Unspecified refillable cartomizer type electronic cigarette	unspecified	unspecified	Second	/			/			/			280mAh Battery	50% propylene glycol, 40% glycerol and 10% water "traditional" tobacco flavored	Geiss, O., Bianchi, I., Barahona, F., & Barrero-Moreno, J. (2015). Characterisation of mainstream and passive vapours emitted by selected electronic cigarettes. International Journal of Hygiene and Environmental Health, 218(1), 169–180. https://doi.org/10.1016/j.ijheh.2014.10.001	High performance liquid chromatography with UV	Tedlar sample bag and DNPH silica cartridge	35ml Puff volume
75-07-0	Acetaldehyde	229 µg/m3			0.000229	Aerosol	"Popular dipsosable e-cigs"	unspecified	unspecified	First	/			/			/			Default settings	Original Tobacco	Klager, S., Vallarino, J., MacNaughton, P., Christiani, D. C., Lu, Q., & Allen, J. G. (2017). Flavoring Chemicals and Aldehydes in E-Cigarette Emissions. Environmental Science & Technology, 51(18), 10806–10813. https://doi.org/10.1021/acs.est.7b02205	High-performace liquid chromatography-ultraviolet detector	SEP-PAK DNPH-Silica Plus Long Catridge and 2 silica gel sorbent tubes	-
75-07-0	Acetaldehyde	12 ± 13 ng/puff			0.000218182	Aerosol	JUUL (European, Initial pods)	unspecified	unspecified	Fourth	/			/			1.6	-	1.7	confirmed different material in initial and modified but not ID'd	Rich tobacco (18mg/ml nicotine)	Mallock, N., Trieu, H. L., Macziol, M., Malke, S., Katz, A., Laux, P., Henkler-Stephani, F., Hahn, J., Hutzler, C., & Luch, A. (2020). Trendy e-cigarettes enter Europe: Chemical characterization of JUUL pods and its aerosols. Archives of Toxicology. https://doi.org/10.1007/s00204-020-02716-7	Liquid chromatography with UV detection on RP-Amid column	Impingers containing 35 mL of 2,4-dinitrophenylhydrazine (3.4 mg/mL in 45% acetonitrile with 0.35% orthophosphoric acid).	55mL Puff Volume
75-07-0	Acetaldehyde	0.07 +/-0.01 µg/10puffs			0.00021021	Aerosol	JUSTFOG Q14 (JFT Co., Ltd)	organic cotton	unspecified	Second	3.5			/			1.6			bottom coil 650mAH battery	14.E4-a- Lab made 1:1 PG/VG with 5% The Perfumer's Apprentice Peppermint flavor	Qu, Y., Kim, K.-H., & Szulejko, J. E. (2018). The effect of flavor content in e-liquids on e-cigarette emissions of carbonyl compounds. Environmental Research, 166, 324–333. https://doi.org/10.1016/j.envres.2018.06.013	High-performace liquid chromatography-ultraviolet detector	DNPH cartridge	table 3S, 33.3mL puff vol
75-07-0	Acetaldehyde	0.07 +/-0.02 µg/10puffs			0.00021021	Aerosol	JUSTFOG Q14 (JFT Co., Ltd)	organic cotton	unspecified	Second	3.5			/			1.6			bottom coil 650mAH battery	21.E5-d- Lab made 1:1 PG/VG with 50% Flavor Art Cigar Passion flavor	Qu, Y., Kim, K.-H., & Szulejko, J. E. (2018). The effect of flavor content in e-liquids on e-cigarette emissions of carbonyl compounds. Environmental Research, 166, 324–333. https://doi.org/10.1016/j.envres.2018.06.013	High-performace liquid chromatography-ultraviolet detector	DNPH cartridge	table 3S, 33.3mL puff vol
75-07-0	Acetaldehyde	0.07 +/-0.04 µg/10puffs			0.00021021	Aerosol	JUSTFOG Q14 (JFT Co., Ltd)	organic cotton	unspecified	Second	3.5			/			1.6			bottom coil 650mAH battery	02.E1-a- Lab made 1:1 PG/VG with 5% Flavor Art Green Tea flavor	Qu, Y., Kim, K.-H., & Szulejko, J. E. (2018). The effect of flavor content in e-liquids on e-cigarette emissions of carbonyl compounds. Environmental Research, 166, 324–333. https://doi.org/10.1016/j.envres.2018.06.013	High-performace liquid chromatography-ultraviolet detector	DNPH cartridge	table 3S, 33.3mL puff vol
75-07-0	Acetaldehyde	206 µg/m3			0.000206	Aerosol	"Popular dipsosable e-cigs"	unspecified	unspecified	First	/			/			/			Default settings	Mint	Klager, S., Vallarino, J., MacNaughton, P., Christiani, D. C., Lu, Q., & Allen, J. G. (2017). Flavoring Chemicals and Aldehydes in E-Cigarette Emissions. Environmental Science & Technology, 51(18), 10806–10813. https://doi.org/10.1021/acs.est.7b02205	High-performace liquid chromatography-ultraviolet detector	SEP-PAK DNPH-Silica Plus Long Catridge and 2 silica gel sorbent tubes	-
75-07-0	Acetaldehyde	200 µg/m3 in EC puff			0.0002	Aerosol	JUUL	unspecified	unspecified	fourth	/			/			/			Automatic Settings	Mint 3 % Nicotine	Azimi, P., Keshavarz, Z., Lahaie Luna, M., Cedeno Laurent, J. G., Vallarino, J., Christiani, D. C., & Allen, J. G. (2021). An Unrecognized Hazard in E-Cigarette Vapor: Preliminary Quantification of Methylglyoxal Formation from Propylene Glycol in E-Cigarettes. International Journal of Environmental Research and Public Health, 18(2), 385. https://doi.org/10.3390/ijerph18020385	GC/MS	25mL Zefon glass impinger filled with 20mL of Water	*Estimated from graph
75-07-0	Acetaldehyde	≤ 0.0216 µg/puff			0.000196364	Aerosol	JUUL	unspecified	unspecified	Fourth	/			/			/			Automatic Setting	Menthol 3%	Chen, X., Bailey, P. C., Yang, C., Hiraki, B., Oldham, M. J., & Gillman, I. G. (2021). Targeted Characterization of the Chemical Composition of JUUL Systems Aerosol and Comparison with 3R4F Reference Cigarettes and IQOS Heat Sticks. Separations, 8(10), 168. https://doi.org/10.3390/separations8100168	GC-MS (SIM)	Glass fiber filter pad and or Impinger	Beginning Intense: 110mL puff vol
75-07-0	Acetaldehyde	≤ 0.0216 µg/puff			0.000196364	Aerosol	JUUL	unspecified	unspecified	Fourth	/			/			/			Automatic Setting	Menthol 5%	Chen, X., Bailey, P. C., Yang, C., Hiraki, B., Oldham, M. J., & Gillman, I. G. (2021). Targeted Characterization of the Chemical Composition of JUUL Systems Aerosol and Comparison with 3R4F Reference Cigarettes and IQOS Heat Sticks. Separations, 8(10), 168. https://doi.org/10.3390/separations8100168	GC-MS (SIM)	Glass fiber filter pad and or Impinger	Beginning Intense: 110mL puff vol
75-07-0	Acetaldehyde	≤ 0.0216 µg/puff			0.000196364	Aerosol	JUUL	unspecified	unspecified	Fourth	/			/			/			Automatic Setting	Virginia Tobacco 3%	Chen, X., Bailey, P. C., Yang, C., Hiraki, B., Oldham, M. J., & Gillman, I. G. (2021). Targeted Characterization of the Chemical Composition of JUUL Systems Aerosol and Comparison with 3R4F Reference Cigarettes and IQOS Heat Sticks. Separations, 8(10), 168. https://doi.org/10.3390/separations8100168	GC-MS (SIM)	Glass fiber filter pad and or Impinger	End Intense:110mL puff vol
75-07-0	Acetaldehyde	≤ 0.0216 µg/puff			0.000196364	Aerosol	JUUL	unspecified	unspecified	Fourth	/			/			/			Automatic Setting	Menthol 3%	Chen, X., Bailey, P. C., Yang, C., Hiraki, B., Oldham, M. J., & Gillman, I. G. (2021). Targeted Characterization of the Chemical Composition of JUUL Systems Aerosol and Comparison with 3R4F Reference Cigarettes and IQOS Heat Sticks. Separations, 8(10), 168. https://doi.org/10.3390/separations8100168	GC-MS (SIM)	Glass fiber filter pad and or Impinger	Middle Intense:110mL puff vol
75-07-0	Acetaldehyde	≤ 0.0216 µg/puff			0.000196364	Aerosol	JUUL	unspecified	unspecified	Fourth	/			/			/			Automatic Setting	Menthol 5%	Chen, X., Bailey, P. C., Yang, C., Hiraki, B., Oldham, M. J., & Gillman, I. G. (2021). Targeted Characterization of the Chemical Composition of JUUL Systems Aerosol and Comparison with 3R4F Reference Cigarettes and IQOS Heat Sticks. Separations, 8(10), 168. https://doi.org/10.3390/separations8100168	GC-MS (SIM)	Glass fiber filter pad and or Impinger	Middle Intense:110mL puff vol
75-07-0	Acetaldehyde	2.0 ±0.1 µg/150 puffs			0.000190476	Aerosol	Ecis 510 Cartridge EC	unspecified	unspecified	First	/			/			/				Menthol flavor, 11mg/ml Nicotine	Goniewicz, M. L., Knysak, J., Gawron, M., Kosmider, L., Sobczak, A., Kurek, J., Prokopowicz, A., Jablonska-Czapla, M., Rosik-Dulewska, C., Havel, C., Jacob, P., & Benowitz, N. (2014). Levels of selected carcinogens and toxicants in vapour from electronic cigarettes. Tobacco Control, 23(2), 133–139. https://doi.org/10.1136/tobaccocontrol-2012-050859	High-performace liquid chromatography with diode array detector (HPLC-DAD)	Silica gel cartridge with DNPH	70ml puff volume
75-07-0	Acetaldehyde	190 µg/m3 in EC puff			0.00019	Aerosol	JUUL	unspecified	unspecified	fourth	/			/			/			Automatic Settings	Virginia Tobacco 5 % Nicotine	Azimi, P., Keshavarz, Z., Lahaie Luna, M., Cedeno Laurent, J. G., Vallarino, J., Christiani, D. C., & Allen, J. G. (2021). An Unrecognized Hazard in E-Cigarette Vapor: Preliminary Quantification of Methylglyoxal Formation from Propylene Glycol in E-Cigarettes. International Journal of Environmental Research and Public Health, 18(2), 385. https://doi.org/10.3390/ijerph18020385	GC/MS	25mL Zefon glass impinger filled with 20mL of Water	*Estimated from graph
75-07-0	Acetaldehyde	0.01 ±0.007 µg/puff			0.000168691	Aerosol	Evolv DNA 75	unspecified	Stainless steel mesh	Third	/			/			0.12			375°F	0:100 PG:VG, 3mg/mL Nicotine	Li, Y., Burns, A. E., Tran, L. N., Abellar, K. A., Poindexter, M., Li, X., Madl, A. K., Pinkerton, K. E., & Nguyen, T. B. (2021). Impact of e-Liquid Composition, Coil Temperature, and Puff Topography on the Aerosol Chemistry of Electronic Cigarettes. Chemical Research in Toxicology, 34(6), 1640–1654. https://doi.org/10.1021/acs.chemrestox.1c00070	HPLC-HRMS (High Performance Liquid Chromatogrpahy High Resolution Mass Spectrometry)	PTFE membrane filters (Polytetrafluoroethylene)	59.28mL puff volume, 1.186L/min puff flow rate, 3 sec puff
75-07-0	Acetaldehyde	0.15±0.02 µg/10 puffs			0.000164835	Aerosol	blu e-cigarette	unspecified	unspecified	First	3.7			4.6			3				Cherry Crush (16mg/mL nicotine)	Ogunwale, M. A., Li, M., Ramakrishnam Raju, M. V., Chen, Y., Nantz, M. H., Conklin, D. J., & Fu, X.-A. (2017). Aldehyde Detection in Electronic Cigarette Aerosols. ACS Omega, 2(3), 1207–1214. https://doi.org/10.1021/acsomega.6b00489	Gas chromatography-mass spectrometry	Tedlar bags	91ml/puff
75-07-0	Acetaldehyde	0.009 ug/mg aerosol collected mass			0.000163636	Aerosol	JUUL	unspecified	unspecified	Fourth	/			6.5			/			<6.5W, 300°C	Mint 5.0% Nicotine	Lalonde, G., Demir, K., Yao, J., Wolz, R. L., Kosachevsky, P., Gillman, I. G., & Oldham, M. J. (2022). Characterization of a rapid condensate collection apparatus for in vitro assays of electronic nicotine delivery systems. Toxicology in Vitro, 84, 105434. https://doi.org/10.1016/j.tiv.2022.105434	ultra-high performance liquid chromatography tandem mass spectroscopy	Impingers containing 20mL of USP Ethanol in an ice bath	Single puff (1.0 mg puff mass), Non-Intense (55ml puff volume), Divided the total aerosol collected mass (table 1) by the number of puffs to obtain the mass per puff, then took the given concentration given in ug per mg of ACM (table 2), multiplied with mg of ACM per puff and the given puff volume to get the concentration per puff.
75-07-0	Acetaldehyde	5 ng/puff			0.000163026	Aerosol	Vapros Spinner II with 0.5 mL Ccell Cartidges	unspecified	unspecified	Second	3.8			/			2.1				70:30 PG:VG + 10% linalool	Chen, J. Y., Canchola, A., & Lin, Y.-H. (2021). Carbonyl Composition and Electrophilicity in Vaping Emissions of Flavored and Unflavored E-Liquids. Toxics, 9(12), 345. https://doi.org/10.3390/toxics9120345	GC/EI-MS & LC/EIS-QTOFMS	Cold trap impinger positioned inside a box filled with dry ice	*amt estimated from graph, 30.67mL puff vol. based on 0.46L/min flow, 4 sec puff
75-07-0	Acetaldehyde	0.17±0.09 ug/15 puffs			0.000161905	Aerosol	Ego-3 Twist & Crystal 2 Clearomizer	unspecified	unspecified	Second	3.2			/			2.4			900mAh battery	C1: Lab made VG based unflavored refill solution	Kosmider, L., Sobczak, A., Fik, M., Knysak, J., Zaciera, M., Kurek, J., & Goniewicz, M. L. (2014). Carbonyl Compounds in Electronic Cigarette Vapors: Effects of Nicotine Solvent and Battery Output Voltage. Nicotine & Tobacco Research, 16(10), 1319–1326. https://doi.org/10.1093/ntr/ntu078	High-performace liquid chromatography with diode array detector (HPLC-DAD)	Silica Sorbent Tubes	70ml puff volume
75-07-0	Acetaldehyde	0.008 ug/mg aerosol collected mass			0.00016	Aerosol	JUUL	unspecified	unspecified	Fourth	/			6.5			/			<6.5W, 300°C	Mint 5.0% Nicotine	Lalonde, G., Demir, K., Yao, J., Wolz, R. L., Kosachevsky, P., Gillman, I. G., & Oldham, M. J. (2022). Characterization of a rapid condensate collection apparatus for in vitro assays of electronic nicotine delivery systems. Toxicology in Vitro, 84, 105434. https://doi.org/10.1016/j.tiv.2022.105434	ultra-high performance liquid chromatography tandem mass spectroscopy	Impingers containing 20mL of USP Ethanol in an ice bath	Triple puff (1.1 mg puff mass), Non-Intense (55ml puff volume), Divided the total aerosol collected mass (table 1) by the number of puffs to obtain the mass per puff, then took the given concentration given in ug per mg of ACM (table 2), multiplied with mg of ACM per puff and the given puff volume to get the concentration per puff.
75-07-0	Acetaldehyde	160 µg/m3			0.00016	Aerosol	"Popular dipsosable e-cigs"	unspecified	unspecified	First	/			/			/			Default settings	Java Jolt	Klager, S., Vallarino, J., MacNaughton, P., Christiani, D. C., Lu, Q., & Allen, J. G. (2017). Flavoring Chemicals and Aldehydes in E-Cigarette Emissions. Environmental Science & Technology, 51(18), 10806–10813. https://doi.org/10.1021/acs.est.7b02205	High-performace liquid chromatography-ultraviolet detector	SEP-PAK DNPH-Silica Plus Long Catridge and 2 silica gel sorbent tubes	-
75-07-0	Acetaldehyde	0.05 µg/10puffs			0.00015015	Aerosol	JUSTFOG Q14 (JFT Co., Ltd)	organic cotton	unspecified	Second	3.5			/			1.6			bottom coil 650mAH battery	01.NF- Lab made 1:1 PG/VG unflavored	Qu, Y., Kim, K.-H., & Szulejko, J. E. (2018). The effect of flavor content in e-liquids on e-cigarette emissions of carbonyl compounds. Environmental Research, 166, 324–333. https://doi.org/10.1016/j.envres.2018.06.013	High-performace liquid chromatography-ultraviolet detector	DNPH cartridge	table 3S, 33.3mL puff vol
75-07-0	Acetaldehyde	0.05 µg/10puffs			0.00015015	Aerosol	JUSTFOG Q14 (JFT Co., Ltd)	organic cotton	unspecified	Second	3.5			/			1.6			bottom coil 650mAH battery	06. E2-a- Lab made 1:1 PG/VG with 5% The Perfumer's Apprentice Cheesecake flavor	Qu, Y., Kim, K.-H., & Szulejko, J. E. (2018). The effect of flavor content in e-liquids on e-cigarette emissions of carbonyl compounds. Environmental Research, 166, 324–333. https://doi.org/10.1016/j.envres.2018.06.013	High-performace liquid chromatography-ultraviolet detector	DNPH cartridge	table 3S, 33.3mL puff vol
75-07-0	Acetaldehyde	0.05 µg/10puffs			0.00015015	Aerosol	JUSTFOG Q14 (JFT Co., Ltd)	organic cotton	unspecified	Second	3.5			/			1.6			bottom coil 650mAH battery	07.E2-b- Lab made 1:1 PG/VG with 10% The Perfumer's Apprentice Cheesecake flavor	Qu, Y., Kim, K.-H., & Szulejko, J. E. (2018). The effect of flavor content in e-liquids on e-cigarette emissions of carbonyl compounds. Environmental Research, 166, 324–333. https://doi.org/10.1016/j.envres.2018.06.013	High-performace liquid chromatography-ultraviolet detector	DNPH cartridge	table 3S, 33.3mL puff vol
75-07-0	Acetaldehyde	0.05 µg/10puffs			0.00015015	Aerosol	JUSTFOG Q14 (JFT Co., Ltd)	organic cotton	unspecified	Second	3.5			/			1.6			bottom coil 650mAH battery	09.E3-d- Lab made 1:1 PG/VG with 50% The Perfumer's Apprentice Cheesecake flavor	Qu, Y., Kim, K.-H., & Szulejko, J. E. (2018). The effect of flavor content in e-liquids on e-cigarette emissions of carbonyl compounds. Environmental Research, 166, 324–333. https://doi.org/10.1016/j.envres.2018.06.013	High-performace liquid chromatography-ultraviolet detector	DNPH cartridge	table 3S, 33.3mL puff vol
75-07-0	Acetaldehyde	0.05 µg/10puffs			0.00015015	Aerosol	JUSTFOG Q14 (JFT Co., Ltd)	organic cotton	unspecified	Second	3.5			/			1.6			bottom coil 650mAH battery	18.E5-a- Lab made 1:1 PG/VG with 5% Flavor Art Cigar Passion flavor	Qu, Y., Kim, K.-H., & Szulejko, J. E. (2018). The effect of flavor content in e-liquids on e-cigarette emissions of carbonyl compounds. Environmental Research, 166, 324–333. https://doi.org/10.1016/j.envres.2018.06.013	High-performace liquid chromatography-ultraviolet detector	DNPH cartridge	table 3S, 33.3mL puff vol
75-07-0	Acetaldehyde	0.05 µg/10puffs			0.00015015	Aerosol	JUSTFOG Q14 (JFT Co., Ltd)	organic cotton	unspecified	Second	3.5			/			1.6			bottom coil 650mAH battery	19.E5-b- Lab made 1:1 PG/VG with 10% Flavor Art Tobacco Cigar Passion flavor	Qu, Y., Kim, K.-H., & Szulejko, J. E. (2018). The effect of flavor content in e-liquids on e-cigarette emissions of carbonyl compounds. Environmental Research, 166, 324–333. https://doi.org/10.1016/j.envres.2018.06.013	High-performace liquid chromatography-ultraviolet detector	DNPH cartridge	table 3S, 33.3mL puff vol
75-07-0	Acetaldehyde	0.006 ug/mg aerosol collected mass			0.000125455	Aerosol	JUUL	unspecified	unspecified	Fourth	/			6.5			/			<6.5W, 300°C	Mint 5.0% Nicotine	Lalonde, G., Demir, K., Yao, J., Wolz, R. L., Kosachevsky, P., Gillman, I. G., & Oldham, M. J. (2022). Characterization of a rapid condensate collection apparatus for in vitro assays of electronic nicotine delivery systems. Toxicology in Vitro, 84, 105434. https://doi.org/10.1016/j.tiv.2022.105434	ultra-high performance liquid chromatography tandem mass spectroscopy	Impingers containing 20mL of USP Ethanol in an ice bath	Triple puff (2.3 mg puff mass), Intense (110ml puff volume), Divided the total aerosol collected mass (table 1) by the number of puffs to obtain the mass per puff, then took the given concentration given in ug per mg of ACM (table 2), multiplied with mg of ACM per puff and the given puff volume to get the concentration per puff.
75-07-0	Acetaldehyde	0.04 µg/10puffs			0.00012012	Aerosol	JUSTFOG Q14 (JFT Co., Ltd)	organic cotton	unspecified	Second	3.5			/			1.6			bottom coil 650mAH battery	20.E5-c- Lab made 1:1 PG/VG with 30% Flavor Art Cigar Passion flavor	Qu, Y., Kim, K.-H., & Szulejko, J. E. (2018). The effect of flavor content in e-liquids on e-cigarette emissions of carbonyl compounds. Environmental Research, 166, 324–333. https://doi.org/10.1016/j.envres.2018.06.013	High-performace liquid chromatography-ultraviolet detector	DNPH cartridge	table 3S, 33.3mL puff vol
75-07-0	Acetaldehyde	107±24 ng/15puffs			0.000101905	Aerosol	Ego-3 Twist & Crystal 2 Clearomizer	unspecified	unspecified	Second	3.4			/			2.4			900mAh battery	E-Juice Island Tobacco (VG/PG based) A5	Kosmider, L., Sobczak, A., Fik, M., Knysak, J., Zaciera, M., Kurek, J., & Goniewicz, M. L. (2014). Carbonyl Compounds in Electronic Cigarette Vapors: Effects of Nicotine Solvent and Battery Output Voltage. Nicotine & Tobacco Research, 16(10), 1319–1326. https://doi.org/10.1093/ntr/ntu078	High-performace liquid chromatography with diode array detector (HPLC-DAD)	Silica Sorbent Tubes	70ml puff volume
75-07-0	Acetaldehyde	100 µg/m3 in EC puff			0.0001	Aerosol	JUUL	unspecified	unspecified	fourth	/			/			/			Automatic Settings	Menthol 5% Nicotine	Azimi, P., Keshavarz, Z., Lahaie Luna, M., Cedeno Laurent, J. G., Vallarino, J., Christiani, D. C., & Allen, J. G. (2021). An Unrecognized Hazard in E-Cigarette Vapor: Preliminary Quantification of Methylglyoxal Formation from Propylene Glycol in E-Cigarettes. International Journal of Environmental Research and Public Health, 18(2), 385. https://doi.org/10.3390/ijerph18020385	GC/MS	25mL Zefon glass impinger filled with 20mL of Water	*Estimated from graph
75-07-0	Acetaldehyde	104±74 ng/15puffs			9.90476e-05	Aerosol	Ego-3 Twist & Crystal 2 Clearomizer	unspecified	unspecified	Second	3.4			/			2.4			900mAh battery	E-Juice Island Tobacco (VG/PG based) A4	Kosmider, L., Sobczak, A., Fik, M., Knysak, J., Zaciera, M., Kurek, J., & Goniewicz, M. L. (2014). Carbonyl Compounds in Electronic Cigarette Vapors: Effects of Nicotine Solvent and Battery Output Voltage. Nicotine & Tobacco Research, 16(10), 1319–1326. https://doi.org/10.1093/ntr/ntu078	High-performace liquid chromatography with diode array detector (HPLC-DAD)	Silica Sorbent Tubes	70ml puff volume
75-07-0	Acetaldehyde	1.9 ng/mg of Eliquid			9.88e-05	Aerosol	SMOK Stick V8 kit (Smoktech)	Cotton	Kantal (FeCrAl alloy)	Second	3.8			/			0.15			(2 coils)	Naked 100 Euro Gold Tobacco (Nic 6mg/mL, VG/PG 65%/35%)	Cancelada, L., Tang, X., Russell, M. L., Maddalena, R. L., Litter, M. I., Gundel, L. A., & Destaillats, H. (2021). Volatile aldehyde emissions from “sub-ohm” vaping devices. Environmental Research, 197, 111188. https://doi.org/10.1016/j.envres.2021.111188	HPLC	DNPH cartridge	25% Airflow vent, 500mL puff volume, 26mg E-Liquid/puff
75-07-0	Acetaldehyde	89.3 µg/m3			8.93e-05	Aerosol	"Popular dipsosable e-cigs"	unspecified	unspecified	First	/			/			/			Default settings	Cherry Crush	Klager, S., Vallarino, J., MacNaughton, P., Christiani, D. C., Lu, Q., & Allen, J. G. (2017). Flavoring Chemicals and Aldehydes in E-Cigarette Emissions. Environmental Science & Technology, 51(18), 10806–10813. https://doi.org/10.1021/acs.est.7b02205	High-performace liquid chromatography-ultraviolet detector	SEP-PAK DNPH-Silica Plus Long Catridge and 2 silica gel sorbent tubes	-
75-07-0	Acetaldehyde	0.005 ug/mg aerosol collected mass			8.63636e-05	Aerosol	JUUL	unspecified	unspecified	Fourth	/			6.5			/			<6.5W, 300°C	Mint 5.0% Nicotine	Lalonde, G., Demir, K., Yao, J., Wolz, R. L., Kosachevsky, P., Gillman, I. G., & Oldham, M. J. (2022). Characterization of a rapid condensate collection apparatus for in vitro assays of electronic nicotine delivery systems. Toxicology in Vitro, 84, 105434. https://doi.org/10.1016/j.tiv.2022.105434	ultra-high performance liquid chromatography tandem mass spectroscopy	Impingers containing 20mL of USP Ethanol in an ice bath	Single puff (1.9 mg puff mass), Intense (110ml puff volume), Divided the total aerosol collected mass (table 1) by the number of puffs to obtain the mass per puff, then took the given concentration given in ug per mg of ACM (table 2), multiplied with mg of ACM per puff and the given puff volume to get the concentration per puff.
75-07-0	Acetaldehyde	0.4 ng/mg of Eliquid			8.56e-05	Aerosol	SMOK Stick V8 kit (Smoktech)	Cotton	Kantal (FeCrAl alloy)	Second	3.8			/			0.15			(2 coils)	Naked 100 Euro Gold Tobacco (Nic 6mg/mL, VG/PG 65%/35%)	Cancelada, L., Tang, X., Russell, M. L., Maddalena, R. L., Litter, M. I., Gundel, L. A., & Destaillats, H. (2021). Volatile aldehyde emissions from “sub-ohm” vaping devices. Environmental Research, 197, 111188. https://doi.org/10.1016/j.envres.2021.111188	HPLC	DNPH cartridge	0% Airflow vent, 500mL puff volume, 107mg E-Liquid/puff
75-07-0	Acetaldehyde	69.4 µg/m3			6.94e-05	Aerosol	"Popular dipsosable e-cigs"	unspecified	unspecified	First	/			/			/			Default settings	Berry	Klager, S., Vallarino, J., MacNaughton, P., Christiani, D. C., Lu, Q., & Allen, J. G. (2017). Flavoring Chemicals and Aldehydes in E-Cigarette Emissions. Environmental Science & Technology, 51(18), 10806–10813. https://doi.org/10.1021/acs.est.7b02205	High-performace liquid chromatography-ultraviolet detector	SEP-PAK DNPH-Silica Plus Long Catridge and 2 silica gel sorbent tubes	-
75-07-0	Acetaldehyde	60±12 ng/15puffs			5.71429e-05	Aerosol	Ego-3 Twist & Crystal 2 Clearomizer	unspecified	unspecified	Second	3.4			/			2.4			900mAh battery	A7: E-Juice Island Tobacco (PG based)	Kosmider, L., Sobczak, A., Fik, M., Knysak, J., Zaciera, M., Kurek, J., & Goniewicz, M. L. (2014). Carbonyl Compounds in Electronic Cigarette Vapors: Effects of Nicotine Solvent and Battery Output Voltage. Nicotine & Tobacco Research, 16(10), 1319–1326. https://doi.org/10.1093/ntr/ntu078	High-performace liquid chromatography with diode array detector (HPLC-DAD)	Silica Sorbent Tubes	70ml puff volume
75-07-0	Acetaldehyde	54±11 ng/15puffs			5.14286e-05	Aerosol	Ego-3 Twist & Crystal 2 Clearomizer	unspecified	unspecified	Second	3.4			/			2.4			900mAh battery	A10: Peleon PG Deluxe Tobacco (PG based)	Kosmider, L., Sobczak, A., Fik, M., Knysak, J., Zaciera, M., Kurek, J., & Goniewicz, M. L. (2014). Carbonyl Compounds in Electronic Cigarette Vapors: Effects of Nicotine Solvent and Battery Output Voltage. Nicotine & Tobacco Research, 16(10), 1319–1326. https://doi.org/10.1093/ntr/ntu078	High-performace liquid chromatography with diode array detector (HPLC-DAD)	Silica Sorbent Tubes	70ml puff volume
75-07-0	Acetaldehyde	50 µg/m3 in EC puff			5e-05	Aerosol	JUUL	unspecified	unspecified	fourth	/			/			/			Automatic Settings	Classic Tobacco 5% Nicotine	Azimi, P., Keshavarz, Z., Lahaie Luna, M., Cedeno Laurent, J. G., Vallarino, J., Christiani, D. C., & Allen, J. G. (2021). An Unrecognized Hazard in E-Cigarette Vapor: Preliminary Quantification of Methylglyoxal Formation from Propylene Glycol in E-Cigarettes. International Journal of Environmental Research and Public Health, 18(2), 385. https://doi.org/10.3390/ijerph18020385	GC/MS	25mL Zefon glass impinger filled with 20mL of Water	*Estimated from graph
75-07-0	Acetaldehyde	50 µg/m3 in EC puff			5e-05	Aerosol	JUUL	unspecified	unspecified	fourth	/			/			/			Automatic Settings	Virginia Tobacco 5 % Nicotine	Azimi, P., Keshavarz, Z., Lahaie Luna, M., Cedeno Laurent, J. G., Vallarino, J., Christiani, D. C., & Allen, J. G. (2021). An Unrecognized Hazard in E-Cigarette Vapor: Preliminary Quantification of Methylglyoxal Formation from Propylene Glycol in E-Cigarettes. International Journal of Environmental Research and Public Health, 18(2), 385. https://doi.org/10.3390/ijerph18020385	GC/MS	25mL Zefon glass impinger filled with 20mL of Water	*Estimated from graph
75-07-0	Acetaldehyde	1.85 ± 1.76 ng/puff			4.625e-05	Aerosol	eGo CE4 "Top-coil", eGO-T Battery	Cotton	unspecified	Second	/			4.9			/				Starstruk Watermelon, 3mg/mL nicotine	Son, Y., Bhattarai, C., Samburova, V., & Khlystov, A. (2020). Carbonyls and Carbon Monoxide Emissions from Electronic Cigarettes Affected by Device Type and Use Patterns. International Journal of Environmental Research and Public Health, 17(8), 2767. https://doi.org/10.3390/ijerph17082767	HPLC	DNPH glass fiber filters and DNPH cartridges	40mL puff vol
75-07-0	Acetaldehyde	41±9 ng/15puffs			3.90476e-05	Aerosol	Ego-3 Twist & Crystal 2 Clearomizer	unspecified	unspecified	Second	3.4			/			2.4			900mAh battery	A9: E-liquid Strong Hit (PG based)	Kosmider, L., Sobczak, A., Fik, M., Knysak, J., Zaciera, M., Kurek, J., & Goniewicz, M. L. (2014). Carbonyl Compounds in Electronic Cigarette Vapors: Effects of Nicotine Solvent and Battery Output Voltage. Nicotine & Tobacco Research, 16(10), 1319–1326. https://doi.org/10.1093/ntr/ntu078	High-performace liquid chromatography with diode array detector (HPLC-DAD)	Silica Sorbent Tubes	70ml puff volume
75-07-0	Acetaldehyde	40±5 ng/15puffs			3.80952e-05	Aerosol	Ego-3 Twist & Crystal 2 Clearomizer	unspecified	unspecified	Second	3.4			/			2.4			900mAh battery	A8: E-liquid Camel (PG based)	Kosmider, L., Sobczak, A., Fik, M., Knysak, J., Zaciera, M., Kurek, J., & Goniewicz, M. L. (2014). Carbonyl Compounds in Electronic Cigarette Vapors: Effects of Nicotine Solvent and Battery Output Voltage. Nicotine & Tobacco Research, 16(10), 1319–1326. https://doi.org/10.1093/ntr/ntu078	High-performace liquid chromatography with diode array detector (HPLC-DAD)	Silica Sorbent Tubes	70ml puff volume
75-07-0	Acetaldehyde	4.44 ± 3.33 ng/puff			3.552e-05	Aerosol	eGo CE4 "Top-coil", eGO-T Battery	Cotton	unspecified	Second	/			4.9			/				Starstruk Watermelon, 3mg/mL nicotine	Son, Y., Bhattarai, C., Samburova, V., & Khlystov, A. (2020). Carbonyls and Carbon Monoxide Emissions from Electronic Cigarettes Affected by Device Type and Use Patterns. International Journal of Environmental Research and Public Health, 17(8), 2767. https://doi.org/10.3390/ijerph17082767	HPLC	DNPH glass fiber filters and DNPH cartridges	5s puff duration, 25ml/sec=125ml puff vol
75-07-0	Acetaldehyde	4.15 ± 0.18 ng/puff			3.32e-05	Aerosol	V2 Standard "Cig-a-like" with V2 standard battery	Cotton	unspecified	First	/			5.2			/				V2 RED Tobacco, 18mg/mL nicotine	Son, Y., Bhattarai, C., Samburova, V., & Khlystov, A. (2020). Carbonyls and Carbon Monoxide Emissions from Electronic Cigarettes Affected by Device Type and Use Patterns. International Journal of Environmental Research and Public Health, 17(8), 2767. https://doi.org/10.3390/ijerph17082767	HPLC	DNPH glass fiber filters and DNPH cartridges	5s puff duration, 25ml/sec=125ml puff vol
75-07-0	Acetaldehyde	3.27 ± 0.17 ng/puff			3.27e-05	Aerosol	V2 Standard "Cig-a-like" with V2 standard battery	Cotton	unspecified	First	/			5.2			/				V2 RED Tobacco, 18mg/mL nicotine	Son, Y., Bhattarai, C., Samburova, V., & Khlystov, A. (2020). Carbonyls and Carbon Monoxide Emissions from Electronic Cigarettes Affected by Device Type and Use Patterns. International Journal of Environmental Research and Public Health, 17(8), 2767. https://doi.org/10.3390/ijerph17082767	HPLC	DNPH glass fiber filters and DNPH cartridges	100ml puff vol
75-07-0	Acetaldehyde	3.27 ± 0.17 ng/puff			3.27e-05	Aerosol	V2 Standard "Cig-a-like" with V2 standard battery	Cotton	unspecified	First	/			5.2			/				V2 RED Tobacco, 18mg/mL nicotine	Son, Y., Bhattarai, C., Samburova, V., & Khlystov, A. (2020). Carbonyls and Carbon Monoxide Emissions from Electronic Cigarettes Affected by Device Type and Use Patterns. International Journal of Environmental Research and Public Health, 17(8), 2767. https://doi.org/10.3390/ijerph17082767	HPLC	DNPH glass fiber filters and DNPH cartridges	4s puff duration, 25ml/sec=100ml puff vol
75-07-0	Acetaldehyde	3.55 ± 0.42 ng/puff			2.66917e-05	Aerosol	V2 Standard "Cig-a-like" with V2 standard battery	Cotton	unspecified	First	/			5.2			/				V2 RED Tobacco, 18mg/mL nicotine	Son, Y., Bhattarai, C., Samburova, V., & Khlystov, A. (2020). Carbonyls and Carbon Monoxide Emissions from Electronic Cigarettes Affected by Device Type and Use Patterns. International Journal of Environmental Research and Public Health, 17(8), 2767. https://doi.org/10.3390/ijerph17082767	HPLC	DNPH glass fiber filters and DNPH cartridges	133ml puff vol
75-07-0	Acetaldehyde	27±5 ng/15 puffs			2.57143e-05	Aerosol	Ego-3 Twist & Crystal 2 Clearomizer	unspecified	unspecified	Second	3.4			/			2.4			900mAh battery	A3: Mild Mild Black (VG based)	Kosmider, L., Sobczak, A., Fik, M., Knysak, J., Zaciera, M., Kurek, J., & Goniewicz, M. L. (2014). Carbonyl Compounds in Electronic Cigarette Vapors: Effects of Nicotine Solvent and Battery Output Voltage. Nicotine & Tobacco Research, 16(10), 1319–1326. https://doi.org/10.1093/ntr/ntu078	High-performace liquid chromatography with diode array detector (HPLC-DAD)	Silica Sorbent Tubes	70ml puff volume
75-07-0	Acetaldehyde	1.62 ± 1.56 ng/puff			2.41791e-05	Aerosol	eGo CE4 "Top-coil", eGO-T Battery	Cotton	unspecified	Second	/			4.9			/				Starstruk Watermelon, 3mg/mL nicotine	Son, Y., Bhattarai, C., Samburova, V., & Khlystov, A. (2020). Carbonyls and Carbon Monoxide Emissions from Electronic Cigarettes Affected by Device Type and Use Patterns. International Journal of Environmental Research and Public Health, 17(8), 2767. https://doi.org/10.3390/ijerph17082767	HPLC	DNPH glass fiber filters and DNPH cartridges	67mL puff vol
75-07-0	Acetaldehyde	1.74 ± 0.23 ng/puff			2.32e-05	Aerosol	V2 Standard "Cig-a-like" with V2 standard battery	Cotton	unspecified	First	/			5.2			/				V2 RED Tobacco, 18mg/mL nicotine	Son, Y., Bhattarai, C., Samburova, V., & Khlystov, A. (2020). Carbonyls and Carbon Monoxide Emissions from Electronic Cigarettes Affected by Device Type and Use Patterns. International Journal of Environmental Research and Public Health, 17(8), 2767. https://doi.org/10.3390/ijerph17082767	HPLC	DNPH glass fiber filters and DNPH cartridges	3s puff duration, 25ml/sec=75ml puff vol
75-07-0	Acetaldehyde	22.5 µg/m3			2.25e-05	Aerosol	"Popular dipsosable e-cigs"	unspecified	unspecified	First	/			/			/			Default settings	Vivid Vanilla	Klager, S., Vallarino, J., MacNaughton, P., Christiani, D. C., Lu, Q., & Allen, J. G. (2017). Flavoring Chemicals and Aldehydes in E-Cigarette Emissions. Environmental Science & Technology, 51(18), 10806–10813. https://doi.org/10.1021/acs.est.7b02205	High-performace liquid chromatography-ultraviolet detector	SEP-PAK DNPH-Silica Plus Long Catridge and 2 silica gel sorbent tubes	-
75-07-0	Acetaldehyde	20±4 ng/15 puffs			1.90476e-05	Aerosol	Ego-3 Twist & Crystal 2 Clearomizer	unspecified	unspecified	Second	3.4			/			2.4			900mAh battery	A2: DK-TAB Classic Tobacco (VG based)	Kosmider, L., Sobczak, A., Fik, M., Knysak, J., Zaciera, M., Kurek, J., & Goniewicz, M. L. (2014). Carbonyl Compounds in Electronic Cigarette Vapors: Effects of Nicotine Solvent and Battery Output Voltage. Nicotine & Tobacco Research, 16(10), 1319–1326. https://doi.org/10.1093/ntr/ntu078	High-performace liquid chromatography with diode array detector (HPLC-DAD)	Silica Sorbent Tubes	70ml puff volume
75-07-0	Acetaldehyde	0.73 ± 0.06 ng/puff			1.46e-05	Aerosol	V2 Standard "Cig-a-like" with V2 standard battery	Cotton	unspecified	First	/			5.2			/				V2 RED Tobacco, 18mg/mL nicotine	Son, Y., Bhattarai, C., Samburova, V., & Khlystov, A. (2020). Carbonyls and Carbon Monoxide Emissions from Electronic Cigarettes Affected by Device Type and Use Patterns. International Journal of Environmental Research and Public Health, 17(8), 2767. https://doi.org/10.3390/ijerph17082767	HPLC	DNPH glass fiber filters and DNPH cartridges	2s puff duration, 25ml/sec=50ml puff vol
75-07-0	Acetaldehyde	1.09 ±0.0883 ng/puff			1.21111e-05	Aerosol	Sub-ohm Tank w/Apollo Valiant or Sigelei battery	unspecified	Nichrome	Third	/			14.7			0.8			Dual coils	100% PG+12mg/mL Nicotine	Son, Y., Weisel, C., Wackowski, O., Schwander, S., Delnevo, C., & Meng, Q. (2020). The Impact of Device Settings, Use Patterns, and Flavorings on Carbonyl Emissions from Electronic Cigarettes. International Journal of Environmental Research and Public Health, 17(16), 5650. https://doi.org/10.3390/ijerph17165650	HPLC with UV/Vis detection	DNPH Cartridge	90ml Puff Volume
75-07-0	Acetaldehyde	1.02 ±0.0611 ng/puff			1.13333e-05	Aerosol	Sub-ohm Tank w/Apollo Valiant or Sigelei battery	unspecified	Nichrome	Third	/			13.3			0.8			Dual coils	100% PG+12mg/mL Nicotine	Son, Y., Weisel, C., Wackowski, O., Schwander, S., Delnevo, C., & Meng, Q. (2020). The Impact of Device Settings, Use Patterns, and Flavorings on Carbonyl Emissions from Electronic Cigarettes. International Journal of Environmental Research and Public Health, 17(16), 5650. https://doi.org/10.3390/ijerph17165650	HPLC with UV/Vis detection	DNPH Cartridge	90ml Puff Volume
75-07-0	Acetaldehyde	1.08 ± 0.15 ng/puff			8.1203e-06	Aerosol	eGo CE4 "Top-coil", eGO-T Battery	Cotton	unspecified	Second	/			4.9			/				Starstruk Watermelon, 3mg/mL nicotine	Son, Y., Bhattarai, C., Samburova, V., & Khlystov, A. (2020). Carbonyls and Carbon Monoxide Emissions from Electronic Cigarettes Affected by Device Type and Use Patterns. International Journal of Environmental Research and Public Health, 17(8), 2767. https://doi.org/10.3390/ijerph17082767	HPLC	DNPH glass fiber filters and DNPH cartridges	133mL puff vol
75-07-0	Acetaldehyde	0.56 ± 0.19 ng/puff			7.46667e-06	Aerosol	eGo CE4 "Top-coil", eGO-T Battery	Cotton	unspecified	Second	/			4.9			/				Starstruk Watermelon, 3mg/mL nicotine	Son, Y., Bhattarai, C., Samburova, V., & Khlystov, A. (2020). Carbonyls and Carbon Monoxide Emissions from Electronic Cigarettes Affected by Device Type and Use Patterns. International Journal of Environmental Research and Public Health, 17(8), 2767. https://doi.org/10.3390/ijerph17082767	HPLC	DNPH glass fiber filters and DNPH cartridges	4s puff duration, 25ml/sec=100ml puff vol
75-07-0	Acetaldehyde	0.553 ±0.0853 ng/puff			6.14444e-06	Aerosol	Sub-ohm Tank w/Apollo Valiant or Sigelei battery	unspecified	Nichrome	Third	/			13.3			0.8			Dual coils	PG:VG (1:1)+12mg/mL Nicotine	Son, Y., Weisel, C., Wackowski, O., Schwander, S., Delnevo, C., & Meng, Q. (2020). The Impact of Device Settings, Use Patterns, and Flavorings on Carbonyl Emissions from Electronic Cigarettes. International Journal of Environmental Research and Public Health, 17(16), 5650. https://doi.org/10.3390/ijerph17165650	HPLC with UV/Vis detection	DNPH Cartridge	90ml Puff Volume
75-07-0	Acetaldehyde	0.534 ±0.0584 ng/puff			5.93333e-06	Aerosol	Sub-ohm Tank w/Apollo Valiant or Sigelei battery	unspecified	Nichrome	Third	/			14.7			0.8			Dual coils	PG:VG (1:1)+12mg/mL Nicotine	Son, Y., Weisel, C., Wackowski, O., Schwander, S., Delnevo, C., & Meng, Q. (2020). The Impact of Device Settings, Use Patterns, and Flavorings on Carbonyl Emissions from Electronic Cigarettes. International Journal of Environmental Research and Public Health, 17(16), 5650. https://doi.org/10.3390/ijerph17165650	HPLC with UV/Vis detection	DNPH Cartridge	90ml Puff Volume
75-07-0	Acetaldehyde	0.362 ±0.0742 ng/puff			4.02222e-06	Aerosol	Sub-ohm Tank w/Apollo Valiant or Sigelei battery	unspecified	Nichrome	Third	/			6.4			0.8			Dual coils	100% PG+12mg/mL Nicotine	Son, Y., Weisel, C., Wackowski, O., Schwander, S., Delnevo, C., & Meng, Q. (2020). The Impact of Device Settings, Use Patterns, and Flavorings on Carbonyl Emissions from Electronic Cigarettes. International Journal of Environmental Research and Public Health, 17(16), 5650. https://doi.org/10.3390/ijerph17165650	HPLC with UV/Vis detection	DNPH Cartridge	90ml Puff Volume
75-07-0	Acetaldehyde	0.37 ± 0.35 ng/puff			3.7e-06	Aerosol	eGo CE4 "Top-coil", eGO-T Battery	Cotton	unspecified	Second	/			4.9			/				Starstruk Watermelon, 3mg/mL nicotine	Son, Y., Bhattarai, C., Samburova, V., & Khlystov, A. (2020). Carbonyls and Carbon Monoxide Emissions from Electronic Cigarettes Affected by Device Type and Use Patterns. International Journal of Environmental Research and Public Health, 17(8), 2767. https://doi.org/10.3390/ijerph17082767	HPLC	DNPH glass fiber filters and DNPH cartridges	100mL puff vol
75-07-0	Acetaldehyde	0.27 ± 0.13 ng/puff			3.6e-06	Aerosol	eGo CE4 "Top-coil", eGO-T Battery	Cotton	unspecified	Second	/			4.9			/				Starstruk Watermelon, 3mg/mL nicotine	Son, Y., Bhattarai, C., Samburova, V., & Khlystov, A. (2020). Carbonyls and Carbon Monoxide Emissions from Electronic Cigarettes Affected by Device Type and Use Patterns. International Journal of Environmental Research and Public Health, 17(8), 2767. https://doi.org/10.3390/ijerph17082767	HPLC	DNPH glass fiber filters and DNPH cartridges	3s puff duration, 25ml/sec=75ml puff vol
75-07-0	Acetaldehyde	0.14 ± 0.10 ng/puff			3.5e-06	Aerosol	Aspire Cleito "Mod", Reuleaux Rx200 mods	Cotton	Kanthal	Third	/			50			/				Starstruk Watermelon, 3mg/mL nicotine	Son, Y., Bhattarai, C., Samburova, V., & Khlystov, A. (2020). Carbonyls and Carbon Monoxide Emissions from Electronic Cigarettes Affected by Device Type and Use Patterns. International Journal of Environmental Research and Public Health, 17(8), 2767. https://doi.org/10.3390/ijerph17082767	HPLC	DNPH glass fiber filters and DNPH cartridges	40mL puff vol
75-07-0	Acetaldehyde	0.14 ± 0.05 ng/puff			2.8e-06	Aerosol	eGo CE4 "Top-coil", eGO-T Battery	Cotton	unspecified	Second	/			4.9			/				Starstruk Watermelon, 3mg/mL nicotine	Son, Y., Bhattarai, C., Samburova, V., & Khlystov, A. (2020). Carbonyls and Carbon Monoxide Emissions from Electronic Cigarettes Affected by Device Type and Use Patterns. International Journal of Environmental Research and Public Health, 17(8), 2767. https://doi.org/10.3390/ijerph17082767	HPLC	DNPH glass fiber filters and DNPH cartridges	2s puff duration, 25ml/sec=50ml puff vol
75-07-0	Acetaldehyde	0.28 ± 0.06 ng/puff			2.10526e-06	Aerosol	Aspire Cleito "Mod", Reuleaux Rx200 mods	Cotton	Kanthal	Third	/			50			/				Starstruk Watermelon, 3mg/mL nicotine	Son, Y., Bhattarai, C., Samburova, V., & Khlystov, A. (2020). Carbonyls and Carbon Monoxide Emissions from Electronic Cigarettes Affected by Device Type and Use Patterns. International Journal of Environmental Research and Public Health, 17(8), 2767. https://doi.org/10.3390/ijerph17082767	HPLC	DNPH glass fiber filters and DNPH cartridges	133mL puff vol
75-07-0	Acetaldehyde	100.6 ng/puff			1.82909e-06	Aerosol	Vype ePen3	Cotton	NiFe Alloy Coil	Second	/			5.9			1.95	-	2.36		Master Blend 12 mg/mL Nicotine, low Benzoic acid	Cunningham, A., McAdam, K., Thissen, J., & Digard, H. (2020). The Evolving E-cigarette: Comparative Chemical Analyses of E-cigarette Vapor and Cigarette Smoke. Frontiers in Toxicology, 2, 586674. https://doi.org/10.3389/ftox.2020.586674	GCMS	44mm glass fiber filter disc and impinger cryogenic trap	55mL Puff volume
75-07-0	Acetaldehyde	0.117 ±0.0104 ng/puff			1.3e-06	Aerosol	Sub-ohm Tank w/Apollo Valiant or Sigelei battery	unspecified	Nichrome	Third	/			6.4			0.8			Dual coils	PG:VG (1:1)+12mg/mL Nicotine	Son, Y., Weisel, C., Wackowski, O., Schwander, S., Delnevo, C., & Meng, Q. (2020). The Impact of Device Settings, Use Patterns, and Flavorings on Carbonyl Emissions from Electronic Cigarettes. International Journal of Environmental Research and Public Health, 17(16), 5650. https://doi.org/10.3390/ijerph17165650	HPLC with UV/Vis detection	DNPH Cartridge	90ml Puff Volume
75-07-0	Acetaldehyde	0.0917 ±0.0181 ng/puff			1.01889e-06	Aerosol	Sub-ohm Tank w/Apollo Valiant or Sigelei battery	unspecified	Nichrome	Third	/			6.4			0.8			Dual coils	100% VG+12mg/mL Nicotine	Son, Y., Weisel, C., Wackowski, O., Schwander, S., Delnevo, C., & Meng, Q. (2020). The Impact of Device Settings, Use Patterns, and Flavorings on Carbonyl Emissions from Electronic Cigarettes. International Journal of Environmental Research and Public Health, 17(16), 5650. https://doi.org/10.3390/ijerph17165650	HPLC with UV/Vis detection	DNPH Cartridge	90ml Puff Volume
75-07-0	Acetaldehyde	0.0825 ±0.0360 ng/puff			9.16667e-07	Aerosol	Sub-ohm Tank w/Apollo Valiant or Sigelei battery	unspecified	Nichrome	Third	/			13.3			0.8			Dual coils	100% VG+12mg/mL Nicotine	Son, Y., Weisel, C., Wackowski, O., Schwander, S., Delnevo, C., & Meng, Q. (2020). The Impact of Device Settings, Use Patterns, and Flavorings on Carbonyl Emissions from Electronic Cigarettes. International Journal of Environmental Research and Public Health, 17(16), 5650. https://doi.org/10.3390/ijerph17165650	HPLC with UV/Vis detection	DNPH Cartridge	90ml Puff Volume
75-07-0	Acetaldehyde	0.06 ± 0.01 ng/puff			8.95522e-07	Aerosol	Aspire Cleito "Mod", Reuleaux Rx200 mods	Cotton	Kanthal	Third	/			50			/				Starstruk Watermelon, 3mg/mL nicotine	Son, Y., Bhattarai, C., Samburova, V., & Khlystov, A. (2020). Carbonyls and Carbon Monoxide Emissions from Electronic Cigarettes Affected by Device Type and Use Patterns. International Journal of Environmental Research and Public Health, 17(8), 2767. https://doi.org/10.3390/ijerph17082767	HPLC	DNPH glass fiber filters and DNPH cartridges	67mL puff vol
75-07-0	Acetaldehyde	0.0788 ±0.044 ng/puff			8.75556e-07	Aerosol	Sub-ohm Tank w/Apollo Valiant or Sigelei battery	unspecified	Nichrome	Third	/			14.7			0.8			Dual coils	100% VG+12mg/mL Nicotine	Son, Y., Weisel, C., Wackowski, O., Schwander, S., Delnevo, C., & Meng, Q. (2020). The Impact of Device Settings, Use Patterns, and Flavorings on Carbonyl Emissions from Electronic Cigarettes. International Journal of Environmental Research and Public Health, 17(16), 5650. https://doi.org/10.3390/ijerph17165650	HPLC with UV/Vis detection	DNPH Cartridge	90ml Puff Volume
75-07-0	Acetaldehyde	0.08 ± 0.01 ng/puff			8e-07	Aerosol	Aspire Cleito "Mod", Reuleaux Rx200 mods	Cotton	Kanthal	Third	/			50			/				Starstruk Watermelon, 3mg/mL nicotine	Son, Y., Bhattarai, C., Samburova, V., & Khlystov, A. (2020). Carbonyls and Carbon Monoxide Emissions from Electronic Cigarettes Affected by Device Type and Use Patterns. International Journal of Environmental Research and Public Health, 17(8), 2767. https://doi.org/10.3390/ijerph17082767	HPLC	DNPH glass fiber filters and DNPH cartridges	100mL puff vol
75-07-0	Acetaldehyde	0.08 ± 0.01 ng/puff			8e-07	Aerosol	Aspire Cleito "Mod", Reuleaux Rx200 mods	Cotton	Kanthal	Third	/			50			/				Starstruk Watermelon, 3mg/mL nicotine	Son, Y., Bhattarai, C., Samburova, V., & Khlystov, A. (2020). Carbonyls and Carbon Monoxide Emissions from Electronic Cigarettes Affected by Device Type and Use Patterns. International Journal of Environmental Research and Public Health, 17(8), 2767. https://doi.org/10.3390/ijerph17082767	HPLC	DNPH glass fiber filters and DNPH cartridges	4s puff duration, 25ml/sec=100ml puff vol
75-07-0	Acetaldehyde	0.1 ± 0.02 ng/puff			8e-07	Aerosol	Aspire Cleito "Mod", Reuleaux Rx200 mods	Cotton	Kanthal	Third	/			50			/				Starstruk Watermelon, 3mg/mL nicotine	Son, Y., Bhattarai, C., Samburova, V., & Khlystov, A. (2020). Carbonyls and Carbon Monoxide Emissions from Electronic Cigarettes Affected by Device Type and Use Patterns. International Journal of Environmental Research and Public Health, 17(8), 2767. https://doi.org/10.3390/ijerph17082767	HPLC	DNPH glass fiber filters and DNPH cartridges	5s puff duration, 25ml/sec=125ml puff vol
75-07-0	Acetaldehyde	0.03 ± 0.01 ng/puff			4e-07	Aerosol	Aspire Cleito "Mod", Reuleaux Rx200 mods	Cotton	Kanthal	Third	/			50			/				Starstruk Watermelon, 3mg/mL nicotine	Son, Y., Bhattarai, C., Samburova, V., & Khlystov, A. (2020). Carbonyls and Carbon Monoxide Emissions from Electronic Cigarettes Affected by Device Type and Use Patterns. International Journal of Environmental Research and Public Health, 17(8), 2767. https://doi.org/10.3390/ijerph17082767	HPLC	DNPH glass fiber filters and DNPH cartridges	3s puff duration, 25ml/sec=75ml puff vol
75-07-0	Acetaldehyde	0.02 ± 0.01 ng/puff			1.6e-07	Aerosol	JUUL	Silica	Nichrome	Fourth	/			6	-	9	/				Fruit melody (59mg/mL nicotine salt)	Son, Y., Bhattarai, C., Samburova, V., & Khlystov, A. (2020). Carbonyls and Carbon Monoxide Emissions from Electronic Cigarettes Affected by Device Type and Use Patterns. International Journal of Environmental Research and Public Health, 17(8), 2767. https://doi.org/10.3390/ijerph17082767	HPLC	DNPH glass fiber filters and DNPH cartridges	5s puff duration, 25ml/sec=125ml puff vol
75-07-0	Acetaldehyde	0.01 ± 0.01 ng/puff			1.33333e-07	Aerosol	JUUL	Silica	Nichrome	Fourth	/			6	-	9	/				Fruit melody (59mg/mL nicotine salt)	Son, Y., Bhattarai, C., Samburova, V., & Khlystov, A. (2020). Carbonyls and Carbon Monoxide Emissions from Electronic Cigarettes Affected by Device Type and Use Patterns. International Journal of Environmental Research and Public Health, 17(8), 2767. https://doi.org/10.3390/ijerph17082767	HPLC	DNPH glass fiber filters and DNPH cartridges	3s puff duration, 25ml/sec=75ml puff vol
75-07-0	Acetaldehyde	0.01 ± 0.01 ng/puff			1e-07	Aerosol	JUUL	Silica	Nichrome	Fourth	/			6	-	9	/				Fruit melody (59mg/mL nicotine salt)	Son, Y., Bhattarai, C., Samburova, V., & Khlystov, A. (2020). Carbonyls and Carbon Monoxide Emissions from Electronic Cigarettes Affected by Device Type and Use Patterns. International Journal of Environmental Research and Public Health, 17(8), 2767. https://doi.org/10.3390/ijerph17082767	HPLC	DNPH glass fiber filters and DNPH cartridges	100mL puff vol
75-07-0	Acetaldehyde	0.01 ± 0.01 ng/puff			1e-07	Aerosol	JUUL	Silica	Nichrome	Fourth	/			6	-	9	/				Fruit melody (59mg/mL nicotine salt)	Son, Y., Bhattarai, C., Samburova, V., & Khlystov, A. (2020). Carbonyls and Carbon Monoxide Emissions from Electronic Cigarettes Affected by Device Type and Use Patterns. International Journal of Environmental Research and Public Health, 17(8), 2767. https://doi.org/10.3390/ijerph17082767	HPLC	DNPH glass fiber filters and DNPH cartridges	4s puff duration, 25ml/sec=100ml puff vol
75-07-0	Acetaldehyde	0.01 ± 0.02 ng/puff			7.5188e-08	Aerosol	JUUL	Silica	Nichrome	Fourth	/			6	-	9	/				Fruit melody (59mg/mL nicotine salt)	Son, Y., Bhattarai, C., Samburova, V., & Khlystov, A. (2020). Carbonyls and Carbon Monoxide Emissions from Electronic Cigarettes Affected by Device Type and Use Patterns. International Journal of Environmental Research and Public Health, 17(8), 2767. https://doi.org/10.3390/ijerph17082767	HPLC	DNPH glass fiber filters and DNPH cartridges	133mL puff vol
